# Supplementary material for: Comparative transcriptomic analysis highlights contrasting levels of resistance of Vitis vinifera and Vitis amurensis to Botrytis cinerea
Source: Hortic Res. 2021 May 1;8:103. doi: 10.1038/s41438-021-00537-8 (PMC8087793; doi:10.1038/s41438-021-00537-8)
Supplement: Supplementary file 13 — Supplemental Table 1: Microscopy statistics and mapping statistics of RNA-Seq data [file 41438_2021_537_MOESM13_ESM.xlsx]

## Sheet: A
Supplemental Table 1: Microscopy statistics and mapping statistics of RNA-Seq data. A. Microscopy statistics of three biological replicates from Botrytis cinerea inoculated RG and SY leaves. B. Mapping statistics. The read numbers and percentages of those mapping to the Vitis genome and B. cinerea genome are given. RG: Vitis vinifera cv. ‘Red Globe’; SY: V. amurensis Shuangyou; I: leaves inoculat…
Percentages of germination
Samples	RG4h	RG8h	RG12h	RG18h	RG24h	RG36h	SY4h	SY8h	SY12h	SY18h	SY24h	SY36h
rep-1	5.11	20.38	40.56	46.77	67.76	75.29	0.32	3.31	15.24	16.01	18.33	17.32
rep-2	3.67	22.54	37.82	49.97	71.8	69.13	0.78	2.29	12.87	14.83	15.66	24.57
rep-3	3.67	22.54	37.82	49.97	60.7	69.13	0.61	4.01	16.23	19.71	21.32	24.2
Percentages of infection
Samples	RG4h	RG8h	RG12h	RG18h	RG24h	RG36h	SY4h	SY8h	SY12h	SY18h	SY24h	SY36h
rep-1	0	4.38	14.53	26.27	36.83	55.29	0	0	2.65	4.97	3.92	6.55
rep-2	0	3.57	17.42	20.97	35.08	42.13	0	0	1.98	5.21	4.75	4.16
rep-3	0	3.96	12.72	28.4	25.44	45.89	0	0.009	2.25	2.03	4.11	5.23

## Sheet: B
Supplemental Table 1: Microscopy statistics and mapping statistics of RNA-seq data. A. Microscopy statistics of three biological replicates from Botrytis cinerea-inoculated RG and SY leaves. B. Mapping statistics. The read numbers and percentage of genes mapped to the Vitis genome and B. cinerea genome are given. RG: Vitis vinifera cv. Red Globe; SY: V. amurensis Shuangyou; I: leaves inoculated w…
Samples	Time points after inoculation	Replication	Raw Reads	Clean Reads	Clean Reads %	Mapped Reads	Reads Mapped to the reference PN40024 genome %	Reads Mapped to genome of Botrytis cinerea %
Red Globe (RG)	4h-I	1	15089365	14633028	96.98	12929534	89.26	0.58
		2	13210093	12794849	96.86	11313323	89.3	0.89
		3	11230233	10903970	97.09	9606323	88.82	0.9
	4h-C	1	9297645	8818720	94.85	12929534	89.14	0.01
		2	15554526	15101020	97.08	11313323	90.24	0
		3	10823411	10534204	97.33	9606323	90.5	0
	8h-I	1	13447201	12584445	93.58	10783483	90.17	0.85
		2	8235297	7695596	93.45	6603792	89.68	0.8
		3	9400066	8776306	93.36	7563373	89.82	0.85
	8h-C	1	10084086	9104603	90.29	7759498	89.45	0
		2	7942775	6811998	85.76	5824052	89.95	0
		3	8900165	8143337	91.5	7055059	90.59	0
	12h-I	1	10386517	10082748	97.08	8777747	88.16	1.23
		2	12852250	12494542	97.22	10928389	88.4	1.24
		3	13639487	13242138	97.09	11547151	88.39	1.27
	12h-C	1	8683993	8339846	96.04	7384996	89.46	0
		2	12510957	12187358	97.41	10909972	90.5	0
		3	15265152	14844318	97.24	13308928	90.63	0
	18h-I	1	9822615	9030629	91.94	7489277	88.71	1.05
		2	19958006	17925779	89.82	14675907	86.49	1
		3	16141059	14686009	90.99	12031105	86.86	1.13
	18h-C	1	8758132	7949435	90.77	6757143	90.01	0
		2	9072230	8449469	93.14	7210583	89.39	0
		3	10584734	9752032	92.13	8123402	88.64	0
	24h-I	1	8777379	8527512	97.15	7298460	86.88	2.66
		2	9091225	8845837	97.3	7621746	87.23	2.55
		3	8962262	8714709	97.24	7480353	86.77	2.62
	24h-C	1	7345248	7128066	97.04	6328710	90	0.01
		2	8036627	7773862	96.73	6848392	89.62	0.01
		3	8412867	8141754	96.78	7200261	89.69	0
	36h-I	1	13189610	11920496	90.38	9135507	85.12	3.85
		2	10127942	9325765	92.08	7116757	85.03	3.94
		3	12586128	11643705	92.51	8874171	85.73	3.65
	36h-C	1	12697121	11705946	92.19	10136596	91.06	0.01
		2	17448195	15985636	91.62	13848246	90.92	0
		3	10803385	10070157	93.21	8732383	91.27	0.01
Shuangyou (SY)	4h-I	1	11596649	11253875	97.04	9209662	82.24	0.63
		2	10266442	9942463	96.84	8139292	82.35	0.6
		3	10506316	10167875	96.78	8330556	82.35	0.62
	4h-C	1	9536154	9230384	96.79	7601859	82.94	0
		2	8075417	7784620	96.4	6262221	81.12	0
		3	10841469	10483733	96.7	8598742	82.52	0
	8h-I	1	15309280	8938239	58.38	7046030	81.29	0.91
		2	8921162	8334923	93.43	6644194	82.38	0.91
		3	9105506	8499816	93.35	6737789	82.24	0.92
	8h-C	1	18014260	16236345	90.13	12954079	82.17	0
		2	9993118	9184523	91.91	7319787	81.84	0
		3	9514370	8463451	88.95	6794533	82.3	0
	12h-I	1	9425391	9131210	96.88	7352893	81.7	0.82
		2	11340605	10979963	96.82	8878005	81.91	0.78
		3	9617715	9319523	96.9	7532168	81.62	0.81
	12h-C	1	6876401	6669203	96.99	5374794	82.37	0
		2	16067392	15536093	96.69	12567291	82.1	0.01
		3	9470479	9139345	96.5	7080751	79.71	0.01
	18h-I	1	8273609	7435929	89.88	5835166	81.94	1.08
		2	10239964	8437565	82.4	6514172	80.81	1.08
		3	7362954	6399864	86.92	4951462	80.95	1.14
	18h-C	1	9406891	8650152	91.96	6939025	82.76	0
		2	14683098	13400284	91.26	10595379	81.86	0
		3	8577756	7812780	91.08	6134626	81.29	0
	24h-I	1	12288255	11900883	96.85	9636066	81.6	0.67
		2	8213323	7924978	96.49	6414304	81.51	0.65
		3	10089386	9794157	97.07	7949333	81.72	0.64
	24h-C	1	14925958	14439685	96.74	11645103	81.3	0.01
		2	9411987	9122154	96.92	7298311	80.71	0
		3	11677097	11281395	96.61	8990474	80.22	0.01
	36h-I	1	11838808	10961806	92.59	8017861	77.42	1.88
		2	18280212	16512565	90.33	12203268	78.53	1.44
		3	10773119	9584592	88.97	7113955	77.94	1.74
	36h-C	1	11936077	11200629	93.84	8614585	82.71	0
		2	12938393	12061742	93.22	9330568	83.04	0
		3	15930463	12877181	80.83	9760339	81.5	0
Total			809693460	753763749	93.4	622303085	85.2	0.67
