# Supplementary material for: Comparative transcriptomic analysis highlights contrasting levels of resistance of Vitis vinifera and Vitis amurensis to Botrytis cinerea
Source: Hortic Res. 2021 May 1;8:103. doi: 10.1038/s41438-021-00537-8 (PMC8087793; doi:10.1038/s41438-021-00537-8)
Supplement: Supplementary file 14 — Supplemental Table 2: Differently expressed genes (DEGs) induced by Botrytis cinerea in RG and SY leaves and expression clusters based on all DEGs [file 41438_2021_537_MOESM14_ESM.xlsx]

## Sheet: A 
Supplemental Table 2: Differently expressed genes (DEGs) whose expression was induced by Botrytis cinerea in RG and SY leaves and expression clusters based on all DEGs. A. All DEGs filtered by ratios ≥ 2 or ≤ 0.5 and adjusted P-values ≤ 0.05 among the genes in the indicated samples. B. DEGs in the indicated expression cluster identified through the K-means method based on the pooling of all DEGs.…
Gene ID	annotation	RG 4h	RG 8h	RG 12h	RG 18h	RG 24h	RG 36h	SY 4h	SY 8h	SY 12h	SY 18h	SY 24h	SY 36h
GSVIVG01000003001	Mog1/PsbP/DUF1795-like photosystem II reaction center PsbP family protein; contains IPR002683 (Photosystem II PsbP, oxygen evolving complex)	0.92	0.68	0.84	0.55	0.57	0.25	0.63	0.49	0.62	0.79	0.68	0.44
GSVIVG01000004001	Beta-propeller domain-containing protein, methanol dehydrogenase (Precursor); contains IPR007621 (TPM domain)	0.86	0.97	0.89	0.84	0.68	0.29	0.69	0.68	0.74	0.81	1.35	0.55
GSVIVG01000005001	GDSL esterase/lipase; contains IPR001087 (Lipase, GDSL)	0.69	0.87	0.99	0.67	0.54	0.39	1.33	3.19	0.78	0.58	1.39	0.93
GSVIVG01000007001	GDSL esterase/lipase; contains IPR001087 (Lipase, GDSL)	0.84	0.74	0.82	0.66	0.63	0.27	0.82	0.5	0.81	0.9	1.01	0.48
GSVIVG01000010001	Unknown protein	1	0.95	1.2	1	0.62	1.22	0.31	1.56	0.38	0.78	1.12	1.23
GSVIVG01000015001	Ring finger protein, putative; contains IPR013083 (Zinc finger, RING/FYVE/PHD-type)	2.02	2.46	1.78	3.18	2.33	2.29	1.26	1.56	1.28	1.36	1.32	1.61
GSVIVG01000017001	Receptor-like protein kinase; contains IPR011009 (Protein kinase-like domain), IPR013320 (Concanavalin A-like lectin/glucanase, subgroup)	0.7	0.89	0.8	0.47	0.77	0.34	0.88	0.53	0.9	0.96	1.86	0.55
GSVIVG01000020001	RING finger protein; contains IPR013083 (Zinc finger, RING/FYVE/PHD-type)	1.39	1.29	1.33	1.76	1.86	2.69	1.2	2.21	1.3	1.32	1.04	1.66
GSVIVG01000021001	Heavy-metal-associated domain-containing protein; contains IPR006121 (Heavy metal-associated domain, HMA)	0.89	0.86	0.79	0.58	0.74	0.43	1.04	0.79	0.9	0.8	1.36	0.46
GSVIVG01000034001	Pentatricopeptide repeat-containing protein; contains IPR002885 (Pentatricopeptide repeat), IPR008978 (HSP20-like chaperone), IPR011990 (Tetratricopeptide-like helical)	0.93	0.62	0.75	0.74	0.38	0.51	0.7	0.8	1.12	0.97	0.96	0.65
GSVIVG01000035001	E3 ubiquitin-protein ligase Topors; contains IPR013083 (Zinc finger, RING/FYVE/PHD-type)	0.83	0.78	1.28	0.99	0.86	0.5	0.66	0.96	0.97	0.88	0.71	0.77
GSVIVG01000036001	Glutamyl-tRNA(Gln) amidotransferase subunit A; contains IPR000120 (Amidase), IPR023631 (Amidase signature domain)	0.88	0.86	1.01	0.89	0.67	0.42	0.72	0.69	0.76	0.88	0.76	0.66
GSVIVG01000043001	Peroxisomal carrier protein; contains IPR002067 (Mitochondrial carrier protein), IPR023395 (Mitochondrial carrier domain)	1.39	1.67	1.52	2.95	2.36	3.9	1.17	2.8	1.63	1.62	1.1	2.31
GSVIVG01000047001	Protein serine/threonine kinase; contains IPR011009 (Protein kinase-like domain)	0.9	0.99	0.76	0.67	0.8	0.9	1.48	0.41	0.88	0.59	1.25	0.8
GSVIVG01000048001	Microtubule binding protein	0.53	0.74	1.2	0.74	0.51	0.07	0.41	0.35	0.98	0.88	0.96	0.47
GSVIVG01000050001	Kinesin-3, putative; contains IPR001752 (Kinesin, motor domain), IPR027325 (Kinesin-like protein KIFC3), IPR027417 (P-loop containing nucleoside triphosphate hydrolase)	0.63	0.95	0.8	0.58	0.59	0.07	0.75	0.3	0.9	0.59	0.91	0.26
GSVIVG01000051001	WGS project CAID00000000 data, contig chromosome 07; contains IPR018962 (Domain of unknown function DUF1995)	0.79	0.88	0.86	0.69	0.63	0.24	0.76	0.79	0.88	0.78	0.96	0.62
GSVIVG01000056001	GDSL esterase/lipase; contains IPR001087 (Lipase, GDSL)	2.34	3.16	2.95	13.42	16.17	16.73	1.2	1.58	1.57	1.41	1.38	2.69
GSVIVG01000058001	Receptor kinase-like protein; contains IPR001611 (Leucine-rich repeat), IPR001929 (Germin), IPR011009 (Protein kinase-like domain), IPR013210 (Leucine-rich repeat-containing N-terminal, type 2), IPR013320 (Concanavalin A-like lectin/glucanase, subgroup)	1	18.25	26.69	369.17	82.45	373.75	2.05	3.89	2.48	4.92	2.35	14.61
GSVIVG01000060001	Germin-like protein 7; contains IPR001611 (Leucine-rich repeat), IPR001929 (Germin)	1.26	64.23	30.77	419.59	128.18	379.43	3.68	19.02	5.08	12.64	2.92	28.72
GSVIVG01000062001	Germin-like protein 7; contains IPR001929 (Germin)	0.7	8.97	16.59	511.94	93.18	386.48	3.29	18.07	5.93	13.23	3.04	37.76
GSVIVG01000071001	Germin-like protein 3; contains IPR001929 (Germin)	0.8	0.81	1.24	1.16	1.22	2.53	1.16	0.66	0.89	0.88	0.82	1.42
GSVIVG01000083001	Lipoxygenase; contains IPR000907 (Lipoxygenase), IPR008976 (Lipase/lipooxygenase, PLAT/LH2), IPR027433 (Lipoxygenase, domain 3)	2.62	3.71	3.45	8.35	10.13	28.15	3.03	10.86	6.94	4.51	2.1	12.15
GSVIVG01000084001	Lipoxygenase; contains IPR000907 (Lipoxygenase), IPR008976 (Lipase/lipooxygenase, PLAT/LH2), IPR027433 (Lipoxygenase, domain 3)	2.51	3.36	3.19	7.65	8.73	22.59	2.8	11.51	6.52	4.45	2.01	11.81
GSVIVG01000095001	Germin-like protein 4; contains IPR001929 (Germin)	0.38	0.23	7	0.1	1.87	1	1.09	0.45	3.87	3.51	1.55	12.78
GSVIVG01000097001	Germin-like protein 4; contains IPR001929 (Germin)	0.11	54	145.33	31.67	181.67	299.67	0.66	1.07	9.4	16.43	1.29	10.92
GSVIVG01000098001	Germin-like protein 4; contains IPR001929 (Germin)	0.19	25	67.33	64.44	128.67	210	0.33	1.13	21.81	11.26	2.04	12.44
GSVIVG01000100001	Germin-like protein 4; contains IPR001929 (Germin)	1	1	1	1	1	1	0.14	1.01	143.33	7.24	1.77	10.3
GSVIVG01000101001	Germin-like protein 4; contains IPR001929 (Germin)	1	4	1	6.67	23.33	20	0.2	0.65	16.7	10.35	1.05	27.14
GSVIVG01000102001	Germin-like protein 4; contains IPR001929 (Germin)	0.11	26.33	33.79	23.2	108.33	165.67	5.17	0.6	6.35	54.73	1.19	8.58
GSVIVG01000103001	Germin-like protein 4; contains IPR001929 (Germin)	1	37	108.67	11.6	78.67	145.33	1.59	0.7	8.78	37.24	0.87	15.9
GSVIVG01000112001	BTB/POZ domain-containing protein; contains IPR011333 (BTB/POZ fold), IPR027356 (NPH3 domain)	0.77	0.96	0.77	0.93	0.53	0.52	1.39	0.42	0.71	0.48	1.44	0.96
GSVIVG01000116001	Calcium-transporting ATPase 1; contains IPR001757 (Cation-transporting P-type ATPase), IPR004014 (Cation-transporting P-type ATPase, N-terminal), IPR023298 (P-type ATPase, transmembrane domain)	1.46	1.16	1.35	1.23	1.91	2.09	1.79	1.83	2.48	1.23	1.12	1.22
GSVIVG01000120001	Adenylyl-sulfate kinase; contains IPR002891 (Adenylylsulphate kinase), IPR011333 (BTB/POZ fold), IPR027356 (NPH3 domain), IPR027417 (P-loop containing nucleoside triphosphate hydrolase)	0.86	1.26	0.9	0.89	0.73	0.62	1.19	0.31	0.98	0.5	2.46	1.73
GSVIVG01000123001	Calcium-transporting ATPase 1; contains IPR001757 (Cation-transporting P-type ATPase), IPR004014 (Cation-transporting P-type ATPase, N-terminal), IPR023214 (HAD-like domain), IPR023298 (P-type ATPase, transmembrane domain), IPR024750 (Calcium-transporting P-type ATPase, N-terminal autoinhibitory domain)	1.36	1.21	1.3	1.32	1.93	2.22	1.56	1.85	2.27	1.26	1.09	1.2
GSVIVG01000126001	Speckle-type POZ protein-like B; contains IPR000197 (Zinc finger, TAZ-type), IPR011333 (BTB/POZ fold)	0.97	1.18	1.06	3.21	2.62	8.13	8.13	1.98	1.18	0.98	0.93	1.75
GSVIVG01000128001	Glucan endo-1,3-beta-glucosidase, putative; contains IPR000490 (Glycoside hydrolase, family 17), IPR012946 (X8), IPR017853 (Glycoside hydrolase, superfamily)	0.45	0.44	0.34	0.33	0.48	0.21	0.86	0.26	0.5	0.83	0.51	0.44
GSVIVG01000130001	BTB/POZ domain-containing protein; contains IPR011333 (BTB/POZ fold), IPR027356 (NPH3 domain)	0.89	0.81	0.84	0.79	0.78	0.5	0.9	0.7	1.04	0.95	1.02	0.79
GSVIVG01000142001	GRAS family transcription factor; contains IPR005202 (Transcription factor GRAS)	0.5	0.88	0.33	0.45	0.63	0.05	0.66	0.3	0.86	1.07	4.67	0.35
GSVIVG01000144001	Peroxidase; contains IPR010255 (Haem peroxidase)	1.34	2.24	2.7	6.66	6.04	10.48	1.29	3.28	2.43	2.29	1.69	4.01
GSVIVG01000146001	BTB/POZ domain-containing protein; contains IPR011333 (BTB/POZ fold), IPR027356 (NPH3 domain)	0.84	0.87	0.85	0.81	0.75	0.41	0.88	0.69	1.04	0.94	1.39	0.75
GSVIVG01000154001	Putative uncharacterized protein ycf36; contains IPR009631 (Uncharacterised protein family Ycf36)	1.1	0.81	0.47	0.7	0.28	0.07	0.56	0.76	1.14	0.99	2.08	0.49
GSVIVG01000156001	Subtilisin-like protease; contains IPR015500 (Peptidase S8, subtilisin-related), IPR023828 (Peptidase S8, subtilisin, Ser-active site)	0.63	1.09	0.89	0.69	0.85	0.66	0.69	0.48	0.77	0.71	1.28	0.64
GSVIVG01000169001	U-box domain-containing protein 2; contains IPR013083 (Zinc finger, RING/FYVE/PHD-type), IPR016024 (Armadillo-type fold)	1.04	1.2	1.01	1.18	1.46	2.03	1.25	1.48	1.41	1.15	1.15	1.22
GSVIVG01000170001	Pepsin-like aspartic protease A1; contains IPR001461 (Peptidase A1), IPR021109 (Aspartic peptidase)	1.07	0.91	0.92	0.9	0.61	0.34	1.31	0.49	1.76	0.88	1.76	1.04
GSVIVG01000176001	Indole-3-acetic acid-amido synthetase GH3.3, putative; contains IPR004993 (GH3 auxin-responsive promoter)	0.98	2.4	1.34	8.4	15.64	69.7	1.84	1.91	1.4	0.57	5.21	19.99
GSVIVG01000177001	Unknown protein	0.62	0.8	0.7	0.63	0.85	0.04	1.14	0.13	0.6	0.56	0.21	0.15
GSVIVG01000182001	Cytochrome P450, putative; contains IPR001128 (Cytochrome P450)	1.32	2.17	11.27	6.35	64	70.54	4	20	3.3	12	41.83	96.14
GSVIVG01000187001	Cytochrome P450, putative; contains IPR001128 (Cytochrome P450)	1.4	4.41	4.47	7.67	20.52	93.75	1.52	3.98	2.07	5.33	12.83	23.4
GSVIVG01000192001	Cytochrome P450, putative; contains IPR001128 (Cytochrome P450)	4.58	3.96	12.32	21.91	46.47	412.6	2.17	43.33	10.11	13.73	24.33	49.14
GSVIVG01000196001	Cytochrome P450, putative; contains IPR001128 (Cytochrome P450)	1	1	1	25	223	337	1	1	3	1	1	2
GSVIVG01000205001	Unknown protein	1.37	0.88	1.03	1.61	0.85	2.3	0.73	1.33	0.92	1.29	0.72	1.6
GSVIVG01000212001	Putative receptor-like protein kinase family protein; contains IPR011009 (Protein kinase-like domain), IPR013320 (Concanavalin A-like lectin/glucanase, subgroup), IPR024788 (Malectin-like carbohydrate-binding domain)	0.83	0.85	0.97	0.83	0.71	0.31	1.08	0.66	1.17	1.03	1.14	0.76
GSVIVG01000214001	ABC transporter family protein	10.95	109.52	60.58	165.22	42.67	73.76	4.36	8.55	5.24	3.8	2.48	4.24
GSVIVG01000216001	Cinnamyl alcohol dehydrogenase; contains IPR002085 (Alcohol dehydrogenase superfamily, zinc-type), IPR011032 (GroES-like), IPR013149 (Alcohol dehydrogenase, C-terminal), IPR016040 (NAD(P)-binding domain)	1.14	1.8	1.17	1.48	1.35	1.17	1.68	3.92	1.65	1.26	1	2.75
GSVIVG01000219001	MYB transcription factor	1.21	1.23	1.09	1.43	1.14	2.42	0.86	1.4	0.73	0.94	0.99	1.08
GSVIVG01000226001	Cyclin d, putative; contains IPR013763 (Cyclin-like)	0.69	1.02	0.63	0.58	0.65	0.18	0.82	0.29	0.6	0.68	1.47	0.34
GSVIVG01000230001	Defensin; contains IPR008176 (Gamma thionin)	0.47	0.81	0.43	0.41	0.18	0.11	1.28	0.11	0.3	0.21	1	0.31
GSVIVG01000232001	Myb-like transcription factor 1; contains IPR009057 (Homeodomain-like)	1.19	0.94	1.16	1.55	2.22	2.13	1.41	1.47	1.46	1.57	2.12	1.83
GSVIVG01000236001	Protein DYAD	0.82	0.97	0.7	0.57	0.69	0.35	0.91	0.8	0.88	0.79	1.36	0.57
GSVIVG01000244001	Pentatricopeptide repeat-containing protein; contains IPR002885 (Pentatricopeptide repeat), IPR011990 (Tetratricopeptide-like helical)	0.99	0.7	0.87	0.8	0.57	0.42	0.66	1.05	1.24	0.83	0.85	0.72
GSVIVG01000248001	Peroxidase 47, putative; contains IPR010255 (Haem peroxidase)	0.63	0.3	0.6	0.69	0.45	0.21	0.72	0.43	0.72	0.81	1	0.63
GSVIVG01000252001	SET domain-containing protein; contains IPR011383 (RuBisCO-cytochrome methylase, RMS1)	0.82	0.74	0.64	0.63	0.59	0.48	0.77	0.86	0.69	0.61	0.74	0.69
GSVIVG01000270001	Zinc finger CCCH domain-containing protein	1.09	0.62	0.91	0.82	0.91	1.03	0.68	0.77	0.44	1.5	0.8	0.81
GSVIVG01000318001	Histone deacetylase 2a, putative; contains IPR015880 (Zinc finger, C2H2-like)	0.99	1.02	0.72	0.7	0.46	0.4	0.75	1.23	0.77	0.87	0.68	0.65
GSVIVG01000320001	Receptor expression-enhancing protein 2; contains IPR003604 (Zinc finger, U1-type), IPR004345 (TB2/DP1/HVA22-related protein)	0.84	1	1.18	0.5	0.81	0.81	0.8	0.8	1.22	0.79	1.1	0.67
GSVIVG01000331001	HVA22-like protein a; contains IPR004345 (TB2/DP1/HVA22-related protein), IPR015880 (Zinc finger, C2H2-like)	0.69	1.03	0.82	0.77	0.69	0.61	1.52	0.27	2.39	0.23	0.64	1.11
GSVIVG01000352001	Putative receptor-like protein kinase; contains IPR011009 (Protein kinase-like domain), IPR013320 (Concanavalin A-like lectin/glucanase, subgroup), IPR013695 (Wall-associated kinase), IPR025287 (Wall-associated receptor kinase galacturonan-binding domain)	3.09	4.74	2.52	7.83	2.86	8.58	0.68	0.5	2.24	2.1	0.15	0.37
GSVIVG01000363001	Putative uncharacterized protein OSJNBb0064P21.16	0.27	1	1	1	1	1	2.04	0.52	2.91	1.04	1.46	0.91
GSVIVG01000364001	Pentatricopeptide repeat-containing protein; contains IPR002885 (Pentatricopeptide repeat)	1	1	1	1	1	1	2.62	0.5	2.67	1.22	1.38	0.58
GSVIVG01000371001	Vacuole morphology and inheritance protein 14	0.98	0.35	0.87	0.49	0.59	0.64	1.26	0.97	0.92	1.4	0.43	0.75
GSVIVG01000394001	Genome sequencing data, contig C315	0.83	0.9	0.99	0.55	0.88	0.22	0.71	0.66	1.07	0.94	1.1	0.61
GSVIVG01000395001	F-box protein; contains IPR001810 (F-box domain, cyclin-like)	1.89	2.37	2.87	3.99	3.02	16.5	1.44	0.98	1.52	0.66	0.98	1.92
GSVIVG01000397001	Hydrolase, alpha/beta fold family protein; contains IPR022742 (Alpha/beta hydrolase, N-terminal)	0.62	1.26	1.16	1.13	1.86	0.84	1.59	1.43	1.05	2.29	4.09	3.23
GSVIVG01000400001	BTB/POZ domain-containing protein; contains IPR011333 (BTB/POZ fold), IPR027356 (NPH3 domain)	0.73	0.64	0.8	0.71	0.62	0.39	0.69	0.54	0.71	0.99	1.16	0.6
GSVIVG01000401001	(R)-limonene synthase, putative; contains IPR008930 (Terpenoid cyclases/protein prenyltransferase alpha-alpha toroid), IPR008949 (Terpenoid synthase)	1.64	13.05	2.04	7.25	29.47	1129	1.3	0.39	2.53	177	1.8	0.76
GSVIVG01000403001	(R)-limonene synthase, putative; contains IPR008930 (Terpenoid cyclases/protein prenyltransferase alpha-alpha toroid)	1.91	6.89	1.37	47	26.44	164	164	0.39	2.22	77	1	1.09
GSVIVG01000409001	Unknown protein	1.07	0.88	1.39	0.31	0.12	0.22	2.55	0.73	3.01	1.17	1.45	0.79
GSVIVG01000416001	Xyloglucan endotransglucosylase/hydrolase protein 9, putative; contains IPR008264 (Beta-glucanase), IPR008985 (Concanavalin A-like lectin/glucanases superfamily), IPR016455 (Xyloglucan endotransglucosylase/hydrolase)	0.67	1.06	0.52	0.59	0.47	0.46	0.65	0.38	0.47	0.38	0.86	0.43
GSVIVG01000426001	Serine/threonine-protein kinase receptor; contains IPR011009 (Protein kinase-like domain), IPR013227 (PAN-2 domain), IPR013320 (Concanavalin A-like lectin/glucanase, subgroup), IPR021820 (S-locus receptor kinase, C-terminal), IPR025287 (Wall-associated receptor kinase galacturonan-binding domain)	0.79	1.05	1.06	0.68	0.43	0.44	0.99	0.48	0.66	1.88	2.73	0.62
GSVIVG01000427001	Serine/threonine-protein kinase; contains IPR011009 (Protein kinase-like domain)	0.79	0.77	0.95	0.69	0.72	0.39	1.06	1.08	1.29	1.23	0.97	0.55
GSVIVG01000428001	Serine/threonine-protein kinase; contains IPR000858 (S-locus glycoprotein), IPR003609 (Apple-like), IPR011009 (Protein kinase-like domain), IPR013320 (Concanavalin A-like lectin/glucanase, subgroup), IPR025287 (Wall-associated receptor kinase galacturonan-binding domain)	0.77	0.68	0.93	0.62	0.68	0.35	0.88	0.83	0.79	1	0.79	0.55
GSVIVG01000432001	S-receptor kinase-like protein 1; contains IPR000858 (S-locus glycoprotein), IPR003609 (Apple-like), IPR011009 (Protein kinase-like domain), IPR025287 (Wall-associated receptor kinase galacturonan-binding domain)	0.7	0.89	0.97	0.63	0.54	0.41	1.05	0.62	1.14	1.05	2.32	0.35
GSVIVG01000437001	Serine/threonine-protein kinase; contains IPR000742 (Epidermal growth factor-like domain), IPR000858 (S-locus glycoprotein), IPR001480 (Bulb-type lectin domain), IPR003609 (Apple-like), IPR011009 (Protein kinase-like domain), IPR025287 (Wall-associated receptor kinase galacturonan-binding domain)	0.75	0.86	1	0.55	0.6	0.45	1.2	0.58	1.16	0.96	2.31	0.41
GSVIVG01000438001	S-receptor kinase-like protein 1; contains IPR000742 (Epidermal growth factor-like domain), IPR000858 (S-locus glycoprotein), IPR011009 (Protein kinase-like domain), IPR013320 (Concanavalin A-like lectin/glucanase, subgroup), IPR025287 (Wall-associated receptor kinase galacturonan-binding domain)	0.7	0.9	0.89	0.52	0.52	0.3	0.96	1.24	1.02	0.8	1.18	0.39
GSVIVG01000440001	Zinc finger protein CONSTANS-like protein; contains IPR000315 (Zinc finger, B-box)	0.95	1.44	1.08	1.37	1.51	0.21	1.45	2.86	0.95	2.1	3.8	0.75
GSVIVG01000445001	Serine/threonine-protein kinase; contains IPR000858 (S-locus glycoprotein), IPR001480 (Bulb-type lectin domain), IPR003609 (Apple-like)	1.28	1.13	1.36	1.54	1.85	1.16	1.74	1.44	2.14	1.51	1.29	1.69
GSVIVG01000451001	Cyclin d, putative; contains IPR013763 (Cyclin-like)	0.66	0.66	0.9	0.49	0.53	0.25	0.74	0.5	0.8	0.74	0.92	0.52
GSVIVG01000457001	Equilibrative nucleoside transporter 3; contains IPR002259 (Equilibrative nucleoside transporter)	1.62	1.27	1.77	1.89	2.25	2.9	1.43	2.46	1.66	1.87	0.82	2.17
GSVIVG01000458001	GPI-anchored protein, putative	0.58	0.73	0.86	0.6	0.54	0.11	0.61	0.39	0.64	0.6	1.49	0.4
GSVIVG01000459001	Unknown protein	0.42	0.68	0.7	0.5	0.41	0.09	1	0.37	0.93	0.34	1.02	0.29
GSVIVG01000468001	Malonyl CoA:anthocyanin 5-O-glucoside-6'''-O-malonyltransferase; contains IPR003480 (Transferase), IPR023213 (Chloramphenicol acetyltransferase-like domain)	0.77	0.31	0.68	0.46	0.56	0.15	0.78	0.88	0.75	1.09	0.91	0.91
GSVIVG01000469001	Malonyl CoA:anthocyanin 5-O-glucoside-6'''-O-malonyltransferase; contains IPR003480 (Transferase), IPR023213 (Chloramphenicol acetyltransferase-like domain)	0.72	0.52	1.86	0.31	0.06	0.11	0.73	0.29	1.07	0.54	0.93	0.12
GSVIVG01000472001	Malonyl CoA:anthocyanin 5-O-glucoside-6'''-O-malonyltransferase; contains IPR003480 (Transferase), IPR023213 (Chloramphenicol acetyltransferase-like domain)	1.56	0.48	0.59	0.37	0.05	0.11	1	1	2.67	1.5	0.5	1
GSVIVG01000483001	Unknown protein	1.07	1.37	0.42	3.43	0.87	0.12	60.67	1	1	1	1	1
GSVIVG01000499001	Cytochrome P450; contains IPR001128 (Cytochrome P450)	0.97	0.74	1.14	0.48	0.7	0.56	1	0.71	1.26	0.99	1.14	0.7
GSVIVG01000514001	Ubiquinone biosynthesis protein ubiB; contains IPR011009 (Protein kinase-like domain)	0.95	0.77	0.82	0.59	0.79	0.44	0.88	0.8	1.25	1	1.12	0.68
GSVIVG01000521001	Chalcone synthase; contains IPR016039 (Thiolase-like)	0.98	1.48	1.21	1.06	1.85	0.58	1.12	0.44	2.67	8.08	1.08	1.21
GSVIVG01000538001	RING-H2 finger protein; contains IPR013083 (Zinc finger, RING/FYVE/PHD-type)	0.72	0.58	0.56	0.92	0.64	0.46	0.61	0.58	0.71	0.51	0.83	0.47
GSVIVG01000540001	Lysine ketoglutarate reductase trans-splicing related 1; contains IPR007877 (Protein of unknown function DUF707)	1.38	1.51	1.22	1.99	1.9	2.18	1.24	1.85	1.44	1.32	0.96	1.37
GSVIVG01000543001	Protein phosphatase 2c, putative; contains IPR001932 (Protein phosphatase 2C (PP2C)-like), IPR015655 (Protein phosphatase 2C)	0.76	1.17	0.71	0.73	0.6	0.1	1.04	0.89	0.75	1	1.36	0.73
GSVIVG01000544001	AT5G28150-like protein; contains IPR008586 (Protein of unknown function DUF868, plant)	0.76	0.95	0.89	0.58	0.51	0.27	0.84	0.67	0.82	0.89	0.99	0.42
GSVIVG01000546001	GDSL esterase/lipase; contains IPR001087 (Lipase, GDSL)	0.69	0.95	0.83	0.72	0.67	0.38	1.02	0.45	0.72	0.57	1.36	0.76
GSVIVG01000547001	GDSL esterase/lipase; contains IPR001087 (Lipase, GDSL)	0.69	0.99	0.88	0.59	0.61	0.33	0.94	0.56	0.85	0.74	1.29	0.55
GSVIVG01000550001	Fe-S metabolism associated SufE; contains IPR003808 (Fe-S metabolism associated domain, SufE-like)	4.02	5.11	5.03	14.65	9.65	16.72	1.27	2.66	1.33	2.11	1.07	3.13
GSVIVG01000553001	Spiral1	0.93	1.03	1.1	0.84	0.93	0.42	0.97	0.7	0.94	0.86	1.16	0.74
GSVIVG01000558001	Dual specificity protein phosphatase; contains IPR000340 (Dual specificity phosphatase, catalytic domain), IPR024950 (Dual specificity phosphatase)	1.37	1.54	1.77	2.2	2.6	3.33	1.44	1.88	1.66	1.5	1.07	1.4
GSVIVG01000563001	Cytochrome P450, putative; contains IPR001128 (Cytochrome P450)	0.75	0.87	0.73	0.67	0.66	0.31	0.54	0.51	0.75	0.87	1.58	0.43
GSVIVG01000564001	Cytochrome P450, putative; contains IPR001128 (Cytochrome P450)	1.01	1.19	1.2	1.31	1.3	1.15	0.59	0.42	0.75	0.87	1.31	0.62
GSVIVG01000566001	Cytochrome P450, putative; contains IPR001128 (Cytochrome P450)	0.64	0.75	0.59	0.63	0.49	0.19	0.37	0.47	0.75	0.78	1.7	0.41
GSVIVG01000567001	Cytochrome P450, putative; contains IPR001128 (Cytochrome P450)	0.66	1.19	0.64	0.52	0.42	0.11	0.43	0.84	0.47	0.35	3.1	0.25
GSVIVG01000570001	Copine, putative; contains IPR002035 (von Willebrand factor, type A), IPR010734 (Copine), IPR013083 (Zinc finger, RING/FYVE/PHD-type)	1.47	1.58	1.26	1.52	2.37	3.41	1.39	2.1	1.38	1.28	1.35	0.96
GSVIVG01000571001	Unknown protein	1.56	1.18	1.47	2.06	2.12	3.72	1.01	2.56	0.88	1.63	0.81	1.01
GSVIVG01000575001	Cytochrome P450; contains IPR001128 (Cytochrome P450)	1.53	1.35	2.21	3.18	0.85	2.21	3.39	2.62	1.77	1.7	1.02	1.44
GSVIVG01000576001	Sieve element occlusion i	1.16	0.88	1	0.81	0.78	0.46	0.84	1.09	1.15	1.11	0.94	0.6
GSVIVG01000579001	WD repeat-containing protein-like protein; contains IPR015943 (WD40/YVTN repeat-like-containing domain), IPR020472 (G-protein beta WD-40 repeat)	1.36	1.58	1.21	2.31	1.66	3.02	1.04	1.87	0.89	1.06	1.08	1.37
GSVIVG01000586001	Oxysterol-binding protein, putative; contains IPR000648 (Oxysterol-binding protein), IPR011993 (Pleckstrin homology-like domain)	0.82	0.85	0.86	0.65	0.61	0.29	0.99	0.54	1.14	0.8	1.19	0.55
GSVIVG01000592001	Pectate lyase; contains IPR011050 (Pectin lyase fold/virulence factor), IPR018082 (AmbAllergen)	0.92	1.29	0.89	0.71	0.91	0.11	1.32	0.6	0.95	0.72	0.78	0.44
GSVIVG01000598001	Very-long-chain 3-oxoacyl-CoA reductase 1; contains IPR002347 (Glucose/ribitol dehydrogenase)	0.9	0.74	0.77	0.53	0.23	0.04	0.57	0.47	0.77	0.55	0.8	0.37
GSVIVG01000600001	Short-chain dehydrogenase/reductase; contains IPR002347 (Glucose/ribitol dehydrogenase)	1	1.43	1.41	0.15	11.67	1	0.51	0.16	0.79	0.44	3.59	0.26
GSVIVG01000606001	MYB transcription factor-like; contains IPR009057 (Homeodomain-like)	0.97	1.05	1.11	1.44	1.67	2.8	1	1.2	0.96	0.99	1.23	1.75
GSVIVG01000621001	Serine/threonine-protein phosphatase	1.21	0.76	0.86	0.85	0.31	0.1	0.6	0.25	1.27	0.6	1.09	0.16
GSVIVG01000634001	Putative disease resistance protein; contains IPR000767 (Disease resistance protein), IPR001611 (Leucine-rich repeat), IPR027417 (P-loop containing nucleoside triphosphate hydrolase)	1.36	1.11	1.58	1.1	1.39	1.7	2.34	0.84	1.75	1.18	1.26	1.32
GSVIVG01000642001	Cc-nbs-lrr resistance protein; contains IPR002182 (NB-ARC), IPR027417 (P-loop containing nucleoside triphosphate hydrolase)	1.33	0.86	1.54	1.27	1.5	2.06	1.74	0.73	1.94	1.09	0.84	1.58
GSVIVG01000646001	Disease resistance protein; contains IPR000767 (Disease resistance protein), IPR027417 (P-loop containing nucleoside triphosphate hydrolase)	1.3	0.91	1.23	0.79	1.09	0.96	2.07	1.02	2.06	1.11	1.56	0.91
GSVIVG01000653001	Disease resistance protein I2, putative	0.92	1.34	0.71	0.47	0.84	0.96	1.04	0.81	2.21	1.17	1.03	0.82
GSVIVG01000663001	Cc-nbs-lrr resistance protein; contains IPR000767 (Disease resistance protein), IPR001611 (Leucine-rich repeat), IPR025875 (Leucine rich repeat 4), IPR027417 (P-loop containing nucleoside triphosphate hydrolase)	1.2	0.89	1.04	0.47	0.49	0.71	1.27	0.83	1.57	1.15	1	0.72
GSVIVG01000669001	Putative uncharacterized protein T14E10_70	1.13	1.05	0.49	0.71	1.01	0.92	1.22	0.89	0.78	0.98	1.51	0.58
GSVIVG01000675001	Unknown protein	7.62	113	12.4	185.33	20.36	72.7	10.67	20.67	12.33	0.62	2.56	5.67
GSVIVG01000687001	Gibberellin 2-oxidase; contains IPR005123 (Oxoglutarate/iron-dependent dioxygenase), IPR026992 (Non-haem dioxygenase N-terminal domain), IPR027443 (Isopenicillin N synthase-like)	2.2	2.97	1.56	6.57	3.23	12.21	2.31	6.74	2.07	1.48	0.91	1.86
GSVIVG01000689001	Gibberellin 2-oxidase; contains IPR002283 (Isopenicillin N synthase), IPR026992 (Non-haem dioxygenase N-terminal domain), IPR027443 (Isopenicillin N synthase-like)	1.81	1.82	0.98	1.83	1.86	2.61	1.34	2.01	1.23	1.24	1.21	1.14
GSVIVG01000697001	Unknown protein	1.05	1.05	1.04	0.93	0.78	0.28	0.69	0.6	0.81	1.18	1.42	0.72
GSVIVG01000719001	Single-stranded DNA-binding protein; contains IPR000424 (Primosome PriB/single-strand DNA-binding)	0.91	1.05	0.72	0.89	0.76	0.55	0.75	0.88	0.39	0.68	1.13	0.54
GSVIVG01000720001	Auxin-responsive protein; contains IPR003311 (AUX/IAA protein)	0.73	0.68	0.72	1.15	0.82	0.32	0.98	0.69	0.69	0.77	0.87	0.72
GSVIVG01000721001	Auxin-responsive protein; contains IPR003311 (AUX/IAA protein)	0.62	0.68	0.64	0.65	0.71	0.19	0.59	0.57	0.76	0.75	1.02	0.49
GSVIVG01000725001	Phospholipase A1; contains IPR002921 (Lipase, class 3)	2.42	5.88	3.43	3.96	12.75	12.31	1.98	3.12	1.6	1.82	2.22	3.33
GSVIVG01000733001	Unknown protein	0.93	0.5	0.9	0.52	0.51	0.71	0.75	0.52	45	0.01	1.81	0.05
GSVIVG01000736001	Unknown protein; contains IPR013238 (RNA polymerase III, subunit Rpc25)	1.05	0.45	0.95	0.57	0.54	0.55	1.57	0.21	0.19	0.56	1.04	0.17
GSVIVG01000743001	Photosystem II reaction center; contains IPR009806 (Photosystem II PsbW, class 2)	0.74	0.91	0.88	0.7	0.63	0.17	0.57	0.76	0.68	0.93	2.15	0.48
GSVIVG01000745001	Magnesium transporter MRS2-like protein; contains IPR026573 (Magnesium transporter MRS2/LPE10)	0.69	0.77	0.58	0.41	0.55	0.33	0.99	0.7	0.95	0.76	1.18	0.53
GSVIVG01000746001	Magnesium transporter MRS2-like protein; contains IPR002523 (Mg2+ transporter protein, CorA-like/Zinc transport protein ZntB), IPR026573 (Magnesium transporter MRS2/LPE10)	0.88	0.66	0.54	0.51	0.54	0.39	0.81	0.66	0.74	0.84	0.76	0.6
GSVIVG01000750001	Proline transporter; contains IPR013057 (Amino acid transporter, transmembrane)	2.54	1.75	1.5	1.89	1.38	2.31	1.21	1.16	0.93	1.06	0.76	0.86
GSVIVG01000756001	Nucleoside/nucleotide kinase-like protein; contains IPR010488 (Zeta toxin domain), IPR027417 (P-loop containing nucleoside triphosphate hydrolase)	0.7	0.63	0.63	0.31	1	1.18	1.7	0.52	1.06	1.05	1.77	0.67
GSVIVG01000757001	Pentatricopeptide repeat-containing protein, putative; contains IPR002885 (Pentatricopeptide repeat), IPR011990 (Tetratricopeptide-like helical)	0.91	0.6	0.98	0.43	0.6	0.52	0.99	0.47	1.86	1.05	0.92	0.63
GSVIVG01000764001	Cytochrome P450; contains IPR001128 (Cytochrome P450)	3.66	5.23	6.28	12.1	36.22	48.15	2.31	1.6	1.25	2.23	2.33	4.78
GSVIVG01000765001	Cytochrome P450; contains IPR001128 (Cytochrome P450)	1.51	1.19	1.38	1.37	3.6	2.35	0.95	0.48	1.02	0.9	1.19	0.89
GSVIVG01000791001	HAD superfamily (Subfamily IIIA) phosphatase; contains IPR006549 (HAD-superfamily hydrolase, subfamily IIIA), IPR023214 (HAD-like domain)	0.97	0.99	1	0.73	0.78	0.48	0.85	0.68	0.83	0.86	1.1	0.59
GSVIVG01000793001	Unknown protein	0.84	0.98	0.65	0.47	0.5	0.26	1.22	0.2	0.8	0.36	1.53	0.3
GSVIVG01000799001	Oxygen-evolving enhancer protein 3-1, chloroplastic; contains IPR008797 (Photosystem II PsbQ, oxygen evolving complex), IPR023222 (PsbQ-like domain)	0.84	1.01	1.1	0.93	0.64	0.5	1.06	0.62	0.94	0.71	0.64	0.76
GSVIVG01000817001	Citrate synthase; contains IPR002020 (Citrate synthase-like)	1.2	1.15	1.15	1.5	1.67	3.68	1.16	1.64	1.21	1.26	0.81	1.5
GSVIVG01000819001	Putative leucine-rich repeat receptor-like protein kinase family protein; contains IPR001611 (Leucine-rich repeat), IPR011009 (Protein kinase-like domain), IPR013210 (Leucine-rich repeat-containing N-terminal, type 2), IPR025875 (Leucine rich repeat 4)	0.73	0.64	0.8	0.59	0.73	0.55	0.95	0.5	1.16	0.68	0.99	0.62
GSVIVG01000822001	Cinnamoyl-CoA reductase, putative; contains IPR001509 (NAD-dependent epimerase/dehydratase), IPR016040 (NAD(P)-binding domain)	2.17	1.56	1.67	2.15	1.28	1.64	1.3	1.5	2.05	2.19	2.14	1.47
GSVIVG01000825001	Flavin-containing monooxygenase family protein; contains IPR020946 (Flavin monooxygenase-like)	1.31	0.73	0.53	0.51	0.82	0.19	2.44	0.68	1.74	0.68	0.83	0.78
GSVIVG01000828001	Annexin; contains IPR001464 (Annexin)	1.21	1.21	0.96	0.89	1.03	0.56	0.82	0.48	0.94	0.58	0.85	0.87
GSVIVG01000829001	Annexin, putative; contains IPR001464 (Annexin)	1.17	1.34	1	0.83	0.69	0.83	0.86	0.44	0.85	0.59	0.71	0.51
GSVIVG01000839001	CM0216.540.nc protein	0.76	0.81	0.77	0.74	0.58	0.41	0.81	0.57	0.74	0.73	1.34	0.57
GSVIVG01000846001	Disease resistance response protein, putative; contains IPR004265 (Plant disease resistance response protein)	0.83	0.94	0.68	1.03	0.75	0.06	0.62	0.12	0.67	1.27	0.8	0.38
GSVIVG01000858001	WD-40 repeat family protein; contains IPR015943 (WD40/YVTN repeat-like-containing domain)	0.71	0.96	1.06	0.79	0.84	0.18	0.81	0.31	0.81	0.98	0.92	0.46
GSVIVG01000865001	IQ domain-containing protein; contains IPR000048 (IQ motif, EF-hand binding site)	0.71	0.97	0.98	0.57	0.65	0.23	0.65	0.43	0.87	0.8	1.16	0.38
GSVIVG01000866001	Transposon protein, putative, CACTA, En/Spm sub-class; contains IPR004252 (Transposase, Ptta/En/Spm, plant)	0.88	0.67	0.8	0.77	0.5	1.05	0.75	0.82	0.71	1.02	0.63	1.03
GSVIVG01000871001	Disease resistance protein; contains IPR000767 (Disease resistance protein), IPR001611 (Leucine-rich repeat), IPR027417 (P-loop containing nucleoside triphosphate hydrolase)	1	1.11	1.08	0.44	0.93	1.24	2.28	0.98	2.77	1.3	1.45	0.99
GSVIVG01000878001	Leucine-rich repeat receptor-like protein kinase; contains IPR001611 (Leucine-rich repeat)	2.27	1.16	2.04	1.8	1.09	3.13	2.8	0.2	0.75	1.38	1	10
GSVIVG01000898001	Receptor-like protein kinase; contains IPR001611 (Leucine-rich repeat)	3.95	1.1	2.56	3.04	1.03	3.44	2.78	0.83	0.7	0.39	1.58	1.33
GSVIVG01000901001	Retrovirus-related Pol polyprotein from transposon opus	0.96	0.38	0.78	0.88	0.59	1.25	0.55	0.94	0.52	0.78	0.38	1.07
GSVIVG01000919001	Peptidyl-prolyl cis-trans isomerase; contains IPR002130 (Cyclophilin-like peptidyl-prolyl cis-trans isomerase domain)	0.98	0.98	0.96	0.88	0.84	0.49	0.93	0.79	0.98	0.95	1.29	0.74
GSVIVG01000920001	Amidohydrolase 2; contains IPR006992 (Amidohydrolase 2)	0.96	0.72	0.72	0.85	0.75	0.5	0.8	0.66	0.83	0.78	0.96	0.74
GSVIVG01000922001	GYF domain-containing protein; contains IPR003169 (GYF)	0.91	0.92	0.88	0.68	1.1	1.26	2	0.84	2.25	0.98	1.47	0.98
GSVIVG01000932001	Glutaredoxin; contains IPR011905 (Glutaredoxin-like, plant II), IPR012336 (Thioredoxin-like fold)	0.97	0.87	0.86	0.92	0.72	0.22	1.01	0.23	0.65	1.96	1.37	0.88
GSVIVG01000940001	NAC domain-containing protein, putative; contains IPR003441 (No apical meristem (NAM) protein)	1.2	1.34	1.53	2.4	1.41	2.81	0.86	1.41	0.88	1.24	0.95	1.49
GSVIVG01000945001	Unknown protein	1.33	24.05	58.39	108.41	231.28	94.13	1.19	11.02	5.23	415.33	2.64	41.4
GSVIVG01000948001	Receptor-like kinase; contains IPR001611 (Leucine-rich repeat), IPR013210 (Leucine-rich repeat-containing N-terminal, type 2), IPR025875 (Leucine rich repeat 4)	0.9	0.96	0.88	0.98	0.94	0.43	0.83	0.46	0.78	0.78	1.13	0.55
GSVIVG01000957001	Humj1; contains IPR001202 (WW domain)	1.01	1.05	0.74	0.74	0.49	0.7	0.7	0.43	0.91	0.58	0.75	0.65
GSVIVG01000967001	Jasmonate ZIM domain protein l; contains IPR010399 (Tify), IPR018467 (CO/COL/TOC1, conserved site)	1.82	4.79	3.3	6.07	11.49	11.91	2.97	9.63	3.74	3.94	1.56	4.7
GSVIVG01000970001	RING finger protein	0.87	0.67	1.99	0.97	0.59	0.37	0.63	0.36	1.24	1.03	0.94	0.64
GSVIVG01000993001	Tir-nbs-lrr resistance protein; contains IPR001611 (Leucine-rich repeat)	1.05	0.88	1.08	0.57	0.81	2.04	1.41	1.27	2.03	1.09	0.93	1.01
GSVIVG01000996001	Unknown protein	1.58	0.54	1.15	0.97	0.65	1.96	0.54	0.9	0.91	0.82	0.48	0.57
GSVIVG01001005001	Protein trichome birefringence-like 36; contains IPR025846 (PMR5 N-terminal domain), IPR026057 (PC-Esterase)	0.66	0.68	0.53	0.42	0.45	0.24	0.72	0.34	0.66	0.52	0.71	0.35
GSVIVG01001006001	Unknown protein	4.66	2.68	5.02	5.03	3.45	6.26	2.21	1.65	2.05	1.61	1	1.61
GSVIVG01001014001	Unknown protein	0.92	0.46	0.36	0.53	0.47	0.02	0.63	0.28	0.68	0.59	1.05	0.56
GSVIVG01001030001	Pentatricopeptide repeat-containing protein, putative	0.87	0.67	0.89	0.82	1	2	0.78	1.38	0.95	1.44	1.13	1
GSVIVG01001035001	Adenylate kinase, putative; contains IPR000850 (Adenylate kinase), IPR018962 (Domain of unknown function DUF1995), IPR027417 (P-loop containing nucleoside triphosphate hydrolase)	0.84	0.57	0.74	0.71	0.78	0.18	0.79	0.67	1.17	1.06	3.5	0.55
GSVIVG01001046001	DNA replication licensing factor MCM5, putative; contains IPR001208 (Mini-chromosome maintenance, DNA-dependent ATPase), IPR027417 (P-loop containing nucleoside triphosphate hydrolase)	0.93	0.85	0.68	0.61	0.73	0.21	0.61	0.39	0.99	0.96	2.93	0.48
GSVIVG01001050001	WD repeat-containing protein; contains IPR015943 (WD40/YVTN repeat-like-containing domain)	0.75	1.4	0.65	1.51	1.06	0.16	0.61	0.29	0.58	0.89	0.36	0.58
GSVIVG01001052001	PM H+-ATPase R; contains IPR001757 (Cation-transporting P-type ATPase), IPR023214 (HAD-like domain), IPR023298 (P-type ATPase, transmembrane domain)	1.38	1.71	0.27	1.09	1	0.06	1.87	3.33	0.33	1	0.57	1.75
GSVIVG01001053001	60S ribosomal protein L39; contains IPR000077 (Ribosomal protein L39e), IPR023626 (Ribosomal protein L39e domain)	0.71	1.21	0.94	1.05	0.82	0.45	0.99	0.84	0.59	0.86	1.1	0.82
GSVIVG01001055001	60S ribosomal protein L39; contains IPR000077 (Ribosomal protein L39e), IPR023626 (Ribosomal protein L39e domain)	0.7	1.22	0.94	1.05	0.82	0.45	1.02	0.83	0.64	0.86	1.07	0.83
GSVIVG01001059001	Chitinase, putative; contains IPR017853 (Glycoside hydrolase, superfamily)	1.93	2.23	1.24	1.84	2.59	1.91	1.81	4.33	1.91	1.57	1.08	1.64
GSVIVG01001060001	S-receptor kinase-like protein 1; contains IPR011009 (Protein kinase-like domain)	1.59	1.39	1.94	1.11	1.91	2.41	1.04	1.75	1.06	0.86	1.42	1.16
GSVIVG01001068001	Chitinase 3; contains IPR017853 (Glycoside hydrolase, superfamily)	1.52	1.08	1.2	2.27	5.96	5.28	1.32	1.47	0.87	2.44	2.31	8.21
GSVIVG01001074001	Chitinase 3; contains IPR017853 (Glycoside hydrolase, superfamily)	1.31	1.22	0.96	2.01	4.33	4.98	1.4	1.55	1.07	2.09	2.49	7.76
GSVIVG01001078001	Receptor-like protein kinase 5; contains IPR011009 (Protein kinase-like domain)	0.74	0.82	0.75	0.74	0.65	0.42	0.63	0.56	0.66	0.7	0.88	0.66
GSVIVG01001082001	Heme-binding protein, putative; contains IPR006917 (SOUL haem-binding protein), IPR011256 (Regulatory factor, effector, bacterial)	1.39	0.93	1.49	1.35	1.02	0.3	0.3	0.79	0.89	0.75	1.21	0.6
GSVIVG01001089001	Ethylene-responsive transcription factor; contains IPR016177 (DNA-binding, integrase-type)	2.89	2.79	4.16	8.4	6.33	12.14	1.93	3.76	2.82	2.78	1.31	3.52
GSVIVG01001094001	Phosphatidylinositol phosphatidylcholine transfer protein sec14 cytosolic-like protein; contains IPR001071 (Cellular retinaldehyde binding/alpha-tocopherol transport), IPR011074 (CRAL/TRIO, N-terminal domain)	1.21	0.89	0.86	0.87	0.72	0.36	1.03	0.88	0.99	1.05	1.12	0.81
GSVIVG01001101001	Cytochrome P450, putative; contains IPR001128 (Cytochrome P450)	0.77	0.94	0.78	0.65	0.78	0.39	0.84	0.6	0.91	0.74	1.09	0.85
GSVIVG01001105001	Unknown protein	0.81	0.59	0.63	0.55	0.61	0.34	1.24	0.46	1.32	0.65	1.22	0.5
GSVIVG01001106001	Probable peptide/nitrate transporter; contains IPR000109 (Proton-dependent oligopeptide transporter family), IPR016196 (Major facilitator superfamily domain, general substrate transporter)	0.88	0.74	0.82	0.75	0.64	0.39	0.93	0.59	0.85	0.82	1.16	0.54
GSVIVG01001108001	Transferase, transferring glycosyl groups	0.88	0.92	0.85	0.97	0.86	0.46	0.81	0.61	0.71	0.92	1.53	0.76
GSVIVG01001119001	DNA replication licensing factor; contains IPR001208 (Mini-chromosome maintenance, DNA-dependent ATPase), IPR027417 (P-loop containing nucleoside triphosphate hydrolase)	0.7	1.35	0.81	0.96	0.74	0.43	0.74	0.5	0.71	1.1	2.07	0.9
GSVIVG01001122001	Respiratory burst oxidase-like protein; contains IPR000778 (Cytochrome b245, heavy chain), IPR011992 (EF-hand-like domain), IPR013130 (Ferric reductase transmembrane component-like domain), IPR017938 (Riboflavin synthase-like beta-barrel)	2.58	3.54	3.29	3.11	4.1	3.8	3.44	3.58	4.24	2.09	2.38	2.97
GSVIVG01001123001	Respiratory burst oxidase homolog; contains IPR000778 (Cytochrome b245, heavy chain), IPR011992 (EF-hand-like domain), IPR013130 (Ferric reductase transmembrane component-like domain), IPR017938 (Riboflavin synthase-like beta-barrel)	2.3	4.66	3.62	2.16	2.28	5.44	2.91	3.77	6.57	1.73	1.15	3.24
GSVIVG01001124001	Xyloglucan endotransglucosylase/hydrolase 5; contains IPR008985 (Concanavalin A-like lectin/glucanases superfamily), IPR016455 (Xyloglucan endotransglucosylase/hydrolase)	0.69	0.74	1.03	0.53	1.12	0.11	1.9	0.36	1.15	1	0.5	1.2
GSVIVG01001126001	Unknown protein	0.7	0.84	0.78	0.67	0.95	0.54	0.7	0.43	0.83	0.64	1.37	0.45
GSVIVG01001132001	Heparan-alpha-glucosaminide N-acetyltransferase; contains IPR012429 (Protein of unknown function DUF1624)	0.78	0.55	0.67	0.51	0.32	0.3	0.95	0.87	1.03	1.09	0.81	0.88
GSVIVG01001146001	Patatin T5, putative; contains IPR016035 (Acyl transferase/acyl hydrolase/lysophospholipase)	0.68	1.04	0.67	0.71	0.65	0.3	0.63	0.51	0.84	0.9	0.67	0.47
GSVIVG01001148001	Ribosome-recycling factor; contains IPR002661 (Ribosome recycling factor), IPR023584 (Ribosome recycling factor domain)	0.89	0.67	0.82	0.65	0.63	0.43	0.7	0.77	0.68	0.82	0.82	0.63
GSVIVG01001149001	Time for coffee	1.33	1.17	1.29	1.22	1.65	2.27	1.8	1.43	1.77	1.28	1.29	1.21
GSVIVG01001153001	Copalyl diphosphate synthase; contains IPR008930 (Terpenoid cyclases/protein prenyltransferase alpha-alpha toroid), IPR008949 (Terpenoid synthase)	7	14	18.06	138.33	8.68	74.5	0.11	0.81	16.67	1.6	2	1
GSVIVG01001159001	Photosystem I reaction center subunit II; contains IPR003685 (Photosystem I PsaD)	0.73	0.93	0.83	0.75	0.62	0.1	0.54	0.84	0.48	0.84	2.24	0.16
GSVIVG01001185001	Vicilin; contains IPR014710 (RmlC-like jelly roll fold)	0.21	3.23	11.51	0.2	44.06	0.97	2.21	0.53	0.74	0.23	0.3	4.55
GSVIVG01001186001	Pentatricopeptide repeat-containing protein, putative; contains IPR002885 (Pentatricopeptide repeat), IPR014710 (RmlC-like jelly roll fold)	0.55	0.73	0.6	0.26	0.71	0.19	1.4	0.44	1.09	0.58	1.28	0.46
GSVIVG01001188001	Inositol-1, 4, 5-trisphosphate 5-Phosphatase-like protein; contains IPR005135 (Endonuclease/exonuclease/phosphatase)	0.95	0.89	0.77	0.59	0.38	0.21	0.66	0.44	1.03	0.97	0.96	0.41
GSVIVG01001196001	Sulfate transporter; contains IPR001902 (Sulphate anion transporter)	0.16	0.93	0.52	0.57	0.35	0.08	0.64	0.22	0.59	0.37	1.35	0.23
GSVIVG01001198001	Sulfate transporter, putative; contains IPR001902 (Sulphate anion transporter)	0.29	0.65	0.61	0.46	0.66	0.12	0.63	0.24	0.72	0.63	1.53	0.43
GSVIVG01001199001	Serine/threonine protein kinase; contains IPR011009 (Protein kinase-like domain)	0.76	1.02	0.92	0.58	0.79	0.55	0.84	0.5	0.83	0.5	1.71	0.71
GSVIVG01001202001	Ice binding protein, putative; contains IPR001849 (Pleckstrin homology domain), IPR008546 (Domain of unknown function DUF828), IPR013666 (Pleckstrin-like, plant)	0.86	1.26	0.91	0.77	0.76	0.43	0.8	0.84	0.75	0.92	0.92	0.63
GSVIVG01001205001	Chlorophyllase 1; contains IPR010821 (Chlorophyllase)	0.67	0.84	0.68	0.48	0.5	0.08	0.62	0.6	0.77	0.81	1.18	0.49
GSVIVG01001207001	Chlorophyllase 1; contains IPR010821 (Chlorophyllase), IPR020683 (Ankyrin repeat-containing domain)	0.78	0.91	0.84	0.88	1.47	0.56	1.01	1.61	1.03	1.92	1.37	2.07
GSVIVG01001210001	Chlorophyllase 1; contains IPR010821 (Chlorophyllase)	0.65	0.85	0.84	1.21	2.84	0.71	1.08	1.55	1.14	1.91	1.33	2.07
GSVIVG01001214001	Ankyrin repeat-containing protein, putative; contains IPR020683 (Ankyrin repeat-containing domain)	0.81	0.86	1.1	0.52	0.75	0.44	2.62	0.89	1.79	0.57	1.69	0.83
GSVIVG01001215001	Ankyrin repeat-containing protein, putative; contains IPR026961 (PGG domain)	0.96	1.09	1.29	0.87	0.75	0.49	0.7	1.03	1.09	1.12	0.84	0.65
GSVIVG01001223001	Putative laccase; contains IPR008972 (Cupredoxin)	1	25.33	24.33	76.33	547.33	262.08	10	36.71	57.33	143.67	93.86	479.75
GSVIVG01001225001	Unknown protein	2.78	948	492.33	1874	557.33	856.02	0.82	60.67	10.8	10.91	5.54	423.33
GSVIVG01001252001	Glutathione s-transferase, putative; contains IPR010987 (Glutathione S-transferase, C-terminal-like)	1.55	1.72	1.63	2.89	2.05	3.09	0.96	1.33	1.07	1.31	0.95	1.98
GSVIVG01001263001	Auxin-induced protein 6B; contains IPR003676 (Auxin responsive SAUR protein)	1.35	1.42	1.38	2.91	1.56	3.63	1.02	2.32	0.91	1.43	1.21	1.95
GSVIVG01001265001	Unknown protein	1.11	0.63	0.79	0.85	0.71	0.25	0.67	0.66	0.89	0.88	1.81	1.05
GSVIVG01001269001	Protein YABBY; contains IPR006780 (YABBY protein)	0.82	0.89	0.84	0.76	0.79	0.45	1.11	0.58	0.88	0.84	1.13	0.72
GSVIVG01001270001	Laccase-22; contains IPR008972 (Cupredoxin)	0.56	0.74	0.61	0.47	0.48	0.12	0.95	0.32	0.9	0.57	0.78	0.57
GSVIVG01001272001	Acid beta-fructofuranosidase; contains IPR001362 (Glycoside hydrolase, family 32), IPR008985 (Concanavalin A-like lectin/glucanases superfamily), IPR023296 (Glycosyl hydrolase, five-bladed beta-propellor domain)	0.99	1.43	1.47	1.88	2.76	5.93	1.1	1.22	1.08	0.92	1.02	1.51
GSVIVG01001275001	Trehalose 6-phosphate phosphatase; contains IPR006379 (HAD-superfamily hydrolase, subfamily IIB), IPR023214 (HAD-like domain)	0.92	1.44	1.04	3.32	2.2	4.17	1.22	3.36	2.05	1.24	1.13	1.98
GSVIVG01001280001	Flavin-containing monooxygenase family protein; contains IPR020946 (Flavin monooxygenase-like)	2.74	3.28	5.53	4.17	3.57	4.03	2.93	6.31	4.84	2.88	0.91	1.68
GSVIVG01001286001	WRKY transcription factor 21; contains IPR003657 (DNA-binding WRKY), IPR018872 (Zn-cluster domain)	13.74	2.18	2.26	2.88	2.22	4.41	1.35	4.44	1.45	1.78	0.7	6.68
GSVIVG01001287001	At1g62520-like protein	0.63	0.8	0.71	0.54	0.47	0.15	0.67	0.57	0.73	0.73	1.28	0.66
GSVIVG01001297001	Proline-rich 14 kDa protein; contains IPR016140 (Bifunctional inhibitor/plant lipid transfer protein/seed storage helical domain)	1.04	0.3	0.44	1.03	1.41	5.59	0.55	0.18	0.4	1.48	0.97	1.57
GSVIVG01001315001	Heat-shock protein, putative; contains IPR008978 (HSP20-like chaperone)	1.66	1.51	2.89	1.68	0.26	0.71	0.84	1.89	1.29	0.78	2.29	0.95
GSVIVG01001321001	Chaperone protein dnaJ, putative; contains IPR001623 (DnaJ domain), IPR024586 (DnaJ-like protein C11, C-terminal)	0.91	0.56	0.72	0.6	0.67	0.48	0.97	0.83	0.98	0.85	0.92	0.69
GSVIVG01001327001	Pectinesterase; contains IPR011050 (Pectin lyase fold/virulence factor)	0.89	1.11	1.31	0.77	0.86	0.28	0.76	0.67	2.01	1.18	1.14	0.73
GSVIVG01001334001	Cell division topological specificity factor; contains IPR005527 (Septum formation topological specificity factor MinE)	0.78	0.84	0.81	0.69	0.72	0.5	0.71	0.64	0.68	0.8	1.08	0.84
GSVIVG01001350001	Lipid transfer protein-like; contains IPR000528 (Plant lipid transfer protein/Par allergen), IPR016140 (Bifunctional inhibitor/plant lipid transfer protein/seed storage helical domain)	2.11	1.68	1.1	1.44	0.97	0.07	0.37	0.54	0.9	1	1.45	0.67
GSVIVG01001352001	Mitochondrial chaperone BCS1; contains IPR025753 (AAA-type ATPase, N-terminal domain), IPR027417 (P-loop containing nucleoside triphosphate hydrolase)	0.74	1.05	0.92	0.78	0.75	0.45	0.74	0.65	1.03	0.65	1.02	0.67
GSVIVG01001353001	Unknown protein	0.73	0.47	0.84	0.7	0.44	0.83	0.79	0.95	1.15	0.84	0.58	0.76
GSVIVG01001357001	Cyclic pyranopterin monophosphate synthase; contains IPR007197 (Radical SAM), IPR013483 (Molybdenum cofactor biosynthesis protein A)	1.4	1.04	1.65	1.51	2.12	2.08	1.27	1.42	1.97	1.22	0.85	1.31
GSVIVG01001359001	Citrate synthase	0.87	0.73	0.96	0.97	0.67	0.37	0.62	0.51	0.61	0.65	0.83	0.72
GSVIVG01001366001	Putative homeobox-leucine zipper protein; contains IPR003106 (Leucine zipper, homeobox-associated), IPR006712 (HD-ZIP protein, N-terminal), IPR009057 (Homeodomain-like)	1.15	1.35	1.26	1.58	1.38	2.09	1.38	1.86	1.64	1.28	0.97	1.56
GSVIVG01001377001	Unknown protein	1.21	0.72	1.07	0.93	0.57	0.38	0.95	0.68	0.9	0.86	0.61	0.64
GSVIVG01001378001	Cc-nbs-lrr resistance protein	1.07	0.95	0.97	0.46	0.72	0.49	1.27	0.73	1.48	1	1.63	0.68
GSVIVG01001382001	Disease resistance protein; contains IPR002182 (NB-ARC), IPR027417 (P-loop containing nucleoside triphosphate hydrolase)	0.93	0.82	1.02	0.74	0.77	0.53	1.8	0.85	2.31	1.21	2.18	0.85
GSVIVG01001396001	Unknown protein	0.57	0.35	1.27	0.83	1.66	0.36	1.37	0.33	2.44	0.56	0.92	0.72
GSVIVG01001397001	Cc-nbs-lrr resistance protein	1.02	0.8	0.9	0.45	0.66	0.54	1.1	1.06	0.68	1.06	0.88	0.8
GSVIVG01001399001	Receptor-like protein kinase; contains IPR000858 (S-locus glycoprotein), IPR001480 (Bulb-type lectin domain), IPR002182 (NB-ARC), IPR011009 (Protein kinase-like domain), IPR013320 (Concanavalin A-like lectin/glucanase, subgroup), IPR027417 (P-loop containing nucleoside triphosphate hydrolase)	2.18	2.33	2.79	4.49	9.25	10.47	1.82	2.25	2.61	1.86	1.53	2.79
GSVIVG01001405001	Protein GIGANTEA, putative	1.11	1	0.45	0.79	0.78	1.11	1.08	0.84	0.36	0.85	1.06	0.74
GSVIVG01001406001	Protein GIGANTEA; contains IPR026211 (GIGANTEA)	0.93	1.05	0.38	0.49	0.79	1.1	1.87	0.81	0.65	0.83	1.44	0.73
GSVIVG01001419001	Alliinase family protein; contains IPR015424 (Pyridoxal phosphate-dependent transferase)	1.2	1.59	2.78	8.55	11.98	42.92	2.86	25.49	7.39	17.31	4.5	56.71
GSVIVG01001422001	Alliinase family protein; contains IPR015424 (Pyridoxal phosphate-dependent transferase)	1.15	1.23	1.5	1.37	1.63	3.33	1.05	1.53	0.94	1.7	1.32	4.19
GSVIVG01001426001	Choline/ethanolamine kinase, putative; contains IPR011009 (Protein kinase-like domain), IPR026712 (Choline/Ethanolamine kinase)	1.43	1.46	1.86	1.86	2.56	3.69	1.35	1.31	1.36	1.33	1.15	1.38
GSVIVG01001431001	Cc-nbs-lrr resistance protein	0.87	0.53	0.84	0.51	0.43	0.52	1.39	2.26	1.27	3.1	1.64	3.03
GSVIVG01001432001	50S ribosomal protein 6, chloroplastic; contains IPR020526 (Ribosomal protein L6, chloroplast)	1	0.66	0.79	0.57	0.55	0.37	1.45	1.81	1.29	2.84	1.64	1.21
GSVIVG01001437001	MADS box transcription factor; contains IPR002100 (Transcription factor, MADS-box), IPR002487 (Transcription factor, K-box)	1.44	1.33	1.47	3.18	3.59	4.26	1.06	1.83	1.62	2.39	0.82	1.55
GSVIVG01001446001	Disease resistance protein; contains IPR000767 (Disease resistance protein), IPR027417 (P-loop containing nucleoside triphosphate hydrolase)	1.15	0.93	0.96	0.54	1.14	1.06	1.96	0.89	2.65	1.12	1.43	1.15
GSVIVG01001451001	Unknown protein	4.91	2.91	0.74	0.62	3.42	0.14	0.74	1.18	0.68	0.75	0.44	1.14
GSVIVG01001453001	NBS-LRR disease resistance-like protein; contains IPR001611 (Leucine-rich repeat), IPR002182 (NB-ARC), IPR003591 (Leucine-rich repeat, typical subtype), IPR025875 (Leucine rich repeat 4), IPR027417 (P-loop containing nucleoside triphosphate hydrolase)	1.06	0.56	1.06	0.48	0.54	1.33	2.47	0.63	2.95	1.02	1.5	0.91
GSVIVG01001457001	Leucine-rich repeat-containing protein, putative; contains IPR000767 (Disease resistance protein), IPR001611 (Leucine-rich repeat), IPR025875 (Leucine rich repeat 4), IPR027417 (P-loop containing nucleoside triphosphate hydrolase)	0.89	0.92	0.87	0.37	0.74	0.96	2.24	1.15	2.12	0.94	0.95	0.83
GSVIVG01001459001	Cc-nbs-lrr resistance protein; contains IPR001611 (Leucine-rich repeat), IPR025875 (Leucine rich repeat 4)	1.11	0.93	0.95	0.45	0.68	0.92	1.13	0.95	2.5	1.02	1.04	0.71
GSVIVG01001461001	Cytokinin oxidase/dehydrogenase; contains IPR016164 (FAD-linked oxidase-like, C-terminal), IPR016166 (FAD-binding, type 2), IPR016170 (Vanillyl-alcohol oxidase/Cytokinin dehydrogenase C-terminal domain)	1.57	2.22	2.52	4.54	6.44	22.42	1.76	5.23	2.85	2.98	1.15	5.81
GSVIVG01001462001	Unknown protein	0.63	0.41	0.64	0.25	0.74	0.74	1.32	1	1.53	1.02	0.85	1.33
GSVIVG01001466001	Putative calcium-transporting ATPase; contains IPR001757 (Cation-transporting P-type ATPase), IPR023214 (HAD-like domain), IPR023298 (P-type ATPase, transmembrane domain), IPR024750 (Calcium-transporting P-type ATPase, N-terminal autoinhibitory domain)	1.52	4.44	3.12	5.87	14.55	11.69	1.46	3.56	3.38	2.83	1.98	2.25
GSVIVG01001471001	Disease resistance protein; contains IPR000767 (Disease resistance protein), IPR027417 (P-loop containing nucleoside triphosphate hydrolase)	0.82	0.54	0.76	0.42	0.59	0.72	1.42	0.71	1.57	0.91	1	1.02
GSVIVG01001473001	Cc-nbs-lrr resistance protein	1.04	0.98	0.99	0.47	0.96	1.31	1.7	0.91	2.66	1.46	1.25	0.99
GSVIVG01001495001	Unknown protein	1.56	1.04	1.25	2.01	0.68	1.51	0.85	0.67	0.92	2.06	0.88	0.99
GSVIVG01001498001	Unknown protein	1.53	1.38	1.39	1.21	0.81	1.36	0.92	0.77	1.41	1.43	2.01	1.1
GSVIVG01001501001	Unknown protein	1.72	1.62	1.89	1.16	0.82	1.36	0.66	0.39	0.73	1.01	0.24	0.84
GSVIVG01001528001	ZIP4/SPO22; contains IPR013940 (Meiosis specific protein SPO22)	0.88	1.21	0.69	0.88	0.87	0.28	1.29	0.43	1.04	0.25	0.86	0.53
GSVIVG01001530001	Rhodanese-like domain-containing protein 4A, chloroplastic; contains IPR001763 (Rhodanese-like domain)	0.93	0.66	0.84	0.6	0.53	0.48	0.93	0.7	0.84	0.81	0.84	0.59
GSVIVG01001533001	Hydrolase, alpha/beta fold family protein; contains IPR000073 (Alpha/beta hydrolase fold-1)	0.98	0.65	1.41	0.82	0.49	0.11	0.71	0.59	0.95	1.18	5.3	0.23
GSVIVG01001549001	Putative uncharacterized protein OJ1174_H11.8	2.18	0.31	2.72	1.59	0.32	2.6	0.95	1.52	0.96	0.68	0.26	1.38
GSVIVG01001575001	Receptor-kinase, putative; contains IPR001611 (Leucine-rich repeat)	9.92	3.62	8.82	18.38	26.14	242.2	3.62	5.59	2.47	2.29	1.22	2.99
GSVIVG01001590001	Protein EPIDERMAL PATTERNING FACTOR 2	0.57	0.59	0.69	0.81	0.53	0.32	0.56	0.58	0.97	1.01	0.77	0.66
GSVIVG01001595001	Putative delta subunit of ATP synthase; contains IPR000711 (ATPase, F1 complex, OSCP/delta subunit), IPR026015 (F1F0 ATP synthase OSCP/delta subunit, N-terminal domain)	0.87	1.14	1.11	0.97	0.72	0.22	0.64	0.6	0.68	0.85	2.33	0.35
GSVIVG01001597001	Unknown protein	0.52	1.13	0.67	0.99	0.3	0.05	0.82	0.55	1.03	0.81	0.55	0.15
GSVIVG01001604001	Laccase, putative; contains IPR017761 (Laccase)	1	1	8.33	185.67	84.82	833.88	1	1	1	3.67	1.1	176.67
GSVIVG01001614001	Laccase, putative; contains IPR017761 (Laccase)	1	1	10.67	197	87	475.6	1	1	1	3.67	1.35	164
GSVIVG01001651001	Ankyrin repeat-containing protein, putative; contains IPR020683 (Ankyrin repeat-containing domain)	2.15	2	2.2	1	3.33	0.15	0.71	0.34	0.43	0.95	0.76	0.36
GSVIVG01001656001	Receptor-like protein kinase; contains IPR001611 (Leucine-rich repeat), IPR011009 (Protein kinase-like domain), IPR013210 (Leucine-rich repeat-containing N-terminal, type 2), IPR013320 (Concanavalin A-like lectin/glucanase, subgroup)	9	2.76	3.91	4.88	6.64	7.11	1.6	1.28	1.88	4.71	0.57	2.17
GSVIVG01001657001	Unknown protein	13.93	16.49	30.02	21.42	621	5.77	91.33	3.75	5.89	44.33	0.7	96
GSVIVG01001658001	Unknown protein	18.84	14.58	7.9	17.48	22.06	40.07	4.48	2.15	1.78	2	0.52	2
GSVIVG01001666001	Mitochondrial carrier protein, putative; contains IPR018108 (Mitochondrial substrate/solute carrier), IPR023395 (Mitochondrial carrier domain)	0.82	0.81	0.75	0.6	0.74	0.49	0.49	0.72	0.68	0.66	0.73	0.79
GSVIVG01001674001	Unknown protein	22.33	17.67	43.67	1	52.67	77.67	0.27	2.19	2.58	12	30.67	48
GSVIVG01001679001	Receptor like kinase; contains IPR001480 (Bulb-type lectin domain), IPR011009 (Protein kinase-like domain), IPR013320 (Concanavalin A-like lectin/glucanase, subgroup)	2.67	2.15	1.82	24.38	2.42	6.04	1.03	4.14	2.27	1.11	4.5	16.17
GSVIVG01001696001	Auxin response factor, putative; contains IPR015300 (DNA-binding pseudobarrel domain)	1.22	0.42	0.57	0.5	0.47	0.88	0.72	0.37	1.03	1.26	0.32	1.07
GSVIVG01001701001	MADS-box transcription factor; contains IPR002100 (Transcription factor, MADS-box), IPR002487 (Transcription factor, K-box)	0.88	0.66	0.79	0.58	0.66	0.42	0.76	0.71	0.79	0.77	0.72	0.59
GSVIVG01001741001	Heavy metal transport/detoxification domain-containing protein	0.71	1.69	0.96	3.47	1.24	2.46	0.83	0.97	1.25	1.02	0.58	0.95
GSVIVG01001742001	Heavy metal transport/detoxification domain-containing protein; contains IPR006121 (Heavy metal-associated domain, HMA)	0.92	0.88	1.02	1.26	1.11	2.85	1.63	0.69	1.5	0.77	0.68	0.9
GSVIVG01001753001	ARM REPEAT PROTEIN INTERACTING WITH ABF2	1.01	0.75	0.98	1.27	0.89	1.11	0.86	0.72	1.42	0.78	0.43	0.89
GSVIVG01001754001	Mediator of RNA polymerase II transcription subunit 15a	1.89	0.51	0.85	1.86	0.92	2.38	0.26	1.21	0.59	0.17	0.37	1.8
GSVIVG01001802001	Probable leucine-rich repeat receptor-like protein kinase; contains IPR001611 (Leucine-rich repeat), IPR025875 (Leucine rich repeat 4)	1.31	1.48	1.65	1.63	1.69	2.88	0.65	0.94	1.29	1.75	0.79	1.67
GSVIVG01001807001	Blue copper protein, putative; contains IPR008972 (Cupredoxin)	1.1	1	1.18	0.88	0.92	0.49	0.87	0.66	0.98	0.88	1.1	0.68
GSVIVG01001808001	Lipase; contains IPR000073 (Alpha/beta hydrolase fold-1), IPR006693 (Partial AB-hydrolase lipase domain), IPR025483 (Lipase, eukaryotic)	0.83	0.91	0.9	0.44	0.37	0.7	0.79	0.79	0.97	1.12	0.24	0.32
GSVIVG01001811001	Receptor-like protein kinase; contains IPR011009 (Protein kinase-like domain), IPR018392 (Peptidoglycan-binding lysin domain)	1.62	1.44	1.34	1.61	1.49	3.41	1.41	1.86	1.35	1.64	0.86	1.3
GSVIVG01001814001	LSG; contains IPR019448 (EEIG1/EHBP1 N-terminal domain)	0.59	0.56	0.53	0.29	0.46	0.2	0.88	0.32	0.86	0.53	0.8	0.34
GSVIVG01001815001	Receptor protein kinase-like protein; contains IPR001611 (Leucine-rich repeat), IPR011009 (Protein kinase-like domain), IPR013320 (Concanavalin A-like lectin/glucanase, subgroup)	0.71	0.65	0.7	0.41	0.41	0.27	0.81	0.53	1.09	0.78	0.9	0.48
GSVIVG01001817001	Ankyrin repeat-containing protein, putative; contains IPR020683 (Ankyrin repeat-containing domain)	0.62	0.9	0.69	0.53	0.66	0.3	0.69	0.42	0.57	0.66	1.23	0.62
GSVIVG01001819001	Mitochondrial transcription termination factor family protein; contains IPR003690 (Mitochodrial transcription termination factor-related)	0.84	0.76	0.75	0.58	0.65	0.31	0.8	0.64	0.87	0.75	1.12	0.54
GSVIVG01001820001	Double-strand-break repair protein rad21-like protein; contains IPR006910 (Rad21/Rec8-like protein, N-terminal), IPR023093 (Rad21/Rec8-like protein, C-terminal)	0.67	0.56	0.69	0.42	0.46	0.51	0.51	0.83	1.11	0.91	0.75	0.72
GSVIVG01001833001	Emb|CAB62340.1	2.33	2.12	1.43	1.04	0.54	1.06	1.23	0.78	0.74	1.67	1.01	0.91
GSVIVG01001839001	Lysine/histidine transporter; contains IPR013057 (Amino acid transporter, transmembrane)	2.54	3.26	3.64	6.47	5.66	12.38	1.7	1.85	1.29	1.28	1.22	1.57
GSVIVG01001847001	Glucose-6-phosphate 1-dehydrogenase; contains IPR001282 (Glucose-6-phosphate dehydrogenase)	1.22	1.37	1.34	1.37	1.24	2.42	1.09	1.55	1.34	1.06	0.78	1.09
GSVIVG01001853001	Ammonium transporter, putative; contains IPR001905 (Ammonium transporter), IPR024041 (Ammonium transporter AmtB-like domain)	2.26	1.9	2.02	2.38	2.14	0.81	1.47	1.28	1.05	1.09	1.49	0.94
GSVIVG01001855001	Carboxyl-terminal-processing protease, putative; contains IPR004447 (C-terminal-processing peptidase S41A)	0.89	0.83	0.89	0.63	0.6	0.24	0.87	0.69	0.98	0.81	1.23	0.61
GSVIVG01001856001	At2g33250/F25I18.1	0.92	1.15	0.92	0.78	0.61	0.27	0.73	0.55	0.63	0.67	2.83	0.45
GSVIVG01001867001	Feruloyl esterase A; contains IPR002921 (Lipase, class 3)	0.53	0.53	0.49	0.38	0.3	0.09	1.22	0.85	1.01	0.88	1.12	0.45
GSVIVG01001869001	Triacylglycerol lipase, putative	0.97	0.52	0.49	0.79	0.6	0.18	0.79	0.84	0.93	1.01	0.95	1.36
GSVIVG01001870001	Filament-like plant protein 7	1.15	1.35	0.81	0.7	0.68	0.48	0.78	0.53	1.07	0.46	0.56	0.87
GSVIVG01001875001	Receptor-like serine/threonine kinase; contains IPR021720 (Malectin)	1.76	0.84	1.69	0.85	0.97	2.06	1.49	1.29	2.41	1.06	0.76	1.04
GSVIVG01001886001	Receptor-like serine/threonine kinase; contains IPR021720 (Malectin)	1.98	0.81	1.47	1.23	0.83	2.01	1.41	1.27	1.95	1.03	0.63	0.99
GSVIVG01001892001	Ankyrin repeat-containing protein, putative; contains IPR020683 (Ankyrin repeat-containing domain), IPR026961 (PGG domain)	2.14	2.48	1.55	0.73	1.2	2.71	1	0.81	1.13	1	1.1	0.93
GSVIVG01001903001	Putative homeodomain-like transcription factor superfamily protein; contains IPR022228 (Protein of unknown function DUF3755)	0.82	0.91	0.79	0.82	0.64	0.42	0.86	1.18	1.01	0.55	0.58	0.64
GSVIVG01001932001	Unknown protein	1.19	0.44	1.01	0.68	1.17	1.19	1.79	1.1	2.33	0.92	0.79	1.08
GSVIVG01001948001	V-type proton ATPase 116 kDa subunit a isoform; contains IPR002490 (ATPase, V0 complex, subunit 116kDa)	1.38	0.67	1.21	1.26	0.78	1.5	0.76	1.53	0.74	1.16	0.42	0.92
GSVIVG01001950001	V-type proton ATPase 116 kDa subunit a isoform; contains IPR002490 (ATPase, V0 complex, subunit 116kDa)	1.18	0.38	0.97	0.69	0.69	1.66	1.13	1.55	1.05	1.03	0.44	0.95
GSVIVG01001951001	CTD small phosphatase-like protein; contains IPR004274 (NLI interacting factor), IPR023214 (HAD-like domain)	1.18	0.88	1.15	0.8	1.36	2.3	1.63	1.38	1.86	1.17	0.96	1.12
GSVIVG01001955001	Ternary complex factor MIP1-like; contains IPR006869 (Domain of unknown function DUF547), IPR025757 (Ternary complex factor MIP1, leucine-zipper)	1.11	0.91	0.74	0.48	0.63	0.49	1.17	0.72	1.35	0.41	0.96	0.45
GSVIVG01001971001	Polyubiquitin; contains IPR019955 (Ubiquitin supergroup), IPR019956 (Ubiquitin subgroup)	1.1	1.78	1.53	2.24	1.79	2.19	1.05	1.34	1.07	1.2	1.24	1.24
GSVIVG01001973001	2S albumin; contains IPR016140 (Bifunctional inhibitor/plant lipid transfer protein/seed storage helical domain)	0.27	5.74	1210	0.02	375.71	1.32	16	0.05	0.05	16.67	1	0.37
GSVIVG01001975001	Unknown protein	0.75	0.31	1.01	0.48	0.82	0.88	0.65	1.09	0.77	1.03	0.35	1.48
GSVIVG01001977001	Thiazole biosynthetic enzyme; contains IPR002922 (Thiazole biosynthetic enzyme Thi4 family)	0.67	1.07	0.63	0.62	0.68	0.31	0.67	0.54	0.41	0.7	1.48	0.41
GSVIVG01001980001	TBC1 domain family member; contains IPR000195 (Rab-GTPase-TBC domain)	1.26	1.05	1.25	1.2	1.51	2.03	1.32	1.33	1.27	1.42	0.99	1.21
GSVIVG01001991001	Unknown protein	0.36	1.39	2.14	0.46	0.77	0.15	0.45	0.32	0.84	0.86	0.88	0.13
GSVIVG01001992001	Chaperone protein dnaJ; contains IPR001623 (DnaJ domain)	0.79	1.22	0.9	0.46	0.42	0.15	0.61	0.55	1.25	1.02	1.56	0.2
GSVIVG01001994001	Chaperone protein dnaJ; contains IPR001623 (DnaJ domain), IPR017896 (4Fe-4S ferredoxin-type, iron-sulpur binding domain)	0.95	0.87	0.88	0.74	0.77	0.43	0.84	0.71	0.66	0.85	1.2	0.55
GSVIVG01001996001	Glucose-6-phosphate/phosphate translocator; contains IPR004696 (Tpt phosphate/phosphoenolpyruvate translocator), IPR004853 (Domain of unknown function DUF250)	0.99	0.89	1.13	1.04	1.23	2.01	1.06	0.98	1.2	0.99	1.01	1.07
GSVIVG01001999001	Chloroplast lipocalin; contains IPR011038 (Calycin-like)	0.88	1.07	1.05	0.74	0.84	0.47	0.78	0.67	0.7	0.9	1.09	0.74
GSVIVG01002001001	Protein LHCP TRANSLOCATION DEFECT; contains IPR020683 (Ankyrin repeat-containing domain)	0.79	0.82	0.84	0.76	0.62	0.23	0.63	0.63	0.63	0.74	1.15	0.54
GSVIVG01002002001	Unknown protein	1	0.78	1.04	0.65	0.66	0.37	1.29	0.89	0.91	0.92	1.07	0.69
GSVIVG01002010001	Cellulose synthase-like protein	0.87	0.74	0.96	0.6	0.58	0.4	1.06	0.53	1.06	0.78	1.15	0.69
GSVIVG01002019001	Tetraspanin-19; contains IPR018499 (Tetraspanin/Peripherin)	0.89	0.94	0.94	0.97	0.6	0.45	0.87	0.59	0.55	0.77	0.83	0.56
GSVIVG01002020001	Sphingolipid delta-4 desaturase; contains IPR011388 (Sphingolipid delta4-desaturase)	0.62	0.69	0.56	0.41	0.54	0.09	0.55	0.34	0.54	0.45	0.99	0.35
GSVIVG01002034001	CBS domain-containing protein	1.08	1.3	1.08	1.48	1.56	1.95	1.35	2.07	1.83	1.32	1.47	1.77
GSVIVG01002056001	Pentatricopeptide repeat-containing protein, putative; contains IPR002885 (Pentatricopeptide repeat)	0.9	0.58	0.81	0.37	0.47	0.66	1.67	0.82	1.92	0.91	0.75	0.75
GSVIVG01002062001	Stem-specific protein tsjt1, putative; contains IPR024286 (Domain of unknown function DUF3700)	1.04	1.16	0.77	0.48	0.47	0.1	0.68	0.5	0.43	1.57	1.75	0.53
GSVIVG01002065001	Pentatricopeptide repeat-containing protein, putative; contains IPR002885 (Pentatricopeptide repeat), IPR011990 (Tetratricopeptide-like helical)	0.47	0.74	0.62	0.96	0.69	0.76	0.82	0.82	0.63	0.43	1.34	0.44
GSVIVG01002066001	Heat stress transcription factor A-2c; contains IPR011991 (Winged helix-turn-helix DNA-binding domain)	1.76	3.61	2.9	6.93	7.6	5.3	2.18	6.7	3.55	3.9	1.46	3.66
GSVIVG01002067001	Phosphatidate cytidylyltransferase; contains IPR000374 (Phosphatidate cytidylyltransferase)	1	0.74	0.75	0.62	0.61	0.45	1.21	0.68	1.34	0.86	0.69	0.87
GSVIVG01002105001	Alcohol dehydrogenase, putative; contains IPR002085 (Alcohol dehydrogenase superfamily, zinc-type), IPR011032 (GroES-like), IPR013149 (Alcohol dehydrogenase, C-terminal), IPR016040 (NAD(P)-binding domain)	2.2	1.17	2.01	5.45	10.63	2.72	1.46	1.29	1.16	0.71	4.15	0.94
GSVIVG01002106001	Alcohol dehydrogenase, putative; contains IPR002085 (Alcohol dehydrogenase superfamily, zinc-type), IPR011032 (GroES-like), IPR013149 (Alcohol dehydrogenase, C-terminal), IPR016040 (NAD(P)-binding domain)	4.23	3.81	4.19	7.05	18.16	9.63	1.01	0.85	1.36	1.23	1.27	0.99
GSVIVG01002108001	Cinnamyl alcohol dehydrogenase; contains IPR002085 (Alcohol dehydrogenase superfamily, zinc-type), IPR011032 (GroES-like)	1.87	1.47	2.12	1.85	4.12	0.9	1.77	0.75	1.47	1.27	1.85	0.7
GSVIVG01002109001	Alcohol dehydrogenase, putative; contains IPR002085 (Alcohol dehydrogenase superfamily, zinc-type), IPR011032 (GroES-like), IPR013149 (Alcohol dehydrogenase, C-terminal), IPR016040 (NAD(P)-binding domain)	1.7	1.46	1.76	1.94	2.75	0.86	0.92	0.75	1.26	1.03	1.36	0.82
GSVIVG01002112001	50S ribosomal protein L19; contains IPR001857 (Ribosomal protein L19), IPR008991 (Translation protein SH3-like domain)	0.68	0.75	0.77	0.88	0.6	0.29	0.58	0.64	0.51	0.73	0.92	0.65
GSVIVG01002124001	Phospholipase A1; contains IPR002921 (Lipase, class 3)	2.75	6.41	7.58	48.43	66.65	67.89	4.13	6.2	3.98	15.31	14.12	22.79
GSVIVG01002136001	ABC transporter G family member; contains IPR013525 (ABC-2 type transporter), IPR027417 (P-loop containing nucleoside triphosphate hydrolase)	2.91	3.56	2.51	3.62	1.99	3.44	0.87	1.04	1.77	1.17	0.61	1.29
GSVIVG01002195001	Ethylene-responsive transcription factor 1; contains IPR016177 (DNA-binding, integrase-type)	0.64	0.79	0.7	0.6	0.55	0.27	0.67	0.41	0.67	0.72	1.28	0.4
GSVIVG01002204001	U-box domain-containing protein; contains IPR014729 (Rossmann-like alpha/beta/alpha sandwich fold)	1.74	1.74	1.55	1.78	1.27	2.03	1.28	1.43	1.21	1.21	1.16	1.38
GSVIVG01002237001	Receptor-like protein kinase; contains IPR011009 (Protein kinase-like domain)	1.76	8.9	3.07	147.33	3.7	4.47	0.89	2.11	1.53	5.44	0.89	1.47
GSVIVG01002264001	GDP-mannose transporter, putative	0.53	0.96	0.58	0.47	0.37	0.18	0.2	0.94	1.78	0.44	1.07	0.3
GSVIVG01002272001	AT4g39900/T5J17_70	0.51	0.61	0.73	0.42	0.58	0.16	0.47	0.44	0.63	0.67	0.98	0.55
GSVIVG01002273001	Ras-related protein Rab-6A; contains IPR001806 (Small GTPase superfamily), IPR005225 (Small GTP-binding protein domain), IPR027417 (P-loop containing nucleoside triphosphate hydrolase)	1.51	0.83	1.15	1.98	2.82	1.28	1.45	1.11	1.6	1.13	1.05	0.92
GSVIVG01002274001	BTB/POZ domain-containing protein; contains IPR011333 (BTB/POZ fold), IPR027356 (NPH3 domain)	0.43	0.65	0.65	0.52	0.72	0.2	0.65	0.51	1.43	0.97	1.51	0.42
GSVIVG01002341001	Amino acid binding protein, putative; contains IPR002912 (ACT domain)	2.2	2.72	3.62	19.86	28.78	35.76	0.83	2.64	0.94	4.7	2.24	5.86
GSVIVG01002351001	Ent-kaurene synthase, putative; contains IPR008930 (Terpenoid cyclases/protein prenyltransferase alpha-alpha toroid), IPR008949 (Terpenoid synthase)	1.26	1.02	1.99	1.61	2.38	11.52	0.76	0.87	5.06	2.77	3	4
GSVIVG01002377001	Abnormal spindle-like microcephaly-associated protein-like protein; contains IPR000048 (IQ motif, EF-hand binding site), IPR001715 (Calponin homology domain)	0.64	0.76	0.77	0.34	0.66	0.59	1.11	0.25	1.37	0.59	0.86	0.47
GSVIVG01002378001	Cytochrome P450, putative; contains IPR001128 (Cytochrome P450)	0.97	1.02	0.97	0.93	0.93	3.14	0.98	0.5	0.55	1.3	0.59	1.07
GSVIVG01002382001	18.2 kDa class I heat shock protein; contains IPR008978 (HSP20-like chaperone)	1	1	0.72	0.68	0.6	0.39	0.63	0.42	0.19	0.76	1.05	0.45
GSVIVG01002447001	Homeobox-leucine zipper protein 22; contains IPR003106 (Leucine zipper, homeobox-associated), IPR009057 (Homeodomain-like)	1.27	1.53	1.46	2.54	1.67	2.16	1.38	1.43	1.17	1.15	1.07	1.2
GSVIVG01002448001	ATP synthase subunit alpha; contains IPR000194 (ATPase, F1/V1/A1 complex, alpha/beta subunit, nucleotide-binding domain), IPR000793 (ATPase, F1/V1/A1 complex, alpha/beta subunit, C-terminal), IPR027417 (P-loop containing nucleoside triphosphate hydrolase)	1.27	0.7	0.95	1.33	0.64	2.21	1	1.18	0.57	1.37	0.81	0.88
GSVIVG01002470001	Serine/threonine-protein kinase; contains IPR011009 (Protein kinase-like domain), IPR021820 (S-locus receptor kinase, C-terminal)	3.37	3.92	2.2	2.86	5	28.33	0.34	2.75	2	5.33	0.83	1.6
GSVIVG01002472001	Serine/threonine-protein kinase; contains IPR003609 (Apple-like), IPR011009 (Protein kinase-like domain), IPR013320 (Concanavalin A-like lectin/glucanase, subgroup)	3.55	5.97	2.08	4	15.12	23.81	1.71	1.08	1.74	2.04	2.28	1.85
GSVIVG01002482001	Cysteine-rich receptor-like protein kinase; contains IPR002902 (Gnk2-homologous domain), IPR011009 (Protein kinase-like domain)	9.71	13.97	10.57	22.67	20.01	48.79	4.45	10.01	5.2	3.67	2.08	8.56
GSVIVG01002500001	Histidine triad (Hit) protein, putative; contains IPR001310 (Histidine triad (HIT) protein), IPR011146 (HIT-like domain)	1.09	0.7	1.01	0.87	0.83	0.49	1	1.06	0.82	1.43	0.8	0.98
GSVIVG01002505001	Porphobilinogen deaminase, putative; contains IPR000860 (Tetrapyrrole biosynthesis, hydroxymethylbilane synthase)	0.79	0.93	0.77	0.61	0.7	0.32	0.83	0.61	0.67	0.79	1.03	0.63
GSVIVG01002511001	Serine/threonine-protein kinase; contains IPR011009 (Protein kinase-like domain), IPR021820 (S-locus receptor kinase, C-terminal)	2.8	2.81	2.46	84.33	7.12	31.32	1.21	0.94	1.15	1.14	1.38	1.1
GSVIVG01002515001	Serine/threonine-protein kinase; contains IPR003609 (Apple-like), IPR011009 (Protein kinase-like domain), IPR013320 (Concanavalin A-like lectin/glucanase, subgroup)	1.47	2.07	1.59	2.65	2.53	2.09	1.21	0.69	1.8	1.1	2.23	0.77
GSVIVG01002533001	Putative receptor-like kinase; contains IPR011009 (Protein kinase-like domain), IPR014729 (Rossmann-like alpha/beta/alpha sandwich fold)	1.19	1.57	1.94	1.3	1.55	0.78	2.19	1.67	2.05	2	4.8	2.01
GSVIVG01002536001	AP2-like ethylene-responsive transcription factor; contains IPR016177 (DNA-binding, integrase-type)	1.27	1.86	1.89	4.05	2.85	5.72	2.19	2.41	1.8	1.63	1.68	2.4
GSVIVG01002543001	Probable receptor-like protein kinase; contains IPR011009 (Protein kinase-like domain)	0.84	0.79	0.88	0.65	0.49	0.3	0.97	0.67	0.97	0.53	1.09	0.69
GSVIVG01002582001	Myosin-9	0.94	0.77	0.83	0.67	0.72	0.38	1.37	0.65	1.96	1.09	0.59	1.04
GSVIVG01002584001	Glucan endo-1,3-beta-glucosidase, putative; contains IPR000490 (Glycoside hydrolase, family 17), IPR012946 (X8), IPR017853 (Glycoside hydrolase, superfamily)	0.91	1.01	0.95	0.68	0.66	0.5	0.93	0.84	0.86	0.84	0.97	0.64
GSVIVG01002585001	Unknown protein	3.32	2.29	3.33	6.6	3.16	7.11	1.29	2.98	1.2	1.98	1.02	2.93
GSVIVG01002586001	Copine, putative; contains IPR002035 (von Willebrand factor, type A), IPR010734 (Copine), IPR013083 (Zinc finger, RING/FYVE/PHD-type)	3.05	1.64	3.14	3.4	2.07	6.27	1.42	2.06	1.89	1.82	1.11	2.33
GSVIVG01002607001	Cytochrome P450, putative; contains IPR001128 (Cytochrome P450)	1.04	1.34	0.77	1	0.96	3.41	0.94	0.41	0.81	0.18	1.46	1.25
GSVIVG01002627001	Lactosylceramide 4-alpha-galactosyltransferase, putative; contains IPR007577 (Glycosyltransferase, DXD sugar-binding motif), IPR007652 (Alpha 1,4-glycosyltransferase domain)	0.78	0.81	0.96	0.82	0.69	0.38	0.77	0.59	0.7	1.05	0.95	0.65
GSVIVG01002629001	Unknown protein	0.69	0.36	0.67	0.38	0.6	0.64	1.18	0.86	1.99	1.11	1.11	0.88
GSVIVG01002632001	T10O24.15, related; contains IPR025322 (Protein of unknown function DUF4228)	0.9	1.08	1.04	1.49	1.8	2.15	0.84	1.18	1.05	1.13	1.14	1.43
GSVIVG01002634001	Transcription factor, putative; contains IPR006869 (Domain of unknown function DUF547), IPR025757 (Ternary complex factor MIP1, leucine-zipper)	0.79	0.84	0.77	0.61	0.63	0.39	1.04	0.55	1.15	0.73	0.93	0.51
GSVIVG01002635001	Calmodulin-binding transcription activator; contains IPR005559 (CG-1 DNA-binding domain)	0.88	0.83	0.89	0.6	1.15	1.36	2.73	0.81	2.57	0.92	1.46	0.91
GSVIVG01002650001	Nucleobase ascorbate transporter; contains IPR006043 (Xanthine/uracil/vitamin C permease)	0.95	0.71	0.96	0.58	0.48	0.37	1.01	0.77	1.3	0.93	1.19	0.61
GSVIVG01002663001	ABC transporter G family member; contains IPR013525 (ABC-2 type transporter)	3.53	2.76	3.08	4.86	1.64	3.81	0.7	1.22	1.38	1.3	0.51	1.14
GSVIVG01002668001	Transcription factor bHLH25; contains IPR011598 (Myc-type, basic helix-loop-helix (bHLH) domain)	2.42	1.93	4.12	2.23	1.23	1.14	0.67	1.52	1.7	0.41	0.36	1.64
GSVIVG01002723001	cDNA clone:J033077K20, full insert sequence; contains IPR024875 (Protein Lines)	1.5	0.71	0.71	0.36	0.8	0.95	1.39	0.76	1.55	1.61	1.27	0.87
GSVIVG01002724001	Unknown protein	0.94	1.29	1.02	1.4	0.93	2.63	0.74	0.98	0.4	1.2	0.57	0.87
GSVIVG01002731001	Sister chromatid cohesion protein PDS5; contains IPR016024 (Armadillo-type fold)	0.82	0.79	0.71	0.44	0.79	0.97	2.13	0.78	2.26	0.86	1.17	1.04
GSVIVG01002750001	Ankyrin repeat-containing protein, putative; contains IPR020683 (Ankyrin repeat-containing domain)	0.55	0.92	0.82	0.31	0.5	0.35	0.71	0.78	2.82	0.86	2.16	0.85
GSVIVG01002784001	Alkaline alpha galactosidase; contains IPR008811 (Raffinose synthase), IPR013785 (Aldolase-type TIM barrel)	0.75	0.91	1.06	0.61	0.61	0.14	0.62	0.48	1.13	0.99	3.06	0.35
GSVIVG01002801001	Glucan 1,3-beta-glucosidase; contains IPR008999 (Actin cross-linking), IPR010431 (Fascin), IPR017853 (Glycoside hydrolase, superfamily)	2.85	2.9	1.68	1.85	0.97	1.29	1.4	0.74	0.83	0.67	1.7	0.88
GSVIVG01002809001	Oxygen-evolving enhancer protein 3; contains IPR008797 (Photosystem II PsbQ, oxygen evolving complex), IPR023222 (PsbQ-like domain)	0.71	0.92	0.93	0.71	0.61	0.23	0.51	0.63	0.59	0.82	1.42	0.37
GSVIVG01002823001	Sister chromatid cohesion protein PDS5; contains IPR016024 (Armadillo-type fold)	0.74	0.48	0.62	0.4	0.67	0.98	1.86	0.77	2.17	0.74	0.85	1.17
GSVIVG01002833001	Transcription factor bHLH25; contains IPR011598 (Myc-type, basic helix-loop-helix (bHLH) domain)	1.51	1.63	3.58	2.1	2.41	2.39	2.64	0.98	2.26	1.1	0.26	3.12
GSVIVG01002881001	Potyviral VPg interacting protein 1; contains IPR004082 (Protein of unknown function DUF1423, plant)	0.56	0.72	1.04	0.57	0.59	0.27	0.7	0.48	0.54	0.47	0.57	0.66
GSVIVG01002886001	Transcription factor, putative; contains IPR006869 (Domain of unknown function DUF547)	0.88	0.77	0.89	0.85	0.65	0.31	0.8	0.55	0.75	0.75	0.73	0.46
GSVIVG01002897001	Coatomer, alpha subunit; contains IPR015943 (WD40/YVTN repeat-like-containing domain)	0.74	0.81	0.87	0.56	1.07	1.18	2.17	0.75	2.83	0.91	1.18	0.89
GSVIVG01002904001	Magnesium chelatase subunit D; contains IPR025558 (Domain of unknown function DUF4283), IPR027417 (P-loop containing nucleoside triphosphate hydrolase)	0.78	0.95	0.79	0.55	0.66	0.36	1.29	0.62	1.23	0.87	1.13	0.94
GSVIVG01002947001	Protein PHLOEM PROTEIN 2-LIKE A10	0.95	2.79	3.08	92.33	10.5	27.5	1.34	4	12.14	44.33	2.53	3.77
GSVIVG01002954001	18.2 kDa class I heat shock protein; contains IPR008978 (HSP20-like chaperone)	0.95	0.73	0.89	0.8	0.54	0.5	0.75	0.55	0.28	0.74	1.29	0.45
GSVIVG01002955001	Abnormal spindle-like microcephaly-associated protein-like protein; contains IPR016024 (Armadillo-type fold)	0.8	1.15	0.74	0.92	0.58	0.55	0.74	0.3	0.53	0.92	1.23	0.3
GSVIVG01003027001	Unknown protein	1.2	0.82	0.85	1.08	0.76	0.6	1.07	0.95	0.72	0.88	0.4	0.8
GSVIVG01003080001	Dentin sialophosphoprotein-like protein	1.05	0.59	0.45	0.8	1.04	0.6	1.51	1.13	1.88	1.03	1.48	0.83
GSVIVG01003081001	Emb|CAB77570.1	1.11	0.78	0.51	1.11	0.95	0.5	0.93	1.1	1.11	1.13	1.1	0.85
GSVIVG01003105001	Ankyrin repeat-containing protein, putative; contains IPR020683 (Ankyrin repeat-containing domain), IPR026961 (PGG domain)	1.09	0.89	0.89	0.81	0.99	0.7	0.92	1.26	1.11	1.05	1.28	0.42
GSVIVG01003118001	Heat stress transcription factor A-6b; contains IPR011991 (Winged helix-turn-helix DNA-binding domain)	0.72	0.86	0.63	0.97	0.14	0.36	0.51	0.56	1.34	0.98	0.77	0.56
GSVIVG01003121001	Transcription factor jumonji (JmjC) domain-containing protein; contains IPR003347 (JmjC domain)	0.77	0.65	0.77	0.34	0.73	0.66	1.16	1.02	1.96	0.97	0.73	0.89
GSVIVG01003129001	Putative calcium-transporting ATPase; contains IPR001757 (Cation-transporting P-type ATPase), IPR023214 (HAD-like domain), IPR023298 (P-type ATPase, transmembrane domain)	2.63	2.82	3.5	4.24	3.92	10.5	2.16	3.56	3.32	2.14	1.3	2.49
GSVIVG01003132001	Calmodulin, putative; contains IPR011992 (EF-hand-like domain)	6.23	4.29	5.65	2.82	3.76	21.79	5.42	3.72	0.97	1.66	0.73	0.92
GSVIVG01003135001	Methyltransferase type 11; contains IPR013216 (Methyltransferase type 11)	0.77	0.98	0.93	0.97	0.77	0.43	0.81	0.84	0.9	0.96	0.96	0.84
GSVIVG01003137001	Protein LONGIFOLIA 2; contains IPR025486 (Domain of unknown function DUF4378)	0.79	1	0.95	0.87	0.76	0.19	0.8	0.5	0.79	0.73	1.35	0.46
GSVIVG01003139001	Histone H2A; contains IPR009072 (Histone-fold)	0.77	1.47	0.83	0.99	0.91	0.53	0.74	0.46	0.55	0.67	1.21	0.76
GSVIVG01003140001	Pyruvate kinase; contains IPR001697 (Pyruvate kinase)	1.2	1.54	1.75	1.48	1.77	1.14	1.46	1.98	2.58	2.64	1.36	2.01
GSVIVG01003141001	Plant-specific domain TIGR01615 family protein; contains IPR006502 (Protein of unknown function DUF506, plant)	0.75	0.71	0.81	0.56	0.53	0.22	0.73	0.74	1.01	0.85	1.12	0.42
GSVIVG01003143001	Limonoid UDP-glucosyltransferase; contains IPR002213 (UDP-glucuronosyl/UDP-glucosyltransferase)	1.44	2.16	1.68	5.25	6.55	18.23	1.11	17.17	2.04	3.45	0.71	1.88
GSVIVG01003144001	ATP-binding cassette sub-family F member; contains IPR027417 (P-loop containing nucleoside triphosphate hydrolase)	0.46	0.39	0.45	0.38	1.13	0.47	0.7	0.28	0.73	0.62	1.2	0.41
GSVIVG01003146001	Unknown protein	2.16	3.65	2.33	13.15	5.52	11.38	1.08	7.86	1.9	2.44	0.49	2.45
GSVIVG01003151001	Unknown protein	1.21	1.13	1.36	0.53	0.82	1.81	3.89	0.94	3	1.12	1.55	0.82
GSVIVG01003153001	Cinnamyl alcohol dehydrogenase; contains IPR002085 (Alcohol dehydrogenase superfamily, zinc-type), IPR011032 (GroES-like), IPR013149 (Alcohol dehydrogenase, C-terminal), IPR016040 (NAD(P)-binding domain)	0.89	2.42	1.11	6.04	1.15	0.4	0.79	0.45	0.94	0.4	0.73	1.11
GSVIVG01003156001	MYB transcription factor; contains IPR009057 (Homeodomain-like)	1.64	1.48	1.44	2.58	1.91	2.91	1	2.81	0.98	1.34	1.13	1.15
GSVIVG01003157001	UDP-glucosyltransferase, putative; contains IPR002213 (UDP-glucuronosyl/UDP-glucosyltransferase)	0.94	1.4	1.26	1.35	1.48	0.93	2.32	8.76	2.63	2.83	1.06	1.75
GSVIVG01003162001	Putative receptor-like protein kinase; contains IPR001611 (Leucine-rich repeat), IPR011009 (Protein kinase-like domain), IPR013210 (Leucine-rich repeat-containing N-terminal, type 2), IPR025875 (Leucine rich repeat 4)	0.76	0.64	0.78	0.57	0.67	0.2	0.51	0.3	0.97	0.75	1.66	0.47
GSVIVG01003163001	Acetyl xylan esterase A; contains IPR005181 (Domain of unknown function DUF303, acetylesterase putative), IPR013831 (SGNH hydrolase-type esterase domain)	0.7	0.97	0.83	0.97	0.78	0.4	0.86	0.85	0.86	1	1.35	0.75
GSVIVG01003167001	Stress-enhanced protein 1; contains IPR023329 (Chlorophyll a/b binding protein domain)	0.91	1.15	1.03	1	0.81	0.31	0.78	0.59	0.68	0.71	1.36	0.64
GSVIVG01003172001	Kynurenine formamidase; contains IPR007325 (Putative cyclase)	0.74	0.87	0.76	0.59	0.67	0.27	0.83	0.53	0.85	0.8	1.26	0.73
GSVIVG01003175001	Cyclin D; contains IPR013763 (Cyclin-like)	0.52	0.68	0.52	0.28	0.45	0.15	0.71	0.27	0.59	0.55	0.86	0.57
GSVIVG01003176001	Elicitor-responsive protein; contains IPR008973 (C2 calcium/lipid-binding domain, CaLB)	1.21	1.32	1.26	1.71	2.21	2.75	1.17	1.35	1.27	1.22	1.27	1.39
GSVIVG01003181001	Putative hexose transporter; contains IPR005828 (General substrate transporter), IPR016196 (Major facilitator superfamily domain, general substrate transporter)	1.49	1.42	1.31	2.65	2.05	3.84	1.39	2.01	1.52	1.07	0.85	1.9
GSVIVG01003188001	F-box family protein	1.5	1.45	1.77	3.46	2.1	5.12	1.32	2.71	1.98	1.65	1.03	2.48
GSVIVG01003193001	F-box family protein; contains IPR001810 (F-box domain, cyclin-like)	1.4	1.57	2.19	3.1	2.23	5.64	5.64	2.8	1.65	1.44	1.1	2.01
GSVIVG01003201001	Chlorophyll a-b-binding protein 5, chloroplastic; contains IPR022796 (Chlorophyll A-B binding protein), IPR023329 (Chlorophyll a/b binding protein domain)	0.58	0.8	0.8	1.24	0.77	0.05	0.4	1.58	0.96	1.05	1.67	0.21
GSVIVG01003204001	Chlorophyll a-b-binding protein 5, chloroplastic; contains IPR022796 (Chlorophyll A-B binding protein), IPR023329 (Chlorophyll a/b binding protein domain)	0.59	0.73	0.79	1.23	0.84	0.04	0.41	1.74	0.99	1.02	1.43	0.2
GSVIVG01003207001	Calmodulin-binding protein; contains IPR012416 (Calmodulin binding protein-like)	1.14	1.09	1.1	1.29	1.71	3.34	1.53	1.47	1.55	0.92	1.08	0.94
GSVIVG01003208001	Calmodulin binding protein, putative	1.15	0.77	1.01	1.27	1.52	2.97	1.81	1.02	1.41	0.68	1.06	0.87
GSVIVG01003217001	Putative methyltransferase; contains IPR011192 (Rubisco methyltransferase)	0.88	0.7	0.88	0.54	0.61	0.28	0.88	0.61	0.87	0.73	1.07	0.5
GSVIVG01003219001	Xenotropic and polytropic retrovirus receptor-like protein; contains IPR004331 (SPX, N-terminal), IPR004342 (EXS, C-terminal)	0.82	0.57	0.62	0.97	0.4	0.2	0.85	1.35	0.63	0.75	0.86	0.9
GSVIVG01003225001	Xenotropic and polytropic retrovirus receptor-like protein; contains IPR004331 (SPX, N-terminal), IPR004342 (EXS, C-terminal)	0.82	0.9	0.62	0.51	0.54	0.48	1.24	2.92	2.12	1.16	1.2	0.98
GSVIVG01003226001	Xenotropic and polytropic retrovirus receptor-like protein; contains IPR004331 (SPX, N-terminal), IPR004342 (EXS, C-terminal)	1.76	1.44	1.53	1.15	1.45	1.45	0.3	1.39	42.33	4.6	14	1
GSVIVG01003250001	Ethylene-responsive transcription factor-like protein; contains IPR016177 (DNA-binding, integrase-type)	1.08	1.12	1.3	1.65	1.29	0.38	0.64	0.82	0.62	0.66	1.06	0.67
GSVIVG01003253001	DNA replication licensing factor MCM6; contains IPR001208 (Mini-chromosome maintenance, DNA-dependent ATPase), IPR027417 (P-loop containing nucleoside triphosphate hydrolase)	0.84	1.22	0.56	1.27	1.18	0.15	1.02	0.47	1.14	1.29	2.32	0.64
GSVIVG01003265001	Unknown protein	3.15	1	1.14	1.36	0.77	1.17	1.56	1.51	0.89	0.08	2.66	0.67
GSVIVG01003267001	Pentatricopeptide repeat-containing protein, putative; contains IPR002885 (Pentatricopeptide repeat)	0.92	0.65	0.78	0.37	0.89	0.6	0.87	0.9	1.21	1.17	1.17	0.52
GSVIVG01003274001	Unknown protein	3.96	0.57	1.04	2.66	1.11	0.2	0.88	0.79	0.96	1.09	1.07	0.92
GSVIVG01003308001	Putative RING zinc finger domain superfamily protein; contains IPR013083 (Zinc finger, RING/FYVE/PHD-type)	0.73	0.94	0.92	0.61	0.61	0.28	0.66	0.43	0.7	0.92	1.2	0.48
GSVIVG01003315001	Unknown protein; contains IPR006121 (Heavy metal-associated domain, HMA)	1.24	0.85	1.76	2.52	0.89	2.46	0.78	1.19	0.99	1.17	1	1.33
GSVIVG01003316001	Metal ion binding protein, putative	3.95	8.83	7.49	19.93	7.2	15.21	2.04	0.51	1.16	1.73	1.31	3.45
GSVIVG01003319001	Lysine ketoglutarate reductase trans-splicing related 1; contains IPR007877 (Protein of unknown function DUF707)	1.49	2.23	1.4	2.12	3.2	2.56	0.96	2.45	2.81	1.71	0.57	1.11
GSVIVG01003355001	Phosphatidate cytidylyltransferase; contains IPR000374 (Phosphatidate cytidylyltransferase)	0.97	0.58	0.71	0.58	0.54	0.48	1.08	0.65	1.31	0.77	0.65	0.86
GSVIVG01003360001	Heavy metal transport/detoxification domain-containing protein	1.13	1.92	0.93	3.01	3.16	4.06	1.22	0.54	0.91	0.72	0.5	0.56
GSVIVG01003361001	Heavy metal transport/detoxification domain-containing protein; contains IPR006121 (Heavy metal-associated domain, HMA)	1.22	0.78	0.71	1.24	1.81	5.99	1.4	1.22	1.23	0.44	0.92	0.93
GSVIVG01003368001	Auxilin, putative	1	43.67	1	12.33	1	1	1	0.07	0.61	64	1	22.33
GSVIVG01003413001	ABC transporter G family member; contains IPR013525 (ABC-2 type transporter), IPR027417 (P-loop containing nucleoside triphosphate hydrolase)	2.82	3.83	2.42	3.96	1.84	3.64	0.98	1	1.96	1.19	0.56	1.32
GSVIVG01003415001	Putative Ras-related protein Rab; contains IPR001806 (Small GTPase superfamily), IPR005225 (Small GTP-binding protein domain), IPR027417 (P-loop containing nucleoside triphosphate hydrolase)	0.87	0.97	0.98	0.8	0.8	0.47	0.92	0.68	0.67	0.79	0.98	0.82
GSVIVG01003426001	LMBR1-like membrane protein	0.76	1.08	0.82	0.62	0.81	1.09	2.69	0.94	2.13	0.83	1.15	1.22
GSVIVG01003438001	Glucan 1,3-beta-glucosidase; contains IPR008999 (Actin cross-linking), IPR010431 (Fascin), IPR017853 (Glycoside hydrolase, superfamily)	0.66	0.73	1.16	0.39	0.41	0.33	0.9	0.61	0.84	0.84	0.44	0.72
GSVIVG01003453001	Pentatricopeptide repeat-containing protein; contains IPR002885 (Pentatricopeptide repeat), IPR011990 (Tetratricopeptide-like helical)	0.82	1.02	0.54	0.48	0.75	0.36	0.89	0.56	0.61	0.59	0.43	0.5
GSVIVG01003463001	Ankyrin repeat-containing protein, putative; contains IPR020683 (Ankyrin repeat-containing domain), IPR026961 (PGG domain)	0.49	0.59	0.36	0.54	0.38	0.11	0.59	0.52	0.56	2.02	0.5	0.08
GSVIVG01003472001	Unknown protein	1.01	0.64	0.78	0.58	0.51	0.92	1.35	0.83	1.06	0.47	0.99	0.55
GSVIVG01003473001	Zinc finger protein CONSTANS-LIKE protein; contains IPR010402 (CCT domain)	1	0.71	0.82	0.63	0.49	1.11	1.06	0.95	0.74	0.66	0.81	0.61
GSVIVG01003474001	BTB/POZ domain-containing protein; contains IPR011333 (BTB/POZ fold), IPR027356 (NPH3 domain)	1.04	0.88	0.86	0.63	0.8	0.49	0.97	0.62	1.06	1.04	1.08	0.66
GSVIVG01003477001	Phosphoglycolate phosphatase; contains IPR006357 (HAD-superfamily hydrolase, subfamily IIA), IPR023214 (HAD-like domain), IPR023215 (Nitrophenylphosphatase-like domain)	1.89	1.56	1.82	2.27	2.19	3.68	1.35	2.99	1.77	1.57	0.74	1.68
GSVIVG01003478001	Serine O-acetyltransferase 1; contains IPR011004 (Trimeric LpxA-like)	3.48	2.88	2.71	8.14	6.26	8.72	1.02	1.66	1.92	1.34	0.92	1.79
GSVIVG01003480001	Putative agenet domain-containing protein / bromo-adjacent homology (BAH) domain-containing protein; contains IPR001025 (Bromo adjacent homology (BAH) domain), IPR008395 (Agenet-like domain), IPR014002 (Tudor-like, plant)	0.74	0.68	0.88	0.78	0.5	0.52	0.72	0.62	0.64	0.78	0.82	0.62
GSVIVG01003481001	Putative agenet domain-containing protein / bromo-adjacent homology (BAH) domain-containing protein; contains IPR001025 (Bromo adjacent homology (BAH) domain)	0.57	0.54	0.75	0.54	0.5	0.55	0.81	0.49	0.64	0.98	0.78	0.66
GSVIVG01003482001	Ycf33 protein; contains IPR008470 (Uncharacterised protein family Ycf33)	0.78	0.91	0.88	0.8	0.65	0.39	0.76	0.68	0.53	0.83	1.37	0.65
GSVIVG01003486001	Potassium channel; contains IPR002048 (EF-hand domain), IPR003280 (Two pore domain potassium channel)	0.95	0.47	0.6	0.51	0.62	0.16	0.66	0.91	0.82	0.88	0.76	0.59
GSVIVG01003489001	SUMO protease; contains IPR003653 (Peptidase C48, SUMO/Sentrin/Ubl1)	1	1	1	1	0.9	1	0.84	1.16	0.85	1.58	0.43	1.59
GSVIVG01003490001	Potassium channel; contains IPR002048 (EF-hand domain), IPR003280 (Two pore domain potassium channel)	0.95	0.66	0.6	0.61	0.62	0.32	0.84	0.55	0.79	0.91	0.94	0.72
GSVIVG01003493001	Pentatricopeptide repeat-containing protein; contains IPR002625 (Smr protein/MutS2 C-terminal), IPR002885 (Pentatricopeptide repeat), IPR011990 (Tetratricopeptide-like helical)	0.7	0.81	0.66	0.49	0.55	0.4	0.82	0.65	0.7	0.8	0.9	0.62
GSVIVG01003496001	Pentatricopeptide repeat-containing protein; contains IPR002885 (Pentatricopeptide repeat), IPR011990 (Tetratricopeptide-like helical)	0.73	0.85	0.6	0.51	0.48	0.46	0.8	0.65	0.71	0.91	0.85	0.6
GSVIVG01003498001	Proline-rich protein; contains IPR006121 (Heavy metal-associated domain, HMA)	1.01	1.58	1.95	0.62	0.5	0.35	0.89	0.03	0.56	3.44	0.62	0.55
GSVIVG01003499001	Metal ion binding protein; contains IPR006121 (Heavy metal-associated domain, HMA)	0.88	0.77	0.71	0.77	0.65	0.3	0.62	0.86	1.79	1.41	0.58	1.14
GSVIVG01003502001	Histone H2A; contains IPR009072 (Histone-fold)	1.2	1.04	1.1	1.04	0.46	2.11	0.46	0.69	0.38	1.11	0.93	0.87
GSVIVG01003545001	50S ribosomal protein L25, putative; contains IPR011035 (Ribosomal protein L25/Gln-tRNA synthetase, anti-codon-binding domain)	0.73	0.84	0.68	0.7	0.63	0.5	0.69	0.84	0.56	0.79	1.07	0.71
GSVIVG01003548001	LOB domain-containing protein; contains IPR004883 (Lateral organ boundaries, LOB)	0.71	0.87	0.88	0.61	0.58	0.35	0.64	0.58	0.73	0.95	1.07	0.79
GSVIVG01003565001	Disease resistance protein; contains IPR000767 (Disease resistance protein), IPR008808 (Powdery mildew resistance protein, RPW8 domain), IPR027417 (P-loop containing nucleoside triphosphate hydrolase)	1.75	1.67	2.13	1.08	0.9	1.87	1.44	0.91	1.53	0.84	1.14	1.04
GSVIVG01003571001	Disease resistance protein; contains IPR000767 (Disease resistance protein), IPR008808 (Powdery mildew resistance protein, RPW8 domain), IPR027417 (P-loop containing nucleoside triphosphate hydrolase)	1.27	1.5	1.58	1.2	1.05	2.11	1.42	1.1	1.62	0.9	1.08	1.1
GSVIVG01003598001	AT5g65440/MNA5_17	0.85	0.73	0.74	0.59	0.36	0.49	0.67	0.86	0.59	0.64	0.84	0.52
GSVIVG01003599001	AT5g65440/MNA5_17	0.78	0.67	0.66	0.56	0.5	0.38	0.95	0.37	1.24	0.48	1.47	0.48
GSVIVG01003600001	AT5g65440/MNA5_17	0.86	0.7	0.67	0.38	0.58	0.32	0.98	0.41	1.73	1.15	1.72	0.54
GSVIVG01003601001	Threonine endopeptidase; contains IPR025564 (Domain of unknown function DUF4308)	0.92	0.81	0.77	0.97	0.62	0.35	0.74	0.73	0.67	0.75	0.97	0.62
GSVIVG01003602001	Heat shock protein DnaJ domain protein; contains IPR021788 (Protein of unknown function DUF3353)	0.66	0.62	0.68	0.47	0.43	0.28	0.63	0.53	0.48	0.59	0.89	0.9
GSVIVG01003604001	Threonine endopeptidase; contains IPR025564 (Domain of unknown function DUF4308)	0.94	0.82	0.83	0.96	0.65	0.37	0.79	0.73	0.71	0.71	0.98	0.64
GSVIVG01003605001	Heat shock protein DnaJ domain protein; contains IPR021788 (Protein of unknown function DUF3353)	0.71	0.67	0.69	0.49	0.44	0.31	0.59	0.6	0.44	0.58	0.83	0.93
GSVIVG01003608001	GF14 protein; contains IPR000308 (14-3-3 protein), IPR023409 (14-3-3 protein, conserved site), IPR023410 (14-3-3 domain)	1.04	1.14	1.2	2.71	0.71	1.78	0.86	1.76	1.16	1.5	0.97	1.4
GSVIVG01003611001	Phosphofructokinase family protein; contains IPR000023 (Phosphofructokinase domain), IPR012004 (Pyrophosphate-dependent phosphofructokinase TP0108), IPR022953 (Phosphofructokinase)	1.31	1.4	1.29	1.2	1.13	1.07	1.4	1.35	2.8	1.56	1.37	1.29
GSVIVG01003614001	Zinc finger homeodomain protein 1; contains IPR006456 (ZF-HD homeobox protein, Cys/His-rich dimerisation domain), IPR009057 (Homeodomain-like)	0.78	1.19	0.76	0.75	0.61	0.26	0.95	0.56	0.61	0.77	1.16	0.7
GSVIVG01003616001	Ovarian cancer-associated gene 2 protein-like protein; contains IPR005645 (Serine hydrolase FSH)	1.6	1.47	1.87	1.85	1.92	2.05	1.15	1.39	1.42	1.11	0.69	1.39
GSVIVG01003617001	UPF0483 protein AGAP003155; contains IPR005645 (Serine hydrolase FSH)	1.32	1.77	1.24	3.09	1.66	1.4	1.04	1.29	1.24	0.61	0.81	1.05
GSVIVG01003646001	Ankyrin repeat-containing protein, putative; contains IPR020683 (Ankyrin repeat-containing domain), IPR026961 (PGG domain)	0.82	1.2	0.86	0.49	0.61	0.4	0.86	0.61	0.85	0.78	0.89	0.44
GSVIVG01003649001	Ankyrin repeat-containing protein, putative; contains IPR026961 (PGG domain)	0.88	0.52	1.06	0.32	0.22	0.56	1.63	0.57	2.02	0.65	1.38	0.84
GSVIVG01003658001	Unknown protein	1.37	1.16	0.74	2.4	1	1.97	1.11	5.97	0.8	1.08	2.12	2.6
GSVIVG01003661001	3'(2'),5'-bisphosphate nucleotidase-like protein; contains IPR000760 (Inositol monophosphatase)	1.27	0.63	0.95	0.63	1.08	0.39	0.79	0.65	0.86	0.75	1.14	0.75
GSVIVG01003670001	Growth-regulating factor 6; contains IPR014977 (WRC)	0.85	0.87	1.55	1.27	4.75	1.51	1.08	0.55	2.06	1.25	2.06	0.45
GSVIVG01003672001	Equilibrative nucleoside transporter; contains IPR002259 (Equilibrative nucleoside transporter)	1.37	1.43	0.97	1.24	0.97	0.23	0.91	0.47	0.57	1.04	1.29	0.44
GSVIVG01003674001	Cyclin d, putative; contains IPR013763 (Cyclin-like)	0.76	0.78	0.75	0.57	0.5	0.39	0.78	0.59	1.04	0.88	0.98	0.82
GSVIVG01003675001	MYB transcription factor; contains IPR009057 (Homeodomain-like)	0.87	0.87	0.97	0.37	0.57	0.53	0.87	0.85	0.89	0.89	0.72	0.91
GSVIVG01003695001	Ankyrin repeat-containing protein; contains IPR020683 (Ankyrin repeat-containing domain), IPR026961 (PGG domain)	2	1.61	24.67	9.27	6.92	30.11	1.98	4.28	1.24	6.6	2.8	2.07
GSVIVG01003703001	Kinesin-like protein; contains IPR001752 (Kinesin, motor domain), IPR027417 (P-loop containing nucleoside triphosphate hydrolase)	0.6	0.54	0.59	0.41	0.42	0.23	1	0.46	0.95	1.04	1.12	0.37
GSVIVG01003710001	Phosphoenolpyruvate carboxykinase [ATP], putative; contains IPR013035 (Phosphoenolpyruvate carboxykinase, C-terminal)	0.85	1.23	1.21	1.42	2.09	4.32	0.87	2.07	1.17	1.51	1.18	2.02
GSVIVG01003711001	tRNA-dihydrouridine synthase; contains IPR001269 (tRNA-dihydrouridine synthase), IPR013785 (Aldolase-type TIM barrel)	0.99	0.73	1.2	0.89	0.5	1.23	0.63	0.87	0.9	0.79	0.78	0.85
GSVIVG01003715001	Hydroxyproline-rich glycoprotein	1.41	1.59	1.57	3.01	2.28	3.88	1.37	2.5	1.77	1.7	1.09	2.11
GSVIVG01003718001	Chitinase 3; contains IPR017853 (Glycoside hydrolase, superfamily)	1.42	1.22	0.98	2.07	4.76	5.87	1.37	1.83	1.01	2.13	2.51	7.77
GSVIVG01003719001	Metallophosphoesterase; contains IPR004843 (Metallophosphoesterase domain)	1.06	0.44	0.75	0.3	0.43	0.63	0.87	0.5	1.74	0.57	0.51	0.98
GSVIVG01003722001	Calmodulin-binding protein; contains IPR012416 (Calmodulin binding protein-like)	1.32	1.58	1.47	1.89	1.78	2.81	1.34	1.53	1.44	1.16	1.18	1.35
GSVIVG01003724001	Calmodulin-binding protein; contains IPR012416 (Calmodulin binding protein-like)	1.18	1.64	1.24	1.37	1.72	3.07	1.54	1.24	1.85	1.15	1.1	1.23
GSVIVG01003728001	Lysosomal pro-X carboxypeptidase, putative; contains IPR008758 (Peptidase S28)	1.1	1.72	0.52	0.66	0.71	0.29	0.76	0.81	0.13	1.05	1.66	0.22
GSVIVG01003733001	Metallophosphatase domain-containing protein	0.94	0.64	0.73	0.41	0.65	0.55	1.16	0.6	0.87	0.68	1.13	0.57
GSVIVG01003739001	Metallophosphatase domain-containing protein	0.89	0.57	0.79	0.44	0.65	0.57	0.79	0.7	0.83	1.07	1.01	0.63
GSVIVG01003748001	Hydroxycinnamoyl-CoA shikimate/quinate hydroxycinnamoyl transferase; contains IPR003480 (Transferase), IPR023213 (Chloramphenicol acetyltransferase-like domain)	0.58	0.71	0.93	0.6	0.5	0.11	0.87	0.78	0.99	1.04	1.08	0.43
GSVIVG01003750001	Unknown protein	0.73	0.74	1.16	0.76	0.62	0.37	1.07	0.66	1.22	0.78	1.92	0.67
GSVIVG01003751001	Unknown protein	1.36	0.64	1.12	0.41	0.21	0.24	1.2	0.82	0.79	0.93	0.88	1
GSVIVG01003754001	Phosphoglycolate phosphatase; contains IPR023214 (HAD-like domain)	0.84	0.71	1.13	0.86	0.52	0.37	0.67	0.78	0.69	0.99	1.23	0.58
GSVIVG01003762001	Cysteine-rich secretory protein 2; contains IPR001283 (Allergen V5/Tpx-1-related)	0.71	0.82	0.43	0.73	0.76	0.27	0.27	0.26	0.22	0.47	1.07	0.52
GSVIVG01003763001	TMV response-related protein; contains IPR025322 (Protein of unknown function DUF4228)	0.79	1	0.88	1.28	0.93	0.5	0.5	0.74	0.54	0.77	0.96	1.59
GSVIVG01003765001	Sts14 protein; contains IPR014044 (CAP domain), IPR025322 (Protein of unknown function DUF4228)	0.64	0.83	0.57	0.85	0.76	0.37	0.55	0.68	0.51	0.69	0.87	0.97
GSVIVG01003767001	CASP-like protein; contains IPR006702 (Uncharacterised protein family UPF0497, trans-membrane plant)	1.02	0.85	1.36	1.9	1.57	2.06	1.03	1.27	1.3	1.12	0.79	1.63
GSVIVG01003772001	Cold acclimation protein-like protein; contains IPR008892 (Cold acclimation WCOR413)	0.95	0.76	0.94	1.03	0.72	0.46	0.8	0.8	0.77	0.72	0.85	0.96
GSVIVG01003773001	BTB/POZ domain-containing protein; contains IPR011333 (BTB/POZ fold), IPR027356 (NPH3 domain)	0.81	1	0.84	0.85	0.67	0.3	0.92	0.61	0.97	0.76	1.17	0.61
GSVIVG01003806001	U3 small nucleolar RNA-associated protein-like protein; contains IPR015943 (WD40/YVTN repeat-like-containing domain)	0.53	0.75	0.6	0.58	0.53	0.5	0.66	0.6	0.76	0.47	1.19	0.45
GSVIVG01003813001	Bile acid:sodium symporter family protein; contains IPR002657 (Bile acid:sodium symporter)	0.93	0.81	0.88	0.66	0.67	0.35	0.71	0.57	0.76	0.75	1.31	0.53
GSVIVG01003818001	Fimbrin/plastin-like protein; contains IPR001715 (Calponin homology domain)	0.91	1.03	1.01	1.09	0.66	0.12	0.6	0.44	0.45	0.65	0.57	0.44
GSVIVG01003819001	Fimbrin, putative; contains IPR001715 (Calponin homology domain)	0.62	1.47	0.61	0.51	0.47	0.22	0.91	0.35	1.58	0.64	2.08	0.37
GSVIVG01003825001	Strictosidine synthase; contains IPR011042 (Six-bladed beta-propeller, TolB-like)	1.78	1.43	1.85	5.52	1.45	1.67	2.75	4.2	2.61	1.98	1.48	2.24
GSVIVG01003826001	Strictosidine synthase; contains IPR001680 (WD40 repeat), IPR011042 (Six-bladed beta-propeller, TolB-like)	1.73	2.42	3.42	5.11	1.22	4.13	2.01	3.65	1.62	2.41	1.24	1.99
GSVIVG01003827001	Strictosidine synthase; contains IPR011042 (Six-bladed beta-propeller, TolB-like)	0.53	4.73	0.13	28.33	0.11	6.33	2.9	3.55	18.37	1.13	2.27	1.17
GSVIVG01003829001	Acyl:coa ligase acetate-coa synthetase-like protein; contains IPR000873 (AMP-dependent synthetase/ligase)	1.11	1.03	1.14	1.39	0.97	2.21	1.27	1.04	1.42	1.33	0.88	1.44
GSVIVG01003830001	Strictosidine synthase; contains IPR011042 (Six-bladed beta-propeller, TolB-like)	1.09	1.43	3.81	2.29	1.89	2.74	2.08	4.02	1.92	2.01	1.16	2.14
GSVIVG01003832001	2-succinylbenzoate-CoA ligase; contains IPR000873 (AMP-dependent synthetase/ligase), IPR025110 (Domain of unknown function DUF4009)	1.14	1.06	1.31	1.99	0.8	2.05	0.73	1.12	0.78	1.11	0.62	1.41
GSVIVG01003836001	Squamosa promoter binding-like protein; contains IPR004333 (Transcription factor, SBP-box)	1.27	1.31	1.93	2.69	1.2	1.39	0.79	0.65	0.77	0.63	1.58	1.05
GSVIVG01003838001	Serine acetyltransferase; contains IPR005881 (Serine O-acetyltransferase)	1.13	1.08	1.01	1.14	1	0.38	1.06	0.79	1.05	1.14	1.33	0.65
GSVIVG01003846001	Endoribonuclease E-like protein	0.95	0.85	0.77	0.78	0.76	0.48	0.95	0.73	0.92	0.78	1.25	0.6
GSVIVG01003852001	Serine hydroxymethyltransferase; contains IPR001085 (Serine hydroxymethyltransferase), IPR015424 (Pyridoxal phosphate-dependent transferase)	0.61	0.76	0.82	0.48	0.53	0.13	0.68	0.61	1.22	1.04	3.02	0.46
GSVIVG01003854001	Serine hydroxymethyltransferase; contains IPR001085 (Serine hydroxymethyltransferase), IPR015424 (Pyridoxal phosphate-dependent transferase)	0.66	0.85	0.86	0.66	0.51	0.15	0.66	0.62	1	1.1	3.56	0.44
GSVIVG01003856001	Serine hydroxymethyltransferase; contains IPR001085 (Serine hydroxymethyltransferase), IPR015424 (Pyridoxal phosphate-dependent transferase)	0.64	0.78	0.86	0.65	0.52	0.15	0.58	0.66	0.95	1.14	2.69	0.45
GSVIVG01003857001	Serine hydroxymethyltransferase, putative; contains IPR001085 (Serine hydroxymethyltransferase), IPR015424 (Pyridoxal phosphate-dependent transferase)	0.57	0.8	0.78	0.42	0.53	0.17	0.75	0.6	1.43	0.99	3.45	0.47
GSVIVG01003859001	Serine hydroxymethyltransferase; contains IPR001085 (Serine hydroxymethyltransferase), IPR015424 (Pyridoxal phosphate-dependent transferase)	0.62	0.79	0.82	0.53	0.51	0.16	0.67	0.61	1.17	1.02	3.27	0.46
GSVIVG01003861001	MADS-box transcription factor-like protein; contains IPR002100 (Transcription factor, MADS-box), IPR002487 (Transcription factor, K-box)	1	1	1	28.67	11.33	128.67	0.76	1	1	1	1.82	6
GSVIVG01003862001	Serine hydroxymethyltransferase, putative; contains IPR001085 (Serine hydroxymethyltransferase), IPR015424 (Pyridoxal phosphate-dependent transferase)	0.59	0.79	0.79	0.39	0.53	0.17	0.78	0.59	1.51	1.02	3.66	0.49
GSVIVG01003863001	Unknown protein	0.66	1.08	0.89	0.88	0.67	0.24	0.47	0.44	0.49	0.66	1.37	0.56
GSVIVG01003868001	Receptor-like protein kinase; contains IPR001611 (Leucine-rich repeat), IPR003591 (Leucine-rich repeat, typical subtype), IPR011009 (Protein kinase-like domain), IPR025875 (Leucine rich repeat 4)	0.77	0.71	0.67	0.6	0.72	0.47	0.68	0.58	0.85	0.75	0.92	0.75
GSVIVG01003874001	Fatty acid desaturase; contains IPR005804 (Fatty acid desaturase, type 1)	0.86	0.72	0.88	0.77	0.97	0.33	0.85	0.75	0.89	0.89	1.16	0.8
GSVIVG01003903001	F-box protein PP2-B1	1.24	0.91	2.82	1.43	1.05	1.07	0.92	0.92	0.92	0.87	1.12	0.77
GSVIVG01003904001	F-box protein PP2-B1; contains IPR001810 (F-box domain, cyclin-like), IPR025886 (Phloem protein 2-like)	1.51	0.89	1.9	1.76	1.26	2.19	0.78	0.93	0.77	0.96	0.99	0.77
GSVIVG01003906001	F-box protein PP2-B1; contains IPR025886 (Phloem protein 2-like)	1.41	1.26	1.04	1.39	1.1	2.21	1.09	1.79	0.91	0.97	1.22	1.39
GSVIVG01003912001	Serine protease; contains IPR001940 (Peptidase S1C), IPR009003 (Trypsin-like cysteine/serine peptidase domain), IPR015724 (Serine endopeptidase DegP2)	0.99	0.82	0.78	0.48	0.77	0.66	0.87	1.2	0.91	0.93	0.87	0.78
GSVIVG01003927001	Ninja-family protein 8; contains IPR012463 (Protein of unknown function DUF1675)	0.99	1.56	1.23	4.59	4.68	4.33	0.58	1.68	0.57	1.77	1.1	2.06
GSVIVG01003930001	Putative uncharacterized protein P0413C03.17; contains IPR009003 (Trypsin-like cysteine/serine peptidase domain)	0.68	1.03	0.8	0.63	0.59	0.18	0.78	0.48	0.66	0.7	1.17	0.41
GSVIVG01003944001	Alcohol dehydrogenase, putative; contains IPR002085 (Alcohol dehydrogenase superfamily, zinc-type), IPR011032 (GroES-like), IPR013149 (Alcohol dehydrogenase, C-terminal), IPR016040 (NAD(P)-binding domain)	4.05	4	5.07	8.01	16.56	11.84	1	0.78	1.21	1.31	0.94	1.71
GSVIVG01003948001	Kinesin-4; contains IPR001752 (Kinesin, motor domain), IPR021720 (Malectin), IPR027325 (Kinesin-like protein KIFC3), IPR027417 (P-loop containing nucleoside triphosphate hydrolase)	0.64	1.03	0.93	0.65	0.57	0.18	0.83	0.54	1.06	0.64	1.2	0.64
GSVIVG01003954001	Divalent metal cation transporter MntH; contains IPR001046 (Natural resistance-associated macrophage like)	1	0.33	6	0.09	0.1	0.19	0.23	2.1	1.44	0.77	7.2	0.38
GSVIVG01003955001	Putative 1-deoxy-D-xylulose 5-phosphate synthase; contains IPR005477 (Deoxyxylulose-5-phosphate synthase), IPR009014 (Transketolase, C-terminal/Pyruvate-ferredoxin oxidoreductase, domain II)	0.86	0.63	0.63	0.3	0.45	0.11	0.61	0.55	0.82	1.36	1.84	0.89
GSVIVG01003958001	UDP-glucosyltransferase, putative; contains IPR002213 (UDP-glucuronosyl/UDP-glucosyltransferase)	1.23	1.88	0.48	0.47	0.23	0.02	0.89	0.59	0.49	0.76	4.59	1.04
GSVIVG01003959001	UDP-glycosyltransferase 1; contains IPR002213 (UDP-glucuronosyl/UDP-glucosyltransferase)	0.7	2.19	0.63	0.41	0.6	0.01	0.91	0.66	0.46	0.78	7.47	0.62
GSVIVG01003960001	UDP-glycosyltransferase 1; contains IPR002213 (UDP-glucuronosyl/UDP-glucosyltransferase)	2.3	2.14	2.49	3.76	2.83	4.31	1.39	1.37	1.24	1.53	1.61	1.62
GSVIVG01003961001	UDP-glycosyltransferase 1; contains IPR002213 (UDP-glucuronosyl/UDP-glucosyltransferase)	2.29	2.3	2.41	3.71	3.15	4.67	1.52	1.33	1.84	1.7	1.97	1.83
GSVIVG01003966001	MYB transcription factor; contains IPR009057 (Homeodomain-like), IPR010376 (Domain of unknown function, DUF971)	1.02	0.93	1.33	0.97	0.49	0.63	1.13	0.86	0.91	1.23	1.03	0.68
GSVIVG01003969001	TPX2 (Targeting protein for Xklp2) protein family; contains IPR027329 (TPX2, C-terminal domain)	0.68	1.12	0.93	0.54	0.62	0.16	0.16	0.42	0.98	0.75	1.46	0.47
GSVIVG01003970001	Hop-interacting protein THI031	1.04	1.19	1.14	2	1.67	2.86	0.96	1.15	0.97	0.99	1.1	1.56
GSVIVG01003973001	Cystinosin; contains IPR005282 (Lysosomal cystine transporter)	1.08	1.2	1.45	69.67	11.77	31.44	0.02	1.29	0.01	0.07	0.02	1
GSVIVG01003976001	RPM1 interacting protein 4 transcript 2; contains IPR008700 (Pathogenic type III effector avirulence factor Avr cleavage site)	2.71	2.37	3	7.18	12.86	11.96	1.41	5.83	0.14	1	4.14	10.33
GSVIVG01003980001	Pentatricopeptide repeat-containing protein, putative; contains IPR002885 (Pentatricopeptide repeat)	1.07	1.07	1.08	1.04	0.91	0.5	0.88	0.69	0.82	0.86	1.47	0.63
GSVIVG01003981001	BAG family molecular chaperone regulator 1; contains IPR019955 (Ubiquitin supergroup)	1.58	1.01	0.81	1.03	0.53	0.4	0.67	0.47	0.89	1.1	1.64	0.78
GSVIVG01003983001	CONSTANS-like zinc finger protein; contains IPR010402 (CCT domain)	0.87	0.98	0.98	0.75	0.56	0.32	0.78	0.54	0.68	0.84	1.01	0.65
GSVIVG01003984001	Pectate lyase; contains IPR011050 (Pectin lyase fold/virulence factor), IPR018082 (AmbAllergen)	0.6	0.4	0.92	0.09	0.24	0.35	0.95	1.24	0.62	0.49	2.28	0.36
GSVIVG01003988001	Terminal ear1-like 2 protein; contains IPR007201 (RNA recognition motif 2), IPR012677 (Nucleotide-binding, alpha-beta plait)	2.37	3.18	2.94	4.03	2.09	4.18	1.5	6.38	3.43	2.27	0.89	1.49
GSVIVG01003989001	Glycerol-3-phosphate dehydrogenase [NAD(P)+]; contains IPR006168 (Glycerol-3-phosphate dehydrogenase, NAD-dependent), IPR008927 (6-phosphogluconate dehydrogenase, C-terminal-like), IPR016040 (NAD(P)-binding domain)	0.97	1.1	0.86	1.03	0.88	0.24	0.85	0.83	1.06	1.13	0.79	0.48
GSVIVG01003998001	Beta-glucosidase 2; contains IPR001360 (Glycoside hydrolase, family 1), IPR017853 (Glycoside hydrolase, superfamily)	0.87	0.85	1.04	0.68	0.46	0.35	0.68	0.56	1.31	0.71	0.96	0.65
GSVIVG01003999001	Beta-glucosidase G4; contains IPR001360 (Glycoside hydrolase, family 1), IPR017853 (Glycoside hydrolase, superfamily)	0.88	0.87	1.01	0.69	0.51	0.2	0.6	0.61	0.75	0.78	1	0.77
GSVIVG01004010001	Beta-hexosaminidase, putative; contains IPR015882 (Glycosyl hydrolase family 20, domain 2), IPR017853 (Glycoside hydrolase, superfamily), IPR025705 (Beta-hexosaminidase subunit alpha/beta)	0.68	0.38	0.78	0.42	0.72	0.27	0.27	0.47	1.19	0.79	0.93	0.42
GSVIVG01004021001	Disease resistance protein; contains IPR000767 (Disease resistance protein), IPR001611 (Leucine-rich repeat), IPR025875 (Leucine rich repeat 4), IPR027417 (P-loop containing nucleoside triphosphate hydrolase)	0.89	0.8	0.84	0.43	0.73	0.59	2.11	0.74	1.87	1.12	1.74	0.84
GSVIVG01004030001	Unknown protein	1.04	0.71	0.76	0.35	0.76	0.97	2.24	0.34	1.83	0.85	1.5	0.76
GSVIVG01004031001	Unknown protein	0.81	0.97	0.95	0.4	0.77	0.63	2.9	0.36	2.54	0.79	1.06	0.62
GSVIVG01004036001	Unknown protein	0.98	0.78	0.95	0.37	0.84	0.7	3.22	0.3	2.6	0.89	1.54	0.6
GSVIVG01004038001	Leucine-rich repeat-containing protein, putative; contains IPR025875 (Leucine rich repeat 4)	0.93	0.81	0.83	0.33	0.88	1.08	2.18	0.53	2.03	0.84	1.66	0.76
GSVIVG01004056001	Unknown protein	1.06	0.8	0.72	0.32	0.7	0.67	1.74	0.38	1.7	0.92	0.93	0.72
GSVIVG01004063001	Unknown protein	1.07	0.74	0.75	0.34	0.85	0.94	1.93	0.46	1.86	0.73	1.49	0.78
GSVIVG01004064001	Cc-nbs-lrr resistance protein; contains IPR000767 (Disease resistance protein), IPR025875 (Leucine rich repeat 4), IPR027417 (P-loop containing nucleoside triphosphate hydrolase)	1.03	0.83	0.94	0.42	0.86	1.16	2.33	0.65	4.11	1	1.83	0.8
GSVIVG01004065001	Unknown protein	0.8	0.46	0.62	0.56	0.41	0.15	0.71	0.62	0.5	0.83	0.97	0.61
GSVIVG01004070001	Alcohol dehydrogenase quinone oxidoreductase; contains IPR002085 (Alcohol dehydrogenase superfamily, zinc-type), IPR011032 (GroES-like)	0.83	1.1	0.8	0.85	0.64	0.42	0.86	0.8	0.72	0.79	1.17	0.76
GSVIVG01004073001	TPR repeat-containing protein; contains IPR011990 (Tetratricopeptide-like helical)	1.08	1.47	1.05	1.37	1.3	3.14	0.96	1.42	0.97	1.08	1.09	1.36
GSVIVG01004076001	Multidrug resistance protein MdtK; contains IPR002528 (Multi antimicrobial extrusion protein)	2.17	2.81	2.51	3.32	3.67	2.65	1.39	1.41	1.26	1.88	1.21	2.38
GSVIVG01004077001	Multidrug resistance protein MdtK; contains IPR002528 (Multi antimicrobial extrusion protein)	1.47	0.76	1.01	0.88	0.79	0.06	1.3	0.38	2.13	7.75	0.5	0.38
GSVIVG01004078001	Multidrug resistance protein MdtK; contains IPR002528 (Multi antimicrobial extrusion protein)	0.72	0.79	1.13	1.18	0.93	0.29	1.1	0.47	0.96	0.91	1.14	0.63
GSVIVG01004079001	Amine oxidase; contains IPR000269 (Copper amine oxidase)	0.97	1.28	1.41	1.89	1.86	2.45	1.66	1.42	2.02	1.3	1.2	1.51
GSVIVG01004080001	Armadillo repeat protein 1; contains IPR016024 (Armadillo-type fold)	1.38	1.29	1.55	2.14	1.67	2.14	1.51	1.29	1.56	0.97	1.2	1.03
GSVIVG01004084001	Alanine aminotransferase 2; contains IPR015424 (Pyridoxal phosphate-dependent transferase)	0.95	0.9	1.13	1.09	0.9	0.35	1	0.84	0.99	1.12	1.4	0.8
GSVIVG01004087001	Poor homologous synapsis 1	0.92	0.76	1.3	0.8	0.92	0.07	0.36	0.3	1.16	0.06	5.33	0.65
GSVIVG01004104001	GRAS family transcription factor; contains IPR005202 (Transcription factor GRAS)	0.64	1.04	0.73	0.93	0.76	0.59	0.59	0.36	1.51	0.68	0.98	0.69
GSVIVG01004107001	Transmembrane protein	6.35	2.72	3.73	8.55	6.7	19.31	0.96	5.83	2.63	1.72	1.2	3.28
GSVIVG01004117001	BNR/Asp-box repeat domain protein (Precursor); contains IPR011040 (Sialidases)	0.93	0.81	0.9	0.68	0.77	0.46	1.06	0.75	1.09	0.88	1.15	0.85
GSVIVG01004118001	Unknown protein	0.68	0.73	0.44	0.3	0.5	0.22	4.37	0.36	2.25	1.01	1.58	0.99
GSVIVG01004121001	Putative oxidoreductase GLYR1; contains IPR008927 (6-phosphogluconate dehydrogenase, C-terminal-like), IPR015815 (Hydroxy monocarboxylic acid anion dehydrogenase, HIBADH-type), IPR016040 (NAD(P)-binding domain)	0.78	0.78	1.02	0.96	0.75	0.38	0.69	0.72	0.95	0.84	0.91	0.75
GSVIVG01004123001	Putative ribonuclease H protein; contains IPR026960 (Reverse transcriptase zinc-binding domain)	0.99	0.67	1.07	1	0.94	0.34	0.45	0.59	0.59	1.26	0.78	0.67
GSVIVG01004124001	A/G-specific adenine glycosylase family protein; contains IPR011257 (DNA glycosylase), IPR015797 (NUDIX hydrolase domain-like), IPR023170 (Helix-turn-helix, base-excision DNA repair, C-terminal)	0.79	1.3	0.82	0.73	0.68	0.7	0.91	0.64	0.78	0.5	1.18	0.81
GSVIVG01004126001	Putative uncharacterized protein OSJNBa0072I06.32; contains IPR021374 (Protein of unknown function DUF2996)	1.35	1.09	1.24	1.47	0.92	0.26	0.26	0.69	0.47	1.2	0.89	0.45
GSVIVG01004255001	Unknown protein	1.19	1.23	1.42	2.07	1.6	1.66	0.91	1.03	0.76	1.14	1.41	1.17
GSVIVG01004256001	Unknown protein	1.47	1.14	1.48	2.35	1.31	1.16	0.56	1.25	0.55	1.75	0.97	1.66
GSVIVG01004265001	Aspartic proteinase nepenthesin-2, putative; contains IPR001461 (Peptidase A1), IPR021109 (Aspartic peptidase)	0.49	0.55	0.72	0.9	0.72	0.5	0.77	1.01	0.52	0.78	1.24	0.65
GSVIVG01004270001	Sister chromatid cohesion protein PDS5; contains IPR016024 (Armadillo-type fold)	0.84	0.85	0.72	0.41	0.84	1.02	2.57	0.78	2.49	0.81	1.44	1.02
GSVIVG01004279001	At1g23840/F5O8_37	1.3	1.22	1.28	1.73	2.18	2.21	1.81	1.15	1.59	1.15	0.82	1.74
GSVIVG01004308001	IST1-like protein; contains IPR005061 (Domain of unknown function DUF292, eukaryotic)	0.58	0.82	0.91	0.45	0.46	0.12	0.65	0.34	1.14	0.77	1.23	0.51
GSVIVG01004317001	Myb-related transcription factor; contains IPR009057 (Homeodomain-like)	1.02	0.8	0.6	1.02	0.92	0.29	1.08	0.48	0.67	0.46	0.98	0.72
GSVIVG01004323001	LOB domain-containing protein; contains IPR004883 (Lateral organ boundaries, LOB)	0.71	3.13	0.68	1.24	6	7.8	1.58	0.75	2.29	1.59	1.8	1.87
GSVIVG01004324001	50S ribosomal protein L25, putative; contains IPR011035 (Ribosomal protein L25/Gln-tRNA synthetase, anti-codon-binding domain)	0.73	0.86	0.67	0.74	0.59	0.5	0.69	0.97	0.6	0.97	1.08	0.69
GSVIVG01004328001	UDP-glycosyltransferase 1; contains IPR002213 (UDP-glucuronosyl/UDP-glucosyltransferase)	1.07	1.27	1.79	0.95	1.23	0.92	1	1.25	1.23	1.27	1.21	2.42
GSVIVG01004351001	Phospholipid-transporting ATPase, putative; contains IPR006539 (Phospholipid-transporting P-type ATPase, subfamily IV)	1.17	1.25	0.86	0.76	1.44	1.17	3.31	1.06	2.54	1.04	1.93	1.11
GSVIVG01004374001	Elongation factor EF-G; contains IPR000640 (Translation elongation factor EFG, V domain), IPR009022 (Elongation factor G, III-V domain), IPR020568 (Ribosomal protein S5 domain 2-type fold)	0.78	0.79	0.72	0.68	0.56	0.14	0.57	0.62	0.53	0.73	1.31	0.39
GSVIVG01004375001	Nuclear transcription factor Y subunit B-3; contains IPR003957 (Transcription factor, CBFA/NFYB, DNA topoisomerase), IPR009072 (Histone-fold)	0.85	1.03	0.97	0.71	0.78	0.42	0.83	0.71	0.94	0.82	1.33	0.74
GSVIVG01004381001	Endochitinase 1; contains IPR001002 (Chitin-binding, type 1)	2.75	1.05	244	3.67	11.31	0.36	1	1	0.25	0.2	1	0.18
GSVIVG01004382001	AP2-like ethylene-responsive transcription factor; contains IPR016177 (DNA-binding, integrase-type)	1.02	1.55	1.28	2.4	1.97	3.02	1.57	2.31	1.39	1.5	1.28	1.72
GSVIVG01004400001	Type II peroxiredoxin 1	1.04	0.74	0.92	1.04	0.68	0.4	1.47	0.72	0.53	0.83	0.69	0.73
GSVIVG01004409001	Transcription factor bHLH25; contains IPR011598 (Myc-type, basic helix-loop-helix (bHLH) domain)	0.93	0.57	0.88	0.65	0.55	0.44	0.67	0.95	0.86	0.98	0.83	0.78
GSVIVG01004411001	Ent-kaurene synthase, putative; contains IPR008949 (Terpenoid synthase)	1.74	1.06	2.91	3	5.53	9.26	0.63	1.07	6.08	5.03	2.36	3.33
GSVIVG01004414001	Tubulin alpha-1 chain; contains IPR000217 (Tubulin), IPR023123 (Tubulin, C-terminal)	0.9	0.96	0.91	0.72	0.78	0.33	0.67	0.63	0.89	0.78	0.78	0.59
GSVIVG01004417001	Kinesin-4	0.78	0.51	0.92	0.58	0.6	0.19	1.33	0.51	2.15	0.23	1.12	0.48
GSVIVG01004444001	DNA-directed RNA polymerase III subunit F, putative; contains IPR016049 (RNA polymerase Rpc34-like)	0.91	0.68	0.83	0.65	0.8	0.41	0.76	0.6	0.87	0.93	0.86	0.51
GSVIVG01004457001	Electron transporter, putative; contains IPR006869 (Domain of unknown function DUF547)	0.79	1.07	0.92	0.69	0.71	0.77	2.15	0.72	2.14	0.77	1.08	0.83
GSVIVG01004458001	Cellulose synthase-like protein; contains IPR005150 (Cellulose synthase)	1.31	1.1	2.02	1.66	1.6	1.19	0.94	1.23	1.38	1.65	1.34	1.28
GSVIVG01004464001	Myb transcription factor-like protein; contains IPR009057 (Homeodomain-like)	3.81	6.94	6.45	7.59	22.86	22.74	2.11	9.49	10.07	11.93	2.1	7.45
GSVIVG01004468001	ATP-dependent Clp protease proteolytic subunit; contains IPR023562 (Clp protease proteolytic subunit /Translocation-enhancing protein TepA)	0.97	1.17	1.05	1.06	0.82	0.47	0.75	0.73	0.65	0.87	1.22	0.7
GSVIVG01004469001	Expansin-like protein; contains IPR014733 (Barwin-like endoglucanase)	1.97	2.91	1.78	5.26	7.25	18.89	1.7	3.32	2.32	1.34	1.2	2.98
GSVIVG01004470001	C2H2 zinc finger protein; contains IPR012317 (Poly(ADP-ribose) polymerase, catalytic domain), IPR015880 (Zinc finger, C2H2-like)	0.77	1.02	0.85	0.94	0.88	0.43	0.51	0.44	0.57	0.75	1.53	0.47
GSVIVG01004484001	Ras-related protein Rab-1A; contains IPR001806 (Small GTPase superfamily), IPR005225 (Small GTP-binding protein domain), IPR027417 (P-loop containing nucleoside triphosphate hydrolase)	1.19	1.53	1.44	2.28	2.15	1.68	1.02	1.4	0.94	1.18	1.28	1.15
GSVIVG01004508001	Alcohol dehydrogenase, putative; contains IPR002085 (Alcohol dehydrogenase superfamily, zinc-type), IPR011032 (GroES-like), IPR013149 (Alcohol dehydrogenase, C-terminal), IPR016040 (NAD(P)-binding domain)	1.8	9.42	4.86	13.6	83	49.47	2.21	5.61	1.46	1.71	1.36	5.38
GSVIVG01004510001	BTB/POZ domain-containing protein; contains IPR011333 (BTB/POZ fold), IPR027356 (NPH3 domain)	0.41	0.75	0.56	0.49	0.78	0.18	0.86	0.41	1.48	0.98	1.53	0.4
GSVIVG01004516001	BZIP transcription factor; contains IPR006867 (Domain of unknown function DUF632), IPR006868 (Domain of unknown function DUF630)	0.69	0.91	0.77	0.6	0.74	0.4	0.92	0.5	0.93	0.78	1.11	0.48
GSVIVG01004517001	Abnormal spindle-like microcephaly-associated protein-like protein; contains IPR000048 (IQ motif, EF-hand binding site), IPR016024 (Armadillo-type fold), IPR027417 (P-loop containing nucleoside triphosphate hydrolase)	0.72	1.06	0.86	0.77	0.61	0.56	0.72	0.28	0.67	0.63	1.03	0.34
GSVIVG01004520001	Mediator of RNA polymerase II transcription subunit 16	0.93	0.82	0.87	0.38	0.7	1.4	2.61	0.89	3.05	1.27	1.14	1.14
GSVIVG01004564001	Ankyrin repeat-containing protein; contains IPR021832 (Ankyrin repeat domain-containing protein 13)	0.85	0.86	1.12	0.84	0.78	0.4	0.75	0.65	0.49	1.08	0.98	0.48
GSVIVG01004589001	Serine protease, putative; contains IPR001940 (Peptidase S1C), IPR009003 (Trypsin-like cysteine/serine peptidase domain)	0.89	0.81	0.88	0.69	0.59	0.31	0.76	0.55	0.68	0.87	0.72	0.76
GSVIVG01004595001	Expansin-like protein; contains IPR007118 (Expansin/Lol pI), IPR014733 (Barwin-like endoglucanase)	2.15	3	1.96	5.81	6.72	18.55	1.43	3.29	1.76	1.26	1.07	3.01
GSVIVG01004596001	Unknown protein	1	2.35	1.12	1.85	0.53	0.21	0.76	0.59	0.47	0.85	1.5	0.58
GSVIVG01004598001	Receptor-like protein kinase; contains IPR011009 (Protein kinase-like domain)	3.95	8.22	7.26	19.3	8.28	54.78	2.6	7.81	3.58	1.74	1.19	3.13
GSVIVG01004602001	Putative serine protease; contains IPR009003 (Trypsin-like cysteine/serine peptidase domain)	0.91	1.17	0.78	0.89	0.57	0.27	1.4	0.79	1.29	1.11	1.12	0.67
GSVIVG01004606001	Unknown protein	0.89	1.23	0.74	0.96	0.79	0.5	0.86	0.83	0.75	0.84	1.17	0.73
GSVIVG01004634001	Phosphoadenosine phosphosulfate reductase; contains IPR014729 (Rossmann-like alpha/beta/alpha sandwich fold)	2.23	2.56	2.14	2.46	2.13	1.3	1.51	1.21	2.48	0.88	1.08	0.83
GSVIVG01004662001	Alkaline alpha galactosidase I; contains IPR008811 (Raffinose synthase), IPR013785 (Aldolase-type TIM barrel)	0.7	1.04	1.09	0.74	0.61	0.12	0.12	0.59	1.08	0.95	4.84	0.33
GSVIVG01004669001	Ycf33 protein; contains IPR008470 (Uncharacterised protein family Ycf33)	0.8	0.88	0.85	0.8	0.65	0.39	0.72	0.7	0.5	0.83	1.26	0.64
GSVIVG01004672001	NDH dependent flow 6 protein	0.74	0.78	0.91	0.63	0.71	0.37	0.67	0.65	0.7	0.7	1.28	0.49
GSVIVG01004673001	Putative receptor-like protein kinase; contains IPR008985 (Concanavalin A-like lectin/glucanases superfamily), IPR011009 (Protein kinase-like domain)	1.68	2.4	2.25	1.77	3.38	0.87	1.3	1.76	1.47	2.68	1.52	1.66
GSVIVG01004676001	Unknown protein	2.26	2.87	3.21	3.14	3.09	2.22	1.33	0.42	116	0.19	0.23	1.38
GSVIVG01004700001	Unknown protein	0.59	1.11	0.59	0.33	0.62	0.48	0.24	2.07	1.32	2.75	4.79	1.12
GSVIVG01004701001	Ankyrin repeat-containing protein, putative; contains IPR026961 (PGG domain)	0.68	0.77	0.8	0.51	0.45	0.52	0.05	0.17	1	0.25	5.33	0.07
GSVIVG01004704001	Unknown protein	1.25	0.38	0.87	0.41	0.36	0.86	1.61	0.97	1.72	1.66	0.81	0.93
GSVIVG01004706001	Asparagine--tRNA ligase; contains IPR018150 (Aminoacyl-tRNA synthetase, class II (D/K/N)-like)	1	0.85	0.84	0.65	0.66	0.45	0.95	0.7	1.03	0.81	0.97	0.7
GSVIVG01004715001	Auxin-independent growth promoter; contains IPR019378 (GDP-fucose protein O-fucosyltransferase)	0.81	0.81	0.83	0.71	0.64	0.5	0.84	0.61	0.92	0.89	1.06	0.75
GSVIVG01004717001	Electron transporter, putative; contains IPR006869 (Domain of unknown function DUF547), IPR025757 (Ternary complex factor MIP1, leucine-zipper)	0.96	1.06	0.92	0.66	0.63	0.59	1.02	0.49	1.29	0.9	0.94	0.62
GSVIVG01004722001	Methionyl-tRNA formyltransferase; contains IPR004810 (Formyltetrahydrofolate deformylase)	0.9	0.82	0.84	0.66	0.68	0.35	0.77	0.75	0.76	0.76	1.14	0.62
GSVIVG01004724001	Phosphatidylserine decarboxylase proenzyme; contains IPR003817 (Phosphatidylserine decarboxylase-related)	1.02	0.76	0.8	0.54	0.6	0.49	0.87	0.7	0.95	0.82	0.87	0.61
GSVIVG01004725001	Oxidoreductase, putative; contains IPR004104 (Oxidoreductase, C-terminal)	1.15	3.68	2.27	9.71	7.1	2.68	0.85	0.84	1.45	1.36	1.64	1.27
GSVIVG01004733001	Unknown protein	0.68	0.45	0.83	0.28	0.62	0.28	1.06	0.03	0.95	1.13	0.18	3
GSVIVG01004735001	Unknown protein	0.83	2.79	0.77	68	0.36	284.67	1.33	0.49	0.41	0.76	0.72	0.02
GSVIVG01004747001	RPM1 interacting protein 4 transcript 2; contains IPR008700 (Pathogenic type III effector avirulence factor Avr cleavage site)	1.38	1.55	1.36	1.66	1.93	2.1	1.19	1.79	1.23	1.19	1.12	1.36
GSVIVG01004775001	Trehalose 6-phosphate phosphatase; contains IPR006379 (HAD-superfamily hydrolase, subfamily IIB), IPR023214 (HAD-like domain)	0.94	1.87	1.33	4.48	2.63	4.32	1.36	3.75	2.39	1.3	1.12	2.18
GSVIVG01004779001	3-oxoacyl-[acyl-carrier-protein] synthase 3; contains IPR004655 (3-oxoacyl-[acyl-carrier-protein] synthase 3)	0.84	0.87	0.87	0.83	0.73	0.5	0.91	0.75	0.89	0.8	1.02	0.84
GSVIVG01004788001	Flavin-containing monooxygenase family protein; contains IPR020946 (Flavin monooxygenase-like)	1.2	1.22	0.95	1.24	1.43	0.38	0.83	0.92	1.11	0.78	0.84	0.71
GSVIVG01004789001	Putative uncharacterized protein OSJNBa0040E01.12	0.86	0.62	0.69	0.64	0.55	0.46	0.75	0.57	0.6	0.78	1.31	0.57
GSVIVG01004798001	Ethylene responsive transcription factor 1a	2.78	3.32	2.81	4.08	3.09	7.57	1.84	4.48	1.65	1.69	1.28	2.84
GSVIVG01004803001	Probable receptor-like protein kinase; contains IPR011009 (Protein kinase-like domain)	1.02	0.97	0.65	0.89	0.87	0.4	0.94	0.59	1.09	0.86	1.34	0.64
GSVIVG01004806001	Probable receptor-like protein kinase; contains IPR001611 (Leucine-rich repeat), IPR011009 (Protein kinase-like domain), IPR013210 (Leucine-rich repeat-containing N-terminal, type 2), IPR013320 (Concanavalin A-like lectin/glucanase, subgroup)	0.93	0.68	0.63	0.6	0.77	0.44	1.03	0.53	1.47	1.04	0.96	0.65
GSVIVG01004813001	Unknown protein	1.06	0.98	1.11	0.8	0.61	0.43	0.59	0.51	0.7	0.89	1.08	0.97
GSVIVG01004818001	Cytochrome b6	0.76	0.79	0.69	0.66	0.56	0.33	0.67	0.72	0.68	0.78	1.15	0.74
GSVIVG01004822001	Lipid binding protein, putative; contains IPR016140 (Bifunctional inhibitor/plant lipid transfer protein/seed storage helical domain)	1.83	3.82	6.22	2.7	2.3	176	0.46	2.13	0.5	3.1	3.01	9.03
GSVIVG01004823001	Unknown protein	2.98	5.02	3.87	9.79	3.5	6.23	0.92	1.75	1.41	2.01	1.41	1.97
GSVIVG01004827001	Lipid binding protein, putative; contains IPR016140 (Bifunctional inhibitor/plant lipid transfer protein/seed storage helical domain)	3.52	4.24	4.35	8.51	2.63	6.03	0.82	1.97	2.14	2.19	1.32	2.01
GSVIVG01004836001	Bifunctional inhibitor/lipid-transfer protein/seed storage 2S albumin-like protein; contains IPR016140 (Bifunctional inhibitor/plant lipid transfer protein/seed storage helical domain)	4.16	6.27	4.8	10.53	4.27	4.9	2.01	2.61	1.95	2.13	1.8	2.3
GSVIVG01004838001	Seed specific protein Bn15D18B; contains IPR016140 (Bifunctional inhibitor/plant lipid transfer protein/seed storage helical domain)	3.78	7.83	4.46	11.04	5.52	5.75	1.6	3.26	1.41	2.19	1.74	2.53
GSVIVG01004840001	Calcineurin B-like protein 01; contains IPR001125 (Recoverin)	1.46	0.84	1.24	1.3	1.57	1.58	1.31	2.29	1.5	1.5	0.71	1.35
GSVIVG01004841001	Serine/threonine-protein phosphatase	0.96	1.27	0.65	0.73	1.05	2.52	1.43	0.53	1.34	0.72	2.88	0.69
GSVIVG01004842001	Calcineurin B-like protein 01; contains IPR001125 (Recoverin)	1.41	0.83	1.23	1.33	1.64	1.6	1.28	2.35	1.46	1.5	0.7	1.3
GSVIVG01004848001	Unknown protein	1.55	1.12	1.69	1.61	1.55	2.14	0.98	1.63	0.87	1.29	0.78	1.17
GSVIVG01004849001	Protein phosphatase 2c, putative; contains IPR001932 (Protein phosphatase 2C (PP2C)-like), IPR015655 (Protein phosphatase 2C)	1.27	1.57	1.39	1.48	1.49	2.03	1.43	1.74	1.33	1.26	0.99	1.28
GSVIVG01004854001	Protein phosphatase 2c, putative; contains IPR001932 (Protein phosphatase 2C (PP2C)-like), IPR015655 (Protein phosphatase 2C)	1.28	1.39	1.38	1.51	1.49	2.3	1.3	1.77	1.16	1.31	0.99	1.22
GSVIVG01004857001	50S ribosomal protein L29; contains IPR001854 (Ribosomal protein L29)	0.9	1.04	1.01	0.92	0.8	0.38	0.66	0.63	0.6	0.73	1.27	0.71
GSVIVG01004898001	Glutathione S-transferase; contains IPR010987 (Glutathione S-transferase, C-terminal-like)	2.95	2.43	70.33	15.5	452.67	126	2.12	4	17.67	3.4	7.5	23.67
GSVIVG01004904001	Unknown protein	0.87	0.55	0.72	0.42	0.56	0.3	1.31	0.91	0.67	0.65	0.54	0.72
GSVIVG01004905001	Deoxyribodipyrimidine photolyase; contains IPR008148 (DNA photolyase, class 2)	1.04	0.76	0.92	0.78	0.96	0.31	1.4	0.74	1.34	0.81	2.04	0.75
GSVIVG01004906001	F16P17.2 protein; contains IPR012337 (Ribonuclease H-like domain)	0.89	0.85	0.82	0.55	0.43	0.21	0.98	0.42	0.98	0.43	0.72	0.36
GSVIVG01004910001	NAD(P)H-quinone oxidoreductase subunit 6; contains IPR009902 (Protein of unknown function DUF1442)	1.53	1.81	1.34	3.92	3.02	5.32	1.41	4.33	1.83	1.45	1.26	2.41
GSVIVG01004912001	Receptor-like protein kinase; contains IPR011009 (Protein kinase-like domain), IPR013210 (Leucine-rich repeat-containing N-terminal, type 2), IPR013320 (Concanavalin A-like lectin/glucanase, subgroup)	0.64	0.66	0.64	0.54	0.52	0.45	0.84	0.83	0.89	0.8	1.04	0.92
GSVIVG01004920001	Unknown protein	1	1.04	5.33	4	3.65	58.33	1	1	8	0.18	1	8.33
GSVIVG01004930001	Transcription factor, putative; contains IPR011598 (Myc-type, basic helix-loop-helix (bHLH) domain)	1.98	1.21	3.45	4.35	6.16	7.6	1.36	3.01	2.11	1.8	1.05	4.32
GSVIVG01004935001	Tropomyosin alpha-3 chain	0.76	1	0.88	0.67	0.69	0.48	0.83	0.55	0.95	0.84	1.37	0.73
GSVIVG01004937001	Serine carboxypeptidase, putative; contains IPR001563 (Peptidase S10, serine carboxypeptidase)	0.95	0.47	0.79	0.77	1.03	1.3	0.92	0.6	0.71	0.84	0.81	1.38
GSVIVG01004940001	Inducer of CBF expression 1 protein; contains IPR011598 (Myc-type, basic helix-loop-helix (bHLH) domain)	0.75	0.76	0.67	0.63	0.55	0.39	0.65	0.79	0.61	0.75	0.9	0.76
GSVIVG01004941001	Aspartokinase; contains IPR005260 (Aspartate kinase, monofunctional class)	0.89	0.9	1.01	0.85	0.67	0.48	0.81	0.7	1.03	0.93	0.93	0.68
GSVIVG01004944001	Light-regulated protein, putative; contains IPR009856 (Light regulated Lir1)	0.88	0.86	0.8	1.12	0.62	0.63	0.5	0.72	0.41	0.88	1	0.93
GSVIVG01004948001	Vacuolar iron transporter-like protein; contains IPR008217 (Domain of unknown function DUF125, transmembrane)	2.34	1.72	4.87	1.45	1.06	0.19	1.25	0.92	1.14	0.84	1.36	0.04
GSVIVG01004963001	NADH dehydrogenase subunit 2	1.24	1.03	0.94	1.52	1.18	2.35	2.35	1.13	0.4	1.53	0.68	0.96
GSVIVG01004969001	Unknown protein	1.16	0.81	0.67	1.67	0.95	2.42	0.55	0.93	0.65	1.33	1.03	0.84
GSVIVG01004971001	NADH dehydrogenase subunit F; contains IPR018393 (NADH-plastoquinone oxidoreductase, chain 5 subgroup)	0.48	0.23	0.96	0.55	0.65	0.93	0.63	1.39	0.39	1.36	0.42	1.03
GSVIVG01004972001	NADH dehydrogenase subunit F; contains IPR001750 (NADH:ubiquinone/plastoquinone oxidoreductase)	0.33	0.11	0.62	0.3	0.93	0.53	0.69	1.83	0.68	1.81	0.36	0.64
GSVIVG01004975001	Cytochrome c biogenesis protein CcsA; contains IPR002541 (Cytochrome c assembly protein)	0.67	0.25	0.84	0.94	0.59	1.51	0.31	1.25	0.32	1.32	0.44	0.83
GSVIVG01004976001	NAD(P)H-quinone oxidoreductase chain 4, chloroplastic; contains IPR001750 (NADH:ubiquinone/plastoquinone oxidoreductase)	0.75	0.41	0.88	1.66	0.73	1.55	0.65	0.76	0.43	0.84	0.45	0.98
GSVIVG01004978001	Cytochrome c oxidase subunit 2; contains IPR000298 (Cytochrome c oxidase, subunit III)	0.87	0.85	0.82	1.66	0.63	2.08	0.71	1.05	0.29	1.25	0.65	1.04
GSVIVG01005025001	Plastid DNA-binding protein	0.79	0.78	0.7	0.64	0.6	0.35	0.7	0.59	0.68	0.65	1.04	0.54
GSVIVG01005030001	1-aminocyclopropane-1-carboxylate oxidase, putative; contains IPR002283 (Isopenicillin N synthase), IPR026992 (Non-haem dioxygenase N-terminal domain), IPR027443 (Isopenicillin N synthase-like)	66.67	23.39	6.25	157.67	22.88	75.5	1.68	0.83	3.71	2.52	1.72	5.11
GSVIVG01005042001	Putative uncharacterized protein F8F6_210	1.13	0.64	1.2	1.06	0.94	0.38	0.76	0.67	0.79	1.05	1.33	0.6
GSVIVG01005054001	Laccase-11; contains IPR008972 (Cupredoxin)	0.72	0.69	0.72	0.55	0.63	0.34	0.98	0.42	1.17	1.04	0.94	0.68
GSVIVG01005057001	Putative Dof zinc finger protein; contains IPR003851 (Zinc finger, Dof-type)	0.86	0.87	0.88	0.84	0.72	0.4	0.81	0.76	0.79	0.75	0.87	0.63
GSVIVG01005065001	Methylesterase	2.66	4.41	5.83	26.01	24.19	13.8	2.17	1.54	1.47	4.05	2.17	7.89
GSVIVG01005067001	Methylesterase	1.63	1.39	1.51	4.27	2.41	4.74	1.06	2.16	1.04	1.51	1.66	1
GSVIVG01005068001	Methylesterase	1.26	0.3	0.16	51	119.67	7.89	0.73	5.47	0.72	1.18	2.29	1.02
GSVIVG01005069001	Methylesterase	2.17	1.11	0.37	13.81	5.3	11.2	0.71	2.1	0.93	0.79	2.97	1.03
GSVIVG01005070001	T-complex protein 11; contains IPR008862 (T-complex 11)	1.04	1.16	1.21	1.66	1.49	1.34	0.94	1.53	1.71	1.16	0.45	1.15
GSVIVG01005082001	Cell division cycle-associated 7-like protein; contains IPR018866 (Zinc-finger domain of monoamine-oxidase A repressor R1)	0.56	0.59	0.71	0.38	0.37	0.1	0.85	0.36	0.54	1.23	0.46	0.29
GSVIVG01005088001	Cytochrome P450, putative; contains IPR001128 (Cytochrome P450)	2.56	2.81	3.33	9.14	4.95	19.36	1.99	1.72	2.39	3.32	2.16	4.64
GSVIVG01005091001	WD-40 repeat family protein; contains IPR015943 (WD40/YVTN repeat-like-containing domain), IPR020472 (G-protein beta WD-40 repeat)	0.79	0.96	0.85	0.73	1.34	0.98	2.42	0.84	2.08	0.84	1.33	1.12
GSVIVG01005094001	Putative uncharacterized protein F11C1_220	1.95	1.33	1.23	1.78	0.65	1.62	0.82	1.01	1.16	2.03	0.67	0.94
GSVIVG01005095001	Unknown protein	1.05	1.3	1.32	1.32	1.81	2.12	2.27	0.9	2.78	1.41	1.79	1.18
GSVIVG01005096001	Unknown protein	0.98	0.9	0.71	0.9	0.96	0.43	0.84	0.87	0.65	0.95	1.02	0.82
GSVIVG01005133001	Oligopeptide transporter 3; contains IPR004813 (Oligopeptide transporter, OPT superfamily)	0.92	0.78	0.73	0.65	0.67	0.35	0.97	0.65	0.83	0.8	1.23	0.63
GSVIVG01005135001	Oligopeptide transporter, putative; contains IPR004813 (Oligopeptide transporter, OPT superfamily)	1.02	0.82	0.76	0.88	0.71	0.29	0.88	0.63	0.65	1.05	1.3	0.57
GSVIVG01005137001	Acyl carrier protein, putative; contains IPR003231 (Acyl carrier protein (ACP)), IPR009081 (Acyl carrier protein-like)	0.72	0.9	0.92	0.75	0.52	0.17	1	0.7	0.67	0.74	0.77	0.61
GSVIVG01005154001	Laminin G, sub domain 2 (Precursor); contains IPR023296 (Glycosyl hydrolase, five-bladed beta-propellor domain)	0.45	0.98	0.15	0.36	4.67	0.77	1	0.52	0.59	0.27	2.67	0.6
GSVIVG01005158001	Receptor-like protein kinase; contains IPR002902 (Gnk2-homologous domain), IPR011009 (Protein kinase-like domain), IPR013320 (Concanavalin A-like lectin/glucanase, subgroup)	1.38	2.15	2.29	1.51	2.21	7.58	1.33	1.96	1.43	1.29	0.96	2.05
GSVIVG01005163001	Receptor-like protein kinase; contains IPR002902 (Gnk2-homologous domain), IPR011009 (Protein kinase-like domain), IPR013320 (Concanavalin A-like lectin/glucanase, subgroup)	2.79	5.17	3.08	9.47	7.62	7.44	2.4	4.35	3.26	1.92	1.66	3.94
GSVIVG01005164001	Cysteine-rich receptor-like protein kinase; contains IPR002902 (Gnk2-homologous domain)	2.45	4.06	3.29	5.58	6.51	25.8	2.03	2.37	3.68	1.62	1.31	1.93
GSVIVG01005167001	Cysteine-rich receptor-like protein kinase; contains IPR002902 (Gnk2-homologous domain)	4.36	19.69	12.58	23.42	67.73	135.81	3.24	3.63	13.81	2.25	4.77	11.9
GSVIVG01005168001	Receptor-like protein kinase; contains IPR011009 (Protein kinase-like domain)	3.91	6.68	8.31	24.32	11.52	58.69	1.65	4.85	2.69	2.28	1.44	3.8
GSVIVG01005169001	Cysteine-rich receptor-like protein kinase; contains IPR002902 (Gnk2-homologous domain)	4.99	7.32	5.87	12.64	8.78	24.02	5.14	5.17	5.88	4.19	2.12	6.25
GSVIVG01005189001	RING finger family protein; contains IPR013083 (Zinc finger, RING/FYVE/PHD-type)	1.34	0.91	0.9	1.16	1.85	3.08	0.99	1.4	0.97	1.02	0.88	0.95
GSVIVG01005190001	3-isopropylmalate dehydratase large subunit; contains IPR015937 (Aconitase/isopropylmalate dehydratase)	1.1	0.95	1.12	0.86	1.02	2.2	1.07	1.05	1.12	0.98	0.89	1.12
GSVIVG01005201001	Phosphoglycerate mutase, putative; contains IPR013078 (Histidine phosphatase superfamily, clade-1)	0.97	0.96	1.05	0.73	0.7	0.29	0.69	0.69	0.93	1	1.75	0.41
GSVIVG01005206001	Ubiquitin conjugating enzyme, putative; contains IPR016135 (Ubiquitin-conjugating enzyme/RWD-like)	1.39	0.96	1.31	1.01	1.58	2.15	1.12	1.03	1.3	1.03	0.78	1.03
GSVIVG01005210001	Plant-specific domain TIGR01615 family protein; contains IPR006502 (Protein of unknown function DUF506, plant)	0.81	1.63	0.77	2.01	1.12	3.12	1.33	6.96	1.58	1.3	1.31	1.53
GSVIVG01005211001	Putative receptor-like protein kinase; contains IPR008985 (Concanavalin A-like lectin/glucanases superfamily), IPR011009 (Protein kinase-like domain)	2.42	2.45	2.85	3.82	6.34	3.05	1.81	3.11	1.81	1.94	1.42	2.55
GSVIVG01005213001	Unknown protein	1.07	0.38	0.97	0.8	0.95	0.71	1.12	0.82	0.97	0.94	0.97	0.89
GSVIVG01005215001	Lipoxygenase; contains IPR000907 (Lipoxygenase), IPR027433 (Lipoxygenase, domain 3)	1.32	2.56	2.41	5.96	11.48	26.33	0.8	0.7	1.43	0.94	0.8	1.16
GSVIVG01005227001	Annexin A11; contains IPR008217 (Domain of unknown function DUF125, transmembrane)	2.31	1.95	2.95	0.86	0.91	0.27	1.41	1.07	1.21	0.81	0.79	0.11
GSVIVG01005243001	Ankyrin repeat-containing protein, putative; contains IPR020683 (Ankyrin repeat-containing domain), IPR026961 (PGG domain)	0.59	0.73	0.65	0.4	0.47	0.31	1.34	0.75	1.92	1.24	1.3	0.52
GSVIVG01005244001	Unknown protein	0.86	0.73	0.52	0.27	0.31	0.15	1.93	0.57	1.76	0.91	1.35	0.95
GSVIVG01005246001	Ankyrin repeat-containing protein, putative; contains IPR026961 (PGG domain)	0.69	1.21	0.92	0.53	0.56	0.32	0.81	0.58	0.77	1.03	0.87	0.48
GSVIVG01005249001	Ankyrin repeat-containing protein, putative	1.22	1.09	1.25	0.79	0.96	1.11	1.52	0.9	2.45	1.16	1.41	0.86
GSVIVG01005252001	Ankyrin repeat-containing protein, putative; contains IPR020683 (Ankyrin repeat-containing domain), IPR026961 (PGG domain)	0.57	0.87	0.56	0.38	0.41	0.34	1.37	0.72	1.54	1.08	1.05	0.67
GSVIVG01005260001	Pentatricopeptide repeat protein; contains IPR002885 (Pentatricopeptide repeat)	1.17	1.78	0.79	0.36	0.79	0.39	1.14	1	1.61	0.87	0.8	0.54
GSVIVG01005266001	Putative receptor-like protein kinase; contains IPR002902 (Gnk2-homologous domain), IPR011009 (Protein kinase-like domain), IPR013320 (Concanavalin A-like lectin/glucanase, subgroup)	0.89	1.18	1.42	3	0.9	2.78	0.29	0.05	0.68	6.33	2.67	0.27
GSVIVG01005275001	F21O3.18 protein; contains IPR007493 (Protein of unknown function DUF538)	0.54	0.67	0.58	0.65	0.55	0.44	0.78	0.51	0.47	0.61	1.44	0.52
GSVIVG01005278001	Flavoprotein wrbA, putative; contains IPR005025 (NADPH-dependent FMN reductase), IPR010089 (Flavoprotein WrbA)	0.83	1.67	4.1	9.32	9.73	20.41	2.75	0.53	3.61	2.99	2.66	6.5
GSVIVG01005284001	Cysteine-rich repeat secretory protein; contains IPR002902 (Gnk2-homologous domain)	3.26	48.67	63	12.33	7.22	4.39	2.73	0.52	0.78	0.58	0.59	0.79
GSVIVG01005286001	Cysteine-rich repeat secretory protein; contains IPR002902 (Gnk2-homologous domain)	4.07	6.34	6.77	11.49	5.15	11.34	1.51	2.03	1.49	1.63	2.12	2.04
GSVIVG01005299001	F21O3.17 protein; contains IPR007493 (Protein of unknown function DUF538)	0.54	0.69	0.55	0.62	0.58	0.33	0.62	0.4	0.3	0.67	1.09	0.46
GSVIVG01005301001	Transcription factor, putative; contains IPR011598 (Myc-type, basic helix-loop-helix (bHLH) domain)	1	0.73	0.85	0.7	0.83	0.48	0.78	0.73	0.77	0.93	1.03	0.7
GSVIVG01005303001	Flavoprotein wrbA, putative; contains IPR005025 (NADPH-dependent FMN reductase), IPR010089 (Flavoprotein WrbA)	0.98	2.04	5.14	13.87	12.11	34.73	2.46	0.38	3.91	2.81	3.01	6.1
GSVIVG01005305001	Flavoprotein wrbA, putative; contains IPR005025 (NADPH-dependent FMN reductase), IPR010089 (Flavoprotein WrbA)	1.01	3.91	6.56	16.25	17.15	29.1	1.68	1.13	2.7	2.23	4.26	6.56
GSVIVG01005309001	Ycf1; contains IPR008896 (Uncharacterised protein family Ycf1)	1.21	0.48	1.31	2.05	0.6	0.96	0.38	0.73	0.18	0.98	0.28	0.98
GSVIVG01005316001	Disease resistance protein; contains IPR000767 (Disease resistance protein), IPR025875 (Leucine rich repeat 4), IPR027417 (P-loop containing nucleoside triphosphate hydrolase)	1	0.83	0.79	0.38	0.85	1.07	2.3	0.74	2.33	0.96	1.87	0.79
GSVIVG01005317001	Unknown protein	0.68	0.63	0.7	0.27	0.64	0.47	4.2	0.33	3.48	1.14	1.43	0.81
GSVIVG01005334001	NDH dependent flow 6 protein	0.74	0.78	0.91	0.63	0.71	0.37	0.67	0.65	0.7	0.7	1.28	0.49
GSVIVG01005385001	Phosphoglycolate phosphatase; contains IPR006357 (HAD-superfamily hydrolase, subfamily IIA), IPR023214 (HAD-like domain), IPR023215 (Nitrophenylphosphatase-like domain)	0.92	0.83	1.02	0.73	0.59	0.3	0.84	0.7	1.03	0.85	1.57	0.66
GSVIVG01005410001	Amine oxidase; contains IPR000269 (Copper amine oxidase)	1.57	1.93	2.16	2.86	2.02	1.32	1.12	2.23	1.47	1.57	1.01	1.2
GSVIVG01005452001	Orf101b	0.98	1.07	1.39	1.66	1.24	2.08	0.69	0.92	0.37	1.13	0.8	1.04
GSVIVG01005455001	1-aminocyclopropane-1-carboxylate synthase; contains IPR015424 (Pyridoxal phosphate-dependent transferase)	0.71	0.34	0.87	0.84	0.69	0.64	0.52	0.9	0.68	0.98	0.95	0.89
GSVIVG01005456001	Receptor-like kinase; contains IPR001611 (Leucine-rich repeat), IPR011009 (Protein kinase-like domain)	0.83	0.79	1.01	0.96	0.89	0.46	0.71	0.61	1.05	1.38	1.18	0.97
GSVIVG01005518001	Adenine phosphoribosyltransferase-like protein; contains IPR000836 (Phosphoribosyltransferase domain)	0.95	0.14	0.5	0.13	0.27	0.02	0.4	0.16	0.63	0.29	0.47	0.21
GSVIVG01005521001	Ankyrin repeat-containing protein, putative; contains IPR026961 (PGG domain)	0.61	0.14	0.14	0.76	0.56	0.23	1.52	3.28	2.7	1.84	1.05	1.41
GSVIVG01005596001	Phosphoenolpyruvate carboxykinase [ATP], putative; contains IPR001272 (Phosphoenolpyruvate carboxykinase, ATP-utilising)	0.71	1.24	1.11	1.17	2.08	3.97	1.15	2.01	1.57	1.43	1.33	1.98
GSVIVG01005614001	Unknown protein	1.12	0.93	1.05	0.31	0.68	0.99	0.96	0.64	0.65	0.57	1.64	0.67
GSVIVG01005620001	Alkaline alpha-galactosidase; contains IPR008811 (Raffinose synthase), IPR013785 (Aldolase-type TIM barrel)	0.75	1.08	0.97	0.43	0.59	0.13	1	0.41	1.85	1	4.32	0.38
GSVIVG01005642001	Heavy metal transport/detoxification domain-containing protein	0.61	2.09	1.04	2.31	1.15	4.31	0.63	0.52	0.44	2.31	0.57	2.53
GSVIVG01005643001	Heavy metal transport/detoxification domain-containing protein; contains IPR006121 (Heavy metal-associated domain, HMA)	0.76	1.07	0.87	1.49	1.44	2.78	1.16	1.11	1.25	0.53	0.99	1.07
GSVIVG01005659001	Ankyrin repeat-containing protein, putative; contains IPR026961 (PGG domain)	0.62	0.18	0.73	0.64	0.38	0.04	1.52	3.06	1.93	1.73	0.63	1.62
GSVIVG01005666001	Peptide methionine sulfoxide reductase msrB; contains IPR011057 (Mss4-like)	0.83	0.88	0.94	0.94	0.84	0.44	0.74	0.81	0.69	0.91	1.01	0.8
GSVIVG01005670001	Spinster-like protein; contains IPR011701 (Major facilitator superfamily), IPR016196 (Major facilitator superfamily domain, general substrate transporter)	0.88	0.45	0.82	0.53	0.55	0.33	0.82	0.72	1.07	1.01	0.65	0.82
GSVIVG01005679001	Calnexin, putative; contains IPR001580 (Calreticulin/calnexin)	1.72	1.61	2.36	3.98	3.01	6.7	6.7	1.02	1.02	1.45	1.29	1.82
GSVIVG01005680001	Calreticulin/calnexin; contains IPR001580 (Calreticulin/calnexin), IPR008985 (Concanavalin A-like lectin/glucanases superfamily)	1.38	1.75	1.92	3.07	3.49	6.48	1.41	0.92	1.96	1.25	1.6	2.01
GSVIVG01005692001	CBL-interacting protein kinase 04; contains IPR004041 (NAF domain)	0.84	0.36	0.78	0.4	0.5	0.65	0.96	0.81	1.17	0.95	0.68	1.01
GSVIVG01005707001	Serine/threonine-protein kinase; contains IPR003609 (Apple-like), IPR011009 (Protein kinase-like domain)	0.91	1.82	1.1	0.71	0.94	0.73	2.56	1.16	1.53	1.47	0.94	0.8
GSVIVG01005725001	TIR-NBS-LRR class disease resistance protein; contains IPR001611 (Leucine-rich repeat)	3.81	1.83	3.67	6.67	1.93	4.89	1.27	1.22	0.99	0.96	0.67	0.89
GSVIVG01005747001	Ethylene-responsive transcription factor; contains IPR016177 (DNA-binding, integrase-type)	0.75	0.83	1.18	1.34	0.65	0.45	0.79	0.67	0.89	0.79	0.99	0.74
GSVIVG01005753001	Phosphate transporter 2-1; contains IPR001204 (Phosphate transporter)	0.74	1	0.98	0.63	0.71	0.2	0.67	0.6	1.22	0.88	2.35	0.55
GSVIVG01005786001	Ring finger protein, putative	5.09	6.71	6.08	7.42	4.27	7.91	0.65	0.98	1.47	2.29	1.08	0.97
GSVIVG01005812001	Acyl-coenzyme A oxidase; contains IPR013786 (Acyl-CoA dehydrogenase/oxidase, N-terminal)	1.03	1.09	0.99	0.71	1.09	1.55	1.43	1.05	2.25	0.91	1.38	1.11
GSVIVG01005814001	Oxidoreductase, 2OG-Fe oxygenase family protein, expressed; contains IPR026992 (Non-haem dioxygenase N-terminal domain), IPR027443 (Isopenicillin N synthase-like)	1.96	1.88	1.65	2.82	2.49	3.3	1.34	1.01	1.82	1.49	1.42	1.4
GSVIVG01005815001	Oxidoreductase; contains IPR005123 (Oxoglutarate/iron-dependent dioxygenase), IPR027443 (Isopenicillin N synthase-like)	1.47	1.46	2.06	2.74	1.52	4.44	1.08	1.7	0.75	0.99	0.66	1.16
GSVIVG01005833001	Lysine ketoglutarate reductase trans-splicing-like protein; contains IPR007877 (Protein of unknown function DUF707)	1.65	1.34	1.4	1.61	2.35	3.05	1.06	1.45	1.08	1.38	1.28	1.74
GSVIVG01005837001	Unknown protein	3.24	10.09	1.58	14.48	2.85	5.29	1.44	0.97	0.84	0.89	0.77	4.72
GSVIVG01005839001	Unknown protein	3.03	2.82	30.27	454.33	235.33	9.76	0.93	1.07	2.14	23.33	1	1
GSVIVG01005840001	Putative NADH-dehydrogenase; contains IPR013027 (FAD-dependent pyridine nucleotide-disulphide oxidoreductase), IPR023753 (Pyridine nucleotide-disulphide oxidoreductase, FAD/NAD(P)-binding domain)	3.8	3.66	5.03	8.64	6.01	14.15	4.84	3.45	7.42	4.51	3	1.25
GSVIVG01005843001	Late embryogenesis abundant-related protein; contains IPR009646 (Root cap)	1.5	1	1	6.33	25	46.33	2.48	5.7	5.29	79	4.16	27.4
GSVIVG01005845001	Late embryogenesis abundant-related protein; contains IPR009646 (Root cap)	14.33	42	23.33	30.33	11.62	126.33	1.68	8.25	4.37	8.07	3.61	46.75
GSVIVG01005846001	Late embryogenesis abundant protein-like protein; contains IPR009646 (Root cap)	3.46	2.38	18	52.67	10.16	83.33	1.5	26.29	3.27	7.9	3.98	172.33
GSVIVG01005849001	Beta-galactosidase; contains IPR000922 (D-galactoside/L-rhamnose binding SUEL lectin domain), IPR001944 (Glycoside hydrolase, family 35)	0.89	1.07	1.52	0.94	0.7	0.23	0.71	0.58	0.83	1.07	1.35	0.71
GSVIVG01005850001	Lysine histidine transporter-like protein; contains IPR005061 (Domain of unknown function DUF292, eukaryotic), IPR013057 (Amino acid transporter, transmembrane)	0.84	0.93	1.16	0.83	0.65	0.24	0.97	0.51	1.16	0.79	1.24	0.86
GSVIVG01005871001	Unknown protein	1.76	1.96	1.89	3.53	4.31	6.33	1.68	2.67	1.34	1.52	1.34	1.7
GSVIVG01005877001	Dehydration stress-induced protein; contains IPR008976 (Lipase/lipooxygenase, PLAT/LH2)	0.89	1.06	1	1	0.54	0.25	0.85	0.84	0.53	0.83	1.24	0.73
GSVIVG01005902001	Unknown protein	1.53	1.34	1.47	2.49	0.92	1.41	0.49	0.53	0.05	19	0.38	2.51
GSVIVG01005906001	Receptor kinase, putative, expressed; contains IPR013320 (Concanavalin A-like lectin/glucanase, subgroup), IPR025287 (Wall-associated receptor kinase galacturonan-binding domain)	2.39	1.82	2.48	3.03	2.2	3.12	0.81	0.95	1.22	1.31	0.68	1
GSVIVG01005915001	Expansin-like protein; contains IPR007118 (Expansin/Lol pI), IPR014733 (Barwin-like endoglucanase)	4.39	9.46	4.11	23.11	45	155.36	1.49	11.29	15.3	10.98	3.41	15.35
GSVIVG01005917001	Expansin-like protein; contains IPR007118 (Expansin/Lol pI), IPR014733 (Barwin-like endoglucanase)	3.51	8.58	3.06	32.02	44.01	133.21	1.67	24.12	9.61	25.33	2.77	11.25
GSVIVG01005921001	Pentatricopeptide repeat-containing protein; contains IPR002885 (Pentatricopeptide repeat)	0.81	0.83	0.6	0.29	0.53	0.35	2.16	0.71	2	0.89	1.1	0.24
GSVIVG01005928001	Myosin-3	0.56	0.75	0.73	0.77	0.69	0.13	0.69	0.23	1.08	0.64	0.68	0.44
GSVIVG01005930001	Putative growth regulator protein; contains IPR019378 (GDP-fucose protein O-fucosyltransferase)	0.84	0.81	0.78	0.79	0.67	0.46	0.92	0.69	0.89	0.74	0.96	0.71
GSVIVG01005934001	MADS-box transcription factor; contains IPR002100 (Transcription factor, MADS-box), IPR002487 (Transcription factor, K-box)	0.88	0.81	1.02	1.12	0.88	0.47	0.83	0.64	0.91	0.69	1.34	0.61
GSVIVG01005935001	Kinesin-4; contains IPR001752 (Kinesin, motor domain), IPR027417 (P-loop containing nucleoside triphosphate hydrolase)	0.86	0.78	0.87	0.55	0.8	0.49	1.51	0.74	1.66	0.95	1.26	0.82
GSVIVG01005963001	Plant-specific domain TIGR01589 family protein; contains IPR006476 (Conserved hypothetical protein CHP01589, plant)	0.64	1.35	3.18	3.4	1.95	1.17	1.13	1.98	0.37	2.61	8.88	1.38
GSVIVG01005964001	Plant-specific domain TIGR01589 family protein; contains IPR006476 (Conserved hypothetical protein CHP01589, plant)	1.02	1.81	2.38	1.62	1.22	1.69	1.05	1.44	1	1.39	2.11	1.52
GSVIVG01005966001	Dehydroascorbate reductase; contains IPR010987 (Glutathione S-transferase, C-terminal-like), IPR012336 (Thioredoxin-like fold)	0.87	0.86	0.94	0.94	0.62	0.37	0.79	0.71	0.91	0.92	1.16	0.75
GSVIVG01005971001	Monoglyceride lipase; contains IPR000073 (Alpha/beta hydrolase fold-1), IPR022742 (Alpha/beta hydrolase, N-terminal)	4.7	6.85	7.1	19.61	22.97	15.04	1.86	2.36	1.99	2.18	1.47	1.74
GSVIVG01005998001	Putative pre-mRNA processing protein PRP39; contains IPR009291 (Vacuolar protein sorting-associated protein 62)	1.17	1.27	1.43	3.53	7.22	16.1	0.95	1.69	1.74	1.83	1.92	3.68
GSVIVG01006002001	Carboxyl-terminal peptidase; contains IPR004314 (Domain of unknown function DUF239), IPR025521 (Domain of unknown function DUF4409)	0.66	0.71	0.71	0.4	0.54	0.11	0.75	0.57	0.93	0.74	1.1	0.3
GSVIVG01006004001	Myosin XI-F; contains IPR000048 (IQ motif, EF-hand binding site), IPR001609 (Myosin head, motor domain), IPR002710 (Dilute), IPR004009 (Myosin, N-terminal, SH3-like), IPR027417 (P-loop containing nucleoside triphosphate hydrolase)	1.61	1.3	1.57	3.69	7.41	8.31	2.25	1.96	2.85	2.58	1.1	3.11
GSVIVG01006022001	Cyclin d, putative; contains IPR013763 (Cyclin-like)	1.45	1.51	1.1	4.02	10.03	5.6	1.35	1.51	1.04	0.24	2.33	1.38
GSVIVG01006023001	Adiponectin receptor protein; contains IPR004254 (Hly-III-related)	1.1	1.48	1.7	2.53	4.08	6.64	0.95	1.78	1	1.6	1.5	4.98
GSVIVG01006029001	WGS project CAID00000000 data, contig chromosome 01	0.98	0.92	1	0.76	0.68	0.4	0.81	0.8	0.75	0.98	0.96	0.67
GSVIVG01006035001	Elongation factor EF-G; contains IPR000640 (Translation elongation factor EFG, V domain), IPR000795 (Elongation factor, GTP-binding domain), IPR005225 (Small GTP-binding protein domain), IPR009022 (Elongation factor G, III-V domain), IPR020568 (Ribosomal protein S5 domain 2-type fold), IPR027417 (P-loop containing nucleoside triphosphate hydrolase)	0.71	0.81	0.63	0.56	0.57	0.16	0.78	0.57	0.81	0.75	1.42	0.36
GSVIVG01006038001	Probable leucine-rich repeat receptor-like protein kinase; contains IPR001611 (Leucine-rich repeat), IPR013210 (Leucine-rich repeat-containing N-terminal, type 2)	0.93	0.59	0.73	0.47	0.65	1.24	1.76	1.02	1.86	0.89	0.75	0.82
GSVIVG01006042001	UDP-glycosyltransferase 1; contains IPR002213 (UDP-glucuronosyl/UDP-glucosyltransferase)	5	2.19	6.58	24.87	22.65	321.33	2.01	4.28	1.78	3.12	3.18	8.87
GSVIVG01006043001	UDP-glycosyltransferase 1; contains IPR002213 (UDP-glucuronosyl/UDP-glucosyltransferase)	0.95	1.56	1.2	1.76	1.96	1.25	0.74	0.3	0.62	0.64	1.78	1.21
GSVIVG01006045001	HAD-superfamily hydrolase, subfamily IA, variant 3 containing protein, expressed; contains IPR006402 (HAD-superfamily hydrolase, subfamily IA, variant 3), IPR023214 (HAD-like domain)	0.88	1.07	1.02	0.67	0.7	0.21	0.88	0.77	1.01	0.98	1.16	0.69
GSVIVG01006065001	1-aminocyclopropane-1-carboxylate oxidase; contains IPR005123 (Oxoglutarate/iron-dependent dioxygenase), IPR027443 (Isopenicillin N synthase-like)	1.36	2.01	2.53	4.41	2.56	2.39	0.93	1.01	0.85	1.57	1.48	1.53
GSVIVG01006068001	Sterol-4-methyl-oxidase; contains IPR006694 (Fatty acid hydroxylase)	0.73	0.66	0.65	0.51	0.65	0.49	1.16	0.66	1.17	0.74	0.86	0.76
GSVIVG01006080001	Sodium-dependent transporter family protein; contains IPR001898 (Sodium/sulphate symporter)	1.07	1.44	1.31	2.08	1.91	1.83	1.83	1.53	1.4	1.3	1.08	1.87
GSVIVG01006092001	Unknown protein; contains IPR003653 (Peptidase C48, SUMO/Sentrin/Ubl1)	1	1	1	1	5.33	1	0.77	1.06	0.93	1.44	0.47	1.9
GSVIVG01006094001	Tobamovirus multiplication 1; contains IPR009457 (Domain of unknown function DUF1084)	1.07	0.6	1	0.83	0.85	0.46	1.52	0.97	1.64	0.78	0.96	0.97
GSVIVG01006100001	Putative uncharacterized protein F11C1_220	0.62	1.31	0.13	0.35	0.84	3.96	0.07	1	2.87	0.02	0.04	2.19
GSVIVG01006103001	Long-chain-alcohol O-fatty-acyltransferase family protein	0.83	1.89	1.19	2.37	1.21	1.17	1.6	1.18	0.45	1.09	0.95	1.15
GSVIVG01006114001	NADH dehydrogenase; contains IPR013027 (FAD-dependent pyridine nucleotide-disulphide oxidoreductase), IPR023753 (Pyridine nucleotide-disulphide oxidoreductase, FAD/NAD(P)-binding domain)	1.55	1.32	1.68	1.61	2.77	6.35	1.84	3.45	3.66	2.11	0.89	1.89
GSVIVG01006115001	Putative uncharacterized protein OSJNBa0072I06.32; contains IPR021374 (Protein of unknown function DUF2996)	1.04	0.97	1.16	1.03	0.87	0.31	0.8	0.68	0.85	1.05	1.62	0.51
GSVIVG01006143001	Receptor-like protein kinase; contains IPR011009 (Protein kinase-like domain)	2.97	3.28	5.18	10.36	6.5	17.92	1.11	2.91	2.47	1.57	1.27	2.81
GSVIVG01006148001	Phenylalanine ammonia-lyase; contains IPR001106 (Aromatic amino acid lyase), IPR008948 (L-Aspartase-like)	29.1	66.78	25.94	122.87	85.9	233.5	7.68	18.33	12.3	6.06	3.02	16.13
GSVIVG01006151001	Serine/threonine-protein kinase; contains IPR011009 (Protein kinase-like domain)	2.41	2.56	2.39	5.69	2.44	4.87	0.73	0.92	1	1.27	1.02	0.73
GSVIVG01006152001	Endo-1,4-beta-glucanase; contains IPR001701 (Glycoside hydrolase, family 9), IPR008928 (Six-hairpin glycosidase-like)	1.81	1.51	2.59	3.17	3.6	7.16	1.84	1.58	1.91	2.34	2.74	3.39
GSVIVG01006154001	Acid beta-fructofuranosidase; contains IPR001362 (Glycoside hydrolase, family 32), IPR023296 (Glycosyl hydrolase, five-bladed beta-propellor domain)	0.94	1.56	1.21	1.53	2.89	5.58	1.83	1.11	1.26	0.9	1.31	1.59
GSVIVG01006157001	Probable receptor-like protein kinase; contains IPR011009 (Protein kinase-like domain)	1.67	1.34	1.54	1.55	2.59	2.18	1.5	1.5	1.19	1.65	1.17	1.2
GSVIVG01006161001	Glycogenin-2; contains IPR002495 (Glycosyl transferase, family 8)	1.88	1.9	1.74	1.52	2.27	4.43	1.94	2.77	2.13	1.17	1.23	1.54
GSVIVG01006165001	Protein transport protein Sec61 subunit alpha; contains IPR002208 (SecY/SEC61-alpha family), IPR023201 (SecY subunit domain)	1	0.7	0.86	0.92	1.04	2	1.35	1.35	1.75	0.99	0.81	1.26
GSVIVG01006166001	Phosphoenolpyruvate carboxykinase [ATP], putative; contains IPR001272 (Phosphoenolpyruvate carboxykinase, ATP-utilising)	0.63	1.3	0.98	0.78	2.33	4.15	1.76	1.73	2.33	1.3	2.06	2.05
GSVIVG01006203001	Maturase; contains IPR024937 (Domain X)	1.42	0.89	0.95	1.38	1.68	2.01	0.82	0.75	0.36	1.14	0.3	0.94
GSVIVG01006205001	Unknown protein	0.88	0.76	0.94	1.68	0.77	2.09	0.78	0.67	0.69	1.26	0.33	1.02
GSVIVG01006210001	ATP synthase subunit beta, chloroplastic; contains IPR005722 (ATPase, F1 complex, beta subunit), IPR027417 (P-loop containing nucleoside triphosphate hydrolase)	0.82	0.43	1.02	2.38	0.64	1.14	0.3	1.2	0.18	0.88	0.23	0.73
GSVIVG01006220001	NADH-quinone oxidoreductase subunit D; contains IPR001135 (NADH-quinone oxidoreductase, subunit D)	0.84	0.9	1.3	2.9	0.99	2.22	1.05	0.96	0.42	1.17	0.73	1.09
GSVIVG01006225001	Fimbrin, putative; contains IPR001715 (Calponin homology domain)	0.95	1.62	1.03	0.54	1.01	0.24	0.56	0.17	0.94	0.17	0.88	0.16
GSVIVG01006226001	WGS project CAID00000000 data, contig chromosome 07	0.84	0.95	0.67	0.64	0.74	0.36	0.83	0.67	0.65	0.83	1.23	0.54
GSVIVG01006231001	Unknown protein	0.53	0.62	0.73	0.89	0.66	0.16	0.65	0.77	0.7	0.84	0.88	0.73
GSVIVG01006264001	Beta-hexosaminidase subunit beta; contains IPR017853 (Glycoside hydrolase, superfamily), IPR025705 (Beta-hexosaminidase subunit alpha/beta)	0.6	0.67	0.85	0.74	0.51	0.21	0.71	0.43	0.71	0.68	0.71	0.73
GSVIVG01006265001	Endo-1,4-beta-glucanase, putative; contains IPR001701 (Glycoside hydrolase, family 9), IPR008928 (Six-hairpin glycosidase-like)	1.4	2.72	2.53	4.08	3.04	7.49	1.61	1.5	1.59	2.73	2.5	3.4
GSVIVG01006269001	Putative LOB domain-containing family protein; contains IPR004883 (Lateral organ boundaries, LOB)	0.77	0.85	0.64	0.57	0.51	0.35	0.97	0.28	0.95	0.29	1.36	0.21
GSVIVG01006275001	Myb family transcription factor 2; contains IPR009057 (Homeodomain-like)	0.88	0.69	0.83	1.05	0.62	0.41	0.68	0.71	0.47	0.6	0.85	0.6
GSVIVG01006277001	Ethylene-responsive transcription factor 1; contains IPR016177 (DNA-binding, integrase-type)	0.55	0.71	0.63	0.6	0.56	0.22	0.54	0.43	0.7	0.73	1.68	0.4
GSVIVG01006295001	Ankyrin repeat-containing protein, putative; contains IPR026961 (PGG domain)	0.62	0.14	0.11	0.77	0.55	0.24	1.52	3.28	2.72	1.83	1.06	1.41
GSVIVG01006301001	Receptor-like protein kinase; contains IPR011009 (Protein kinase-like domain), IPR024956 (tRNAHis guanylyltransferase catalytic domain)	0.62	0.52	1.48	0.28	0.3	0.13	0.9	0.09	3.67	5.67	0.77	0.33
GSVIVG01006303001	Alcohol dehydrogenase, putative; contains IPR002085 (Alcohol dehydrogenase superfamily, zinc-type), IPR011032 (GroES-like), IPR013149 (Alcohol dehydrogenase, C-terminal), IPR016040 (NAD(P)-binding domain)	0.69	0.8	0.51	0.51	0.45	0.43	0.72	0.87	0.41	0.53	0.84	0.81
GSVIVG01006308001	Alcohol dehydrogenase, putative; contains IPR002085 (Alcohol dehydrogenase superfamily, zinc-type), IPR011032 (GroES-like), IPR013149 (Alcohol dehydrogenase, C-terminal), IPR016040 (NAD(P)-binding domain)	3.28	5.17	2.24	3.41	147.33	15.08	1.72	5.31	2.17	2.26	5.46	7.98
GSVIVG01006315001	Serine/threonine-protein kinase; contains IPR000742 (Epidermal growth factor-like domain), IPR000858 (S-locus glycoprotein), IPR003609 (Apple-like), IPR011009 (Protein kinase-like domain), IPR013320 (Concanavalin A-like lectin/glucanase, subgroup), IPR021820 (S-locus receptor kinase, C-terminal)	3.44	3.16	2.69	2.13	4.21	72.67	1.11	1.35	2.46	2.88	2.13	1.67
GSVIVG01006316001	Serine/threonine-protein kinase; contains IPR000742 (Epidermal growth factor-like domain), IPR000858 (S-locus glycoprotein), IPR003609 (Apple-like), IPR011009 (Protein kinase-like domain), IPR013320 (Concanavalin A-like lectin/glucanase, subgroup), IPR021820 (S-locus receptor kinase, C-terminal)	3.89	3.6	2.94	4.49	7.9	38.81	1.38	1	1.43	1.57	1.3	1.17
GSVIVG01006317001	Serine/threonine-protein kinase; contains IPR003609 (Apple-like), IPR011009 (Protein kinase-like domain), IPR013320 (Concanavalin A-like lectin/glucanase, subgroup)	1.86	3.93	2.64	1.64	5	54	1.02	2.4	1.97	1.45	1.52	3.19
GSVIVG01006319001	Serine/threonine-protein kinase; contains IPR001878 (Zinc finger, CCHC-type), IPR003609 (Apple-like), IPR011009 (Protein kinase-like domain), IPR021820 (S-locus receptor kinase, C-terminal)	1.88	25	11.25	1.11	26	17.67	0.48	2.22	2.7	13.33	2.43	1.56
GSVIVG01006320001	Serine/threonine-protein kinase; contains IPR000742 (Epidermal growth factor-like domain), IPR000858 (S-locus glycoprotein), IPR001480 (Bulb-type lectin domain), IPR011009 (Protein kinase-like domain), IPR013320 (Concanavalin A-like lectin/glucanase, subgroup)	3.54	2.2	1.65	1.66	1.93	2.34	1.47	0.7	1.72	1.08	2.01	0.78
GSVIVG01006330001	Skp1, putative; contains IPR001232 (SKP1 component)	1.18	0.39	0.88	0.65	0.66	0.61	0.84	0.85	0.44	0.95	0.64	0.93
GSVIVG01006332001	Putative basic leucine zipper transcription factor	0.58	0.36	5.33	0.03	1	0.05	0.04	0.01	1.53	0.77	0.92	0.57
GSVIVG01006335001	Unknown protein	0.78	0.91	0.76	1.14	0.6	0.39	0.97	0.45	0.91	0.66	1.12	0.55
GSVIVG01006342001	(-)-ent-kaurene synthase; contains IPR008930 (Terpenoid cyclases/protein prenyltransferase alpha-alpha toroid), IPR008949 (Terpenoid synthase)	2.47	1.18	2.03	1.44	3.11	44.33	3.24	0.88	3.21	2.67	0.31	3.25
GSVIVG01006353001	Serine/threonine-protein kinase; contains IPR000742 (Epidermal growth factor-like domain), IPR000858 (S-locus glycoprotein), IPR003609 (Apple-like), IPR011009 (Protein kinase-like domain), IPR013320 (Concanavalin A-like lectin/glucanase, subgroup), IPR021820 (S-locus receptor kinase, C-terminal), IPR022126 (S-locus, receptor kinase)	1.96	2.54	2.49	3	2.14	4.64	1.62	3.06	2.44	1.49	1.18	1.77
GSVIVG01006366001	Gb|AAF17687.1; contains IPR007650 (Protein of unknown function DUF581)	1.15	1.18	0.98	1.39	1.1	0.9	0.81	0.78	0.42	0.76	1.37	0.73
GSVIVG01006367001	3-hydroxyacyl-[acyl-carrier-protein] dehydratase FabZ; contains IPR010084 (Beta-hydroxyacyl-(acyl-carrier-protein) dehydratase FabZ)	0.65	0.96	0.76	0.62	0.68	0.33	0.64	0.65	0.58	0.7	1.08	0.62
GSVIVG01006370001	3-hydroxyacyl-[acyl-carrier-protein] dehydratase FabZ	0.66	0.98	0.72	0.53	0.68	0.29	0.63	0.75	0.53	0.67	0.95	0.61
GSVIVG01006372001	Glucan 1,3-beta-glucosidase; contains IPR008999 (Actin cross-linking), IPR010431 (Fascin), IPR017853 (Glycoside hydrolase, superfamily)	2.21	2.44	1.84	2.02	1.06	1.27	1.45	0.63	1.14	0.66	1.81	0.83
GSVIVG01006396001	Dihydroflavonol 4-reductase; contains IPR001509 (NAD-dependent epimerase/dehydratase), IPR016040 (NAD(P)-binding domain)	1.12	1.64	1.17	1.6	1.32	0.97	1.28	0.96	1.75	2.44	1.1	1.21
GSVIVG01006397001	Receptor-like protein kinase; contains IPR011009 (Protein kinase-like domain)	1.12	1.05	1.42	3.09	1.75	7.03	1.1	0.27	1.62	0.78	2.34	0.38
GSVIVG01006399001	(R)-limonene synthase, putative; contains IPR008930 (Terpenoid cyclases/protein prenyltransferase alpha-alpha toroid), IPR008949 (Terpenoid synthase)	2.41	5.49	10.25	4.51	2.21	10.32	3.34	2.09	3.92	7.15	2.89	15.23
GSVIVG01006408001	Chaperone protein DNAj, putative; contains IPR001623 (DnaJ domain)	1.36	1.85	2.92	1.9	2.49	6.48	0.71	0.62	0.61	0.61	1.2	0.63
GSVIVG01006430001	Putative receptor-like protein kinase 4; contains IPR002902 (Gnk2-homologous domain), IPR011009 (Protein kinase-like domain), IPR013320 (Concanavalin A-like lectin/glucanase, subgroup)	1.66	1.37	2.68	2.29	1.26	2.64	1.23	1.21	1.37	1.58	1.01	1.22
GSVIVG01006444001	Putative receptor-like protein kinase; contains IPR011009 (Protein kinase-like domain), IPR013320 (Concanavalin A-like lectin/glucanase, subgroup)	1.34	1.16	1.36	1.37	1.61	2.08	1.23	1.38	1.42	1.25	1	1.32
GSVIVG01006448001	RNA polymerase II C-terminal domain phosphatase-like protein; contains IPR004274 (NLI interacting factor), IPR023214 (HAD-like domain)	1.17	1.17	0.98	0.82	1.13	0.95	2.02	1.04	2.09	1.21	1.23	1.04
GSVIVG01006458001	Alcohol dehydrogenase, putative; contains IPR002085 (Alcohol dehydrogenase superfamily, zinc-type), IPR011032 (GroES-like), IPR013149 (Alcohol dehydrogenase, C-terminal), IPR016040 (NAD(P)-binding domain)	2.39	2.93	1.64	2.61	159.33	11.88	1.71	5.91	2.42	1.85	4	6.99
GSVIVG01006462001	Alcohol dehydrogenase, putative; contains IPR002085 (Alcohol dehydrogenase superfamily, zinc-type), IPR011032 (GroES-like), IPR013149 (Alcohol dehydrogenase, C-terminal), IPR016040 (NAD(P)-binding domain)	0.7	0.81	0.47	0.5	0.47	0.36	0.71	0.96	0.4	0.53	0.83	0.83
GSVIVG01006470001	Tubulin alpha chain, putative; contains IPR000217 (Tubulin)	0.84	0.96	0.89	0.67	0.74	0.31	0.93	0.48	1.16	0.77	0.79	0.68
GSVIVG01006471001	Receptor kinase; contains IPR001611 (Leucine-rich repeat), IPR011009 (Protein kinase-like domain), IPR013210 (Leucine-rich repeat-containing N-terminal, type 2)	0.75	1.03	1.19	1.55	0.74	0.42	0.61	0.5	0.63	0.69	2.04	0.49
GSVIVG01006485001	NAC domain protein,; contains IPR003441 (No apical meristem (NAM) protein)	3.22	1.74	6.86	50	71.67	64.67	3.67	1	8.71	11.67	0.91	2.09
GSVIVG01006487001	Ent-kaurene synthase; contains IPR008930 (Terpenoid cyclases/protein prenyltransferase alpha-alpha toroid)	1	1	2.33	1.29	14.33	15.11	1	1	3.67	13.67	2.67	0.65
GSVIVG01006501001	Probable receptor-like protein kinase; contains IPR011009 (Protein kinase-like domain)	0.83	0.64	0.36	0.7	0.46	0.19	1.11	0.34	1.67	0.59	1.27	0.69
GSVIVG01006503001	Photosystem II CP47 chlorophyll apoprotein; contains IPR000932 (Photosystem antenna protein-like), IPR013082 (Photosystem II cytochrome b559, alpha subunit, lumenal region)	0.88	0.37	1.11	1.18	0.76	1.45	0.62	1.01	0.42	0.79	0.41	0.74
GSVIVG01006505001	Cysteine-rich receptor-like protein kinase	7.55	4.07	5.54	26.15	11.61	61.21	1.84	6.99	1.44	2.63	1.07	4.95
GSVIVG01006508001	NADH dehydrogenase; contains IPR013027 (FAD-dependent pyridine nucleotide-disulphide oxidoreductase), IPR023753 (Pyridine nucleotide-disulphide oxidoreductase, FAD/NAD(P)-binding domain)	1.37	1.61	1.63	1.82	3.15	5.85	1.81	3.04	3.54	1.53	1.19	1.85
GSVIVG01006512001	Receptor-like protein kinase; contains IPR011009 (Protein kinase-like domain)	6.35	8.85	7.9	27.65	8.83	23.63	3.16	9.95	6.32	4.37	1.56	4.84
GSVIVG01006515001	Pro-resilin	0.83	0.67	0.94	0.71	0.61	0.41	0.71	0.59	0.89	0.73	1.74	0.51
GSVIVG01006524001	S-receptor kinase-like protein 1; contains IPR011009 (Protein kinase-like domain)	1.62	1.46	1.72	1.11	1.76	2.34	1.06	1.11	1.05	1.13	1.03	1.15
GSVIVG01006538001	Unknown protein	0.59	1.23	1.03	0.79	2.31	4.1	1.93	1.6	2.55	1.3	1.82	1.98
GSVIVG01006575001	Transducin/WD40 domain-containing protein; contains IPR011047 (Quinonprotein alcohol dehydrogenase-like superfamily), IPR015943 (WD40/YVTN repeat-like-containing domain)	0.94	0.77	0.81	0.54	0.78	1.03	1.82	0.8	2.03	0.87	1.19	0.98
GSVIVG01006576001	Short-chain dehydrogenase/reductase family protein; contains IPR002347 (Glucose/ribitol dehydrogenase)	0.72	0.77	0.73	0.83	0.68	0.11	0.79	0.43	1.04	0.83	1.78	0.35
GSVIVG01006598001	Unknown protein	1.07	0.21	0.68	0.7	0.78	0.1	0.27	0.7	0.39	1.02	0.69	2.72
GSVIVG01006600001	Ubiquitin ligase protein FANCL, putative; contains IPR019162 (Fanconi anemia complex, subunit FancL, WD-repeat containing domain), IPR026848 (E3 ubiquitin-protein ligase FANCL)	0.88	0.26	0.63	0.42	0.51	1.04	1.79	0.63	1.17	1.04	0.26	1.33
GSVIVG01006610001	Unknown protein	1.59	2.41	2.87	13.3	1.46	2.95	1.02	0.84	1.13	1.03	0.93	1.06
GSVIVG01006614001	Clustered mitochondria protein; contains IPR011990 (Tetratricopeptide-like helical)	1.49	1.21	1.12	0.3	0.43	0.31	1.53	0.4	1.48	0.61	1.56	0.52
GSVIVG01006618001	Cytochrome P450, putative; contains IPR001128 (Cytochrome P450)	0.98	0.99	0.98	0.6	0.69	0.27	0.92	0.7	0.98	1.21	2.55	0.37
GSVIVG01006619001	Cytochrome P450, putative; contains IPR001128 (Cytochrome P450)	0.96	0.54	0.86	0.66	0.47	0.21	0.71	0.52	1.11	0.53	0.8	0.35
GSVIVG01006627001	HAD-superfamily hydrolase, subfamily IA, variant 3 containing protein, expressed; contains IPR005833 (Haloacid dehalogenase/epoxide hydrolase), IPR006402 (HAD-superfamily hydrolase, subfamily IA, variant 3), IPR023214 (HAD-like domain)	0.84	0.92	1.01	0.52	0.7	0.18	0.91	0.72	0.93	1.07	1.05	0.72
GSVIVG01006628001	EPIDERMAL PATTERNING FACTOR-like protein	0.91	1.07	0.88	0.83	0.78	0.3	0.84	0.24	0.45	0.1	0.35	0.13
GSVIVG01006634001	Phospho-2-dehydro-3-deoxyheptonate aldolase 1; contains IPR002480 (DAHP synthetase, class II)	0.78	1.37	0.93	1.42	2.43	3.83	2.04	3.56	2.49	2.29	1.63	3.91
GSVIVG01006638001	(R)-limonene synthase, putative; contains IPR008949 (Terpenoid synthase)	4.15	6.67	9.49	6.31	2.09	9.66	12.45	4.67	3.81	8.31	2.11	9.83
GSVIVG01006639001	(R)-limonene synthase, putative; contains IPR008930 (Terpenoid cyclases/protein prenyltransferase alpha-alpha toroid)	2	9.92	48.74	5.52	2.04	15.26	3.39	8.33	6.82	33.67	0.89	109.33
GSVIVG01006641001	Receptor-like protein kinase; contains IPR006121 (Heavy metal-associated domain, HMA), IPR011009 (Protein kinase-like domain)	1.18	2.82	1.79	3.68	0.96	16.75	0.2	6.17	2.77	0.31	0.04	1.25
GSVIVG01006642001	(R)-limonene synthase, putative; contains IPR008930 (Terpenoid cyclases/protein prenyltransferase alpha-alpha toroid), IPR008949 (Terpenoid synthase)	2.83	5.7	10.61	4.86	1.97	10.97	4.89	2.1	4.77	5.2	2.35	8.59
GSVIVG01006653001	Putative carboxyl-terminal proteinase; contains IPR004314 (Domain of unknown function DUF239)	0.96	0.6	1.01	0.94	0.75	0.36	0.89	0.64	0.84	1.02	0.89	0.77
GSVIVG01006662001	Photosystem II CP43 chlorophyll apoprotein; contains IPR000932 (Photosystem antenna protein-like)	1.12	0.5	1.13	0.88	0.65	1.44	0.45	1.09	0.3	1.05	0.28	0.65
GSVIVG01006665001	Unknown protein	0.64	1.08	0.9	1.78	0.91	2.16	1.01	1.03	0.24	1.57	0.81	0.71
GSVIVG01006666001	Unknown protein	1.15	0.56	3.2	2.87	0.73	2.33	1.96	0.79	0.82	1.59	0.36	1
GSVIVG01006674001	Unknown protein	1.6	3.05	2.94	5.72	2.19	0.73	1.21	0.98	0.54	1.49	1.5	1.04
GSVIVG01006681001	Serine-threonine protein kinase, plant-type, putative; contains IPR002902 (Gnk2-homologous domain)	5.66	5.13	4.83	36	11.94	97.96	3.43	9.62	2.45	3.72	1.15	9.87
GSVIVG01006683001	Putative receptor-like protein kinase 4; contains IPR002902 (Gnk2-homologous domain), IPR011009 (Protein kinase-like domain), IPR013320 (Concanavalin A-like lectin/glucanase, subgroup)	1.61	3.18	1.63	4.6	2.7	4.27	1.72	1.57	1.7	1.46	1.24	2.56
GSVIVG01006684001	RPM1 interacting protein 4 transcript 2; contains IPR008700 (Pathogenic type III effector avirulence factor Avr cleavage site)	1.82	1.61	2.36	0.59	0.83	0.22	3.1	0.91	1.76	2.1	1.61	0.91
GSVIVG01006709001	Beta-galactosidase; contains IPR001944 (Glycoside hydrolase, family 35), IPR017853 (Glycoside hydrolase, superfamily)	0.73	0.93	1.24	0.67	0.65	0.25	1.22	0.52	1.83	0.9	1.27	0.57
GSVIVG01006711001	Arf-GAP with GTPase, ANK repeat and PH domain-containing protein 1; contains IPR001164 (Arf GTPase activating protein)	1.43	1.31	1.64	1.86	2.67	4.17	1.46	2.13	1.95	1.8	1.03	1.7
GSVIVG01006721001	Auxin induced-like protein; contains IPR004877 (Cytochrome b561, eukaryote), IPR017214 (Uncharacterised conserved protein UCP037471)	0.98	1.6	1.83	1.86	109	0.14	0.72	0.14	0.83	1.91	0.43	0.58
GSVIVG01006728001	Beta-hexosaminidase, putative; contains IPR017853 (Glycoside hydrolase, superfamily)	0.64	0.66	0.81	0.42	0.57	0.31	0.98	0.52	1.11	0.97	1.03	0.98
GSVIVG01006734001	Transferase	1.18	0.46	0.96	0.63	0.81	0.86	0.86	0.93	1.41	0.89	0.62	1.03
GSVIVG01006735001	GPI ethanolamine phosphate transferase; contains IPR002591 (Type I phosphodiesterase/nucleotide pyrophosphatase/phosphate transferase)	0.82	0.91	0.96	0.49	0.94	0.95	1.92	0.87	2.7	0.9	0.92	0.95
GSVIVG01006739001	Receptor-like protein kinase; contains IPR011009 (Protein kinase-like domain), IPR013320 (Concanavalin A-like lectin/glucanase, subgroup)	10.11	15.75	9.52	26.86	19.15	63.21	3.95	12.11	6.52	3.55	2.2	8.58
GSVIVG01006740001	Cysteine-rich receptor-like protein kinase; contains IPR002902 (Gnk2-homologous domain), IPR011009 (Protein kinase-like domain), IPR013320 (Concanavalin A-like lectin/glucanase, subgroup)	1.87	2.66	1.32	2.81	3.12	5.48	2.12	1.38	1.98	1.73	1.74	2.09
GSVIVG01006742001	Putative receptor-like protein kinase 4; contains IPR011009 (Protein kinase-like domain)	5.3	4.94	9.95	35.03	21.93	61.96	3.27	7.04	4.68	5.64	1.54	7.11
GSVIVG01006743001	Serine/threonine-protein kinase; contains IPR011009 (Protein kinase-like domain)	1.32	0.69	1.16	2.25	2.1	2.46	0.63	1.28	1.27	0.86	0.9	1.46
GSVIVG01006754001	Ankyrin repeat-containing protein, putative; contains IPR026961 (PGG domain)	0.76	0.44	0.96	0.45	0.49	0.38	0.2	0.18	1	1	1	0.23
GSVIVG01006760001	Cellulose synthase-like protein; contains IPR005150 (Cellulose synthase)	2.7	2.34	2.85	4.33	2	3.82	1.19	0.85	1.04	1.22	1.24	1.07
GSVIVG01006761001	Cellulose synthase-like protein; contains IPR005150 (Cellulose synthase)	1.11	1.52	1.37	1.6	1.4	4.63	0.9	0.81	0.83	1.28	1.04	1.43
GSVIVG01006764001	Cellulose synthase-like protein; contains IPR005150 (Cellulose synthase)	1.09	1.41	1.06	1.48	1.13	3.51	1.25	0.89	1.04	1.31	1.14	1.53
GSVIVG01006770001	Pg1, putative, expressed; contains IPR009836 (Protein of unknown function DUF1399)	0.96	1.11	1.59	1.78	2.36	3.93	1.11	1.01	1.5	1.18	1.1	1.88
GSVIVG01006790001	Unknown protein	1.38	2.09	2.82	6.48	2.13	0.79	1.09	1.06	0.63	1.5	1.68	1.27
GSVIVG01006792001	Cytoskeleton-associated protein 5; contains IPR016024 (Armadillo-type fold), IPR024395 (CLASP N-terminal domain)	0.73	0.86	0.77	0.37	0.65	1.03	2.04	0.72	2.24	0.92	1.27	1
GSVIVG01006794001	Polyphenol oxidase; contains IPR008922 (Uncharacterised domain, di-copper centre), IPR022740 (Polyphenol oxidase, C-terminal)	1.31	1.85	0.7	1.22	1.05	1.8	1.1	0.5	0.91	0.56	1.1	0.75
GSVIVG01006795001	Unknown protein	1.6	2.01	0.71	1.87	1.15	2.24	0.52	0.56	0.37	0.59	0.6	0.48
GSVIVG01006872001	Receptor-like protein kinase; contains IPR002902 (Gnk2-homologous domain), IPR011009 (Protein kinase-like domain), IPR013320 (Concanavalin A-like lectin/glucanase, subgroup)	7.35	9.66	6.55	13.34	12.91	42.32	2.06	6.26	1.89	3	1.33	5.84
GSVIVG01006876001	Aspartic proteinase nepenthesin-2, putative; contains IPR001461 (Peptidase A1), IPR021109 (Aspartic peptidase)	0.42	0.54	0.74	0.88	0.74	0.49	0.93	0.97	0.69	0.75	1.37	0.68
GSVIVG01006895001	Aspartyl protease family protein; contains IPR001461 (Peptidase A1), IPR021109 (Aspartic peptidase)	1.4	2.03	3	2.01	3.96	4.16	3.85	3.49	5.13	2	0.96	3.38
GSVIVG01006906001	Receptor-like protein kinase; contains IPR011009 (Protein kinase-like domain), IPR013320 (Concanavalin A-like lectin/glucanase, subgroup)	7.35	13.49	7.71	18.57	16.04	37.71	2.48	5.43	3.09	3.45	0.95	3.31
GSVIVG01006926001	Squalene monooxygenase, putative; contains IPR003042 (Aromatic-ring hydroxylase-like)	0.65	0.63	0.51	0.55	0.4	0.07	0.86	0.47	0.8	0.57	0.53	0.76
GSVIVG01006942001	Probable receptor-like protein kinase; contains IPR011009 (Protein kinase-like domain)	0.94	0.91	0.83	0.48	0.44	0.3	1.26	0.53	1.41	0.77	1.08	0.54
GSVIVG01006946001	Unknown protein	0.8	0.94	0.82	0.92	0.56	0.44	1.2	0.44	1.03	0.67	1.35	0.56
GSVIVG01006951001	Putative uncharacterized protein P0413C03.17	0.71	1.09	0.83	0.55	0.61	0.19	0.83	0.45	0.84	0.63	1.26	0.41
GSVIVG01006955001	(-)-ent-kaurene synthase; contains IPR008930 (Terpenoid cyclases/protein prenyltransferase alpha-alpha toroid), IPR008949 (Terpenoid synthase)	2.67	1.75	2.25	2.67	4.44	38.5	3.67	2	0.43	3.33	2.33	4.67
GSVIVG01006968001	Subtilisin-like protease; contains IPR015500 (Peptidase S8, subtilisin-related), IPR023828 (Peptidase S8, subtilisin, Ser-active site)	3.65	7.6	5.73	11.99	14.07	46.06	2.81	4.41	3.61	2.41	1.56	3.64
GSVIVG01006970001	Subtilisin-like protease; contains IPR015500 (Peptidase S8, subtilisin-related), IPR023828 (Peptidase S8, subtilisin, Ser-active site)	2.36	5.29	4.85	8.5	8.83	10.32	1.64	2.37	1.77	1.84	1.34	1.97
GSVIVG01006971001	Subtilisin-like protease; contains IPR015500 (Peptidase S8, subtilisin-related), IPR023828 (Peptidase S8, subtilisin, Ser-active site)	2.22	7.69	15.89	12.66	15.27	11.18	1.37	2.91	2.23	1.93	1.78	1.93
GSVIVG01006972001	Subtilisin-like protease; contains IPR015500 (Peptidase S8, subtilisin-related), IPR023828 (Peptidase S8, subtilisin, Ser-active site)	1.94	71.67	10.58	34.64	10.59	11.77	1.6	2.43	4.01	1.77	1.49	2.31
GSVIVG01006973001	Subtilisin-like protease; contains IPR015500 (Peptidase S8, subtilisin-related)	3.21	5.92	4.08	7	12.94	13	3.59	1.69	66	1.88	0.31	2.34
GSVIVG01006978001	Galacturonosyltransferase; contains IPR002495 (Glycosyl transferase, family 8)	0.7	0.76	0.76	0.65	0.68	0.42	0.94	0.62	1	0.78	1.05	0.65
GSVIVG01006991001	Unknown protein	0.83	0.63	0.81	0.43	0.92	1.01	2.32	0.79	2.27	0.88	1.31	1.03
GSVIVG01007026001	NBS-LRR disease resistance-like protein; contains IPR000767 (Disease resistance protein), IPR001611 (Leucine-rich repeat), IPR027417 (P-loop containing nucleoside triphosphate hydrolase)	0.86	0.56	0.97	0.47	0.6	0.8	1.95	0.78	2.48	0.97	1.23	1
GSVIVG01007029001	Leucine-rich repeat-containing protein, putative; contains IPR000767 (Disease resistance protein), IPR001611 (Leucine-rich repeat), IPR025875 (Leucine rich repeat 4), IPR027417 (P-loop containing nucleoside triphosphate hydrolase)	0.71	0.43	0.84	0.32	0.51	0.66	1.79	0.71	2.2	0.85	1.31	0.95
GSVIVG01007038001	Cellulose synthase-like protein; contains IPR005150 (Cellulose synthase)	2.58	2.15	2.66	3.47	2.01	4.13	1.12	0.83	1.03	1.27	1.1	1.23
GSVIVG01007041001	Unknown protein	0.35	6.14	1.91	1.44	0.59	4.69	0.47	0.74	0.34	1.37	1.15	1.52
GSVIVG01007042001	Cellulose synthase-like protein; contains IPR005150 (Cellulose synthase)	1.11	1.38	1.36	2.24	1.67	3.44	1.3	0.75	0.87	1.18	1.03	1.76
GSVIVG01007052001	[Protein-PII] uridylyltransferase; contains IPR002912 (ACT domain)	1.2	1.72	3.21	9.3	28.24	32.84	1.09	1.81	1.33	3.17	2.71	4.74
GSVIVG01007062001	Galacturonosyltransferase	0.68	0.88	0.74	0.54	0.68	0.42	1.21	0.59	1.47	0.68	1.3	0.62
GSVIVG01007063001	Zinc finger, RING-type; contains IPR002035 (von Willebrand factor, type A), IPR013083 (Zinc finger, RING/FYVE/PHD-type)	0.73	0.8	0.86	0.52	0.56	0.15	0.82	0.41	0.79	0.79	1.07	0.43
GSVIVG01007071001	MATE efflux family protein; contains IPR002528 (Multi antimicrobial extrusion protein)	1.56	1.28	1.58	4.48	3.97	1.44	1.35	2.49	1.95	1.85	0.93	1.87
GSVIVG01007117001	Transcription factor, putative; contains IPR011598 (Myc-type, basic helix-loop-helix (bHLH) domain)	0.93	1.07	1.15	1.13	0.8	0.45	0.91	0.62	1.31	1.28	2.31	1
GSVIVG01007118001	Protein CHUP1	0.94	0.76	1.23	2.51	1.57	9.93	1.15	2.32	0.79	1.84	1.64	5.16
GSVIVG01007119001	Protein CHUP1	14.67	17.33	50.67	51.33	29.4	212	1.65	15.79	9.38	6.03	1.8	5.93
GSVIVG01007122001	Unknown protein	0.97	1.27	1.26	1.62	1.24	4.76	0.88	1.14	0.8	1.01	0.77	1.1
GSVIVG01007123001	Unknown protein	2.13	0.95	1.46	1.89	1.37	23.27	1.5	0.82	0.47	0.91	2.07	0.55
GSVIVG01007130001	Nucleobase ascorbate transporter; contains IPR006043 (Xanthine/uracil/vitamin C permease)	0.94	0.5	0.87	0.4	0.5	0.43	1.21	0.72	1.66	0.92	1.03	0.73
GSVIVG01007132001	SGT1-like protein; contains IPR010770 (SGT1)	1	0.54	0.94	1.43	0.7	0.35	0.67	1.32	0.99	1.11	0.7	0.75
GSVIVG01007143001	Disease resistance protein; contains IPR000767 (Disease resistance protein), IPR008808 (Powdery mildew resistance protein, RPW8 domain), IPR027417 (P-loop containing nucleoside triphosphate hydrolase)	1.42	1.6	1.54	1.2	1.35	2.45	1.45	0.99	1.43	1.06	1.07	1.24
GSVIVG01007151001	Pentatricopeptide repeat-containing protein, putative; contains IPR002885 (Pentatricopeptide repeat), IPR011990 (Tetratricopeptide-like helical)	0.65	0.47	0.87	0.36	0.57	0.74	1.08	0.7	1.29	0.7	0.91	0.93
GSVIVG01007165001	Growth-regulating factor 1; contains IPR014977 (WRC), IPR014978 (Glutamine-Leucine-Glutamine, QLQ)	0.65	0.77	0.67	0.47	0.59	0.38	0.93	0.43	0.78	0.58	1.02	0.6
GSVIVG01007167001	Type II peroxiredoxin 1; contains IPR012336 (Thioredoxin-like fold)	1.07	0.81	1.01	0.79	0.75	0.36	1.3	0.53	0.64	0.45	0.79	0.69
GSVIVG01007183001	AT5g16250/T21H19_170	0.49	0.79	0.85	0.77	0.64	0.07	0.54	0.37	0.79	0.7	1.68	0.47
GSVIVG01007188001	Protein TIFY 5A; contains IPR010399 (Tify), IPR018467 (CO/COL/TOC1, conserved site)	0.25	17.67	1	3.43	45	91	2.3	7.38	2.06	1.21	19.67	35.33
GSVIVG01007191001	Unknown protein; contains IPR001002 (Chitin-binding, type 1)	1.29	0.71	0.87	1.46	1.17	1.79	1.58	0.76	1.1	1.42	1.32	2.65
GSVIVG01007202001	Unknown protein	0.75	0.36	1.03	0.65	0.5	1.72	1.29	1.3	0.7	0.88	0.35	0.62
GSVIVG01007210001	Glycerol uptake protein, putative	1.24	0.48	0.91	0.66	0.67	0.72	0.07	0.06	0.07	1	0.41	0.19
GSVIVG01007223001	mRNA, clone: RTFL01-25-P14; contains IPR014729 (Rossmann-like alpha/beta/alpha sandwich fold)	0.85	0.98	0.93	0.86	0.77	0.46	0.69	0.69	0.65	0.74	1.26	0.6
GSVIVG01007227001	Aspartic proteinase-like protein; contains IPR001461 (Peptidase A1), IPR021109 (Aspartic peptidase)	2.06	2.37	3.32	3.1	3.65	5.13	1.85	5.13	3.45	2.58	0.87	2.49
GSVIVG01007238001	Putative disease resistance protein; contains IPR002182 (NB-ARC), IPR027417 (P-loop containing nucleoside triphosphate hydrolase)	2.04	4.82	1.58	2.76	1.4	3.95	1.57	0.98	2.07	1.59	1.53	1.2
GSVIVG01007242001	RPM1 interacting protein 4 transcript 2; contains IPR008700 (Pathogenic type III effector avirulence factor Avr cleavage site)	1.95	1.88	2.28	0.85	0.96	0.22	2.77	1.19	1.38	2.25	2.45	0.86
GSVIVG01007243001	EH-domain-containing protein, putative; contains IPR000261 (EPS15 homology (EH)), IPR001401 (Dynamin, GTPase domain), IPR011992 (EF-hand-like domain), IPR027417 (P-loop containing nucleoside triphosphate hydrolase)	0.65	0.78	0.72	0.44	0.57	0.3	0.68	0.33	0.96	0.55	0.67	0.35
GSVIVG01007270001	Putative tyrosine-protein phosphatase; contains IPR004861 (Protein-tyrosine phosphatase, SIW14-like)	1.53	1.63	1.86	4.05	3.28	5.12	1.18	1.51	1.4	1.63	0.77	2.3
GSVIVG01007275001	U-box domain-containing protein; contains IPR013083 (Zinc finger, RING/FYVE/PHD-type), IPR016024 (Armadillo-type fold)	0.73	1.2	0.85	1.02	0.92	0.48	0.64	0.68	1.22	0.88	1.28	0.83
GSVIVG01007278001	Squalene monooxygenase, putative; contains IPR003042 (Aromatic-ring hydroxylase-like)	0.76	0.5	0.59	0.57	0.47	0.08	0.85	0.44	0.8	0.57	0.58	0.58
GSVIVG01007284001	Telomerase-binding protein EST1A; contains IPR018834 (DNA/RNA-binding domain, Est1-type), IPR019458 (Telomerase activating protein Est1)	0.98	0.65	1	0.71	1.13	2.89	1.7	1.05	1.54	1.17	0.8	1.38
GSVIVG01007286001	Pistil-specific extensin-like protein; contains IPR003882 (Pistil-specific extensin-like protein), IPR006041 (Pollen Ole e 1 allergen/extensin)	0.92	0.73	0.59	0.82	0.46	0.84	1.15	0.46	0.96	0.24	0.69	0.44
GSVIVG01007340001	Membrane protein-like; contains IPR002781 (Transmembrane protein TauE like)	0.61	0.52	0.89	0.68	1.08	0.07	0.5	0.47	0.95	0.74	1.46	0.45
GSVIVG01007345001	FAD-dependent monooxygenase; contains IPR003042 (Aromatic-ring hydroxylase-like)	1.11	0.87	0.97	0.78	0.83	0.26	0.85	0.78	1	0.91	1.63	0.5
GSVIVG01007370001	Serine/threonine kinase receptor-like protein; contains IPR011009 (Protein kinase-like domain)	2.52	1.35	1.25	2.28	1.87	2.39	0.7	0.96	1.45	1.06	1.3	0.73
GSVIVG01007371001	S-receptor kinase-like protein 1; contains IPR011009 (Protein kinase-like domain), IPR013320 (Concanavalin A-like lectin/glucanase, subgroup), IPR017853 (Glycoside hydrolase, superfamily)	1.74	1.01	1.34	1.26	1.89	3.46	1.16	1.71	1.46	1.11	1.52	1.25
GSVIVG01007372001	Putative serine/threonine-protein kinase receptor; contains IPR011009 (Protein kinase-like domain)	1.98	1.03	1.35	2.49	1.57	2.32	0.43	1.01	0.64	1.03	2.08	0.73
GSVIVG01007375001	Unknown protein	1.22	1.68	1.77	3.62	4.38	4.09	1.07	2.64	1.56	1.79	1.3	2.25
GSVIVG01007418001	Putative flavonoid 3'-hydroxylase cytochrome P450; contains IPR001128 (Cytochrome P450)	2.96	2.11	1.48	4.25	0.89	0.14	1.97	2.7	1.44	0.89	2.25	0.26
GSVIVG01007444001	Prostamide/prostaglandin F synthase; contains IPR012336 (Thioredoxin-like fold)	1	0.75	1.1	0.82	0.62	0.39	0.78	0.82	0.74	0.68	0.75	0.79
GSVIVG01007450001	Patatin-like protein 3; contains IPR016035 (Acyl transferase/acyl hydrolase/lysophospholipase)	4.67	53.67	73	42.31	75.52	1609.67	1609.67	134.67	13.68	138.33	19.64	403.67
GSVIVG01007451001	Patatin-like protein 3; contains IPR016035 (Acyl transferase/acyl hydrolase/lysophospholipase)	3.67	228.33	81	229.33	1783	2592.67	39.33	32.25	75	139.67	69.33	487.67
GSVIVG01007535001	Nucleoside diphosphate kinase, putative; contains IPR001564 (Nucleoside diphosphate kinase)	0.76	0.96	0.9	0.61	0.59	0.48	0.68	0.75	0.64	0.7	0.84	0.67
GSVIVG01007537001	Probable ubiquinone biosynthesis protein UbiB; contains IPR011009 (Protein kinase-like domain)	0.91	0.84	0.95	0.6	0.62	0.33	0.9	0.66	1.09	0.89	1.09	0.59
GSVIVG01007545001	Oxygen-independent coproporphyrinogen III oxidase; contains IPR004559 (Coproporphyrinogen III oxidase, oxygen-independent related), IPR007197 (Radical SAM)	0.78	0.62	0.44	0.5	0.69	0.55	1.57	0.94	0.81	0.67	0.95	0.49
GSVIVG01007554001	GDSL esterase/lipase; contains IPR001087 (Lipase, GDSL)	1	0.79	0.85	0.61	0.61	0.23	0.96	0.5	0.89	0.81	1.65	0.44
GSVIVG01007559001	Putative callose synthase	0.76	0.87	0.84	0.42	0.64	0.86	2.34	0.58	2.26	0.83	1.67	0.85
GSVIVG01007560001	Putative callose synthase; contains IPR003440 (Glycosyl transferase, family 48), IPR026899 (1,3-beta-glucan synthase subunit FKS1-like, domain-1)	0.93	0.58	0.82	0.47	0.64	0.76	1.2	0.78	1.4	0.87	0.78	0.95
GSVIVG01007564001	Putative zinc finger protein; contains IPR003347 (JmjC domain), IPR013087 (Zinc finger C2H2-type/integrase DNA-binding domain)	0.77	0.73	0.74	0.77	0.6	0.49	0.72	0.58	0.59	0.75	0.9	0.65
GSVIVG01007565001	Exodeoxyribonuclease; contains IPR004808 (Exodeoxyribonuclease III xth), IPR005135 (Endonuclease/exonuclease/phosphatase)	0.79	0.81	1.16	0.64	0.74	0.49	0.76	0.45	0.72	0.74	1.51	0.67
GSVIVG01007569001	HEAT repeat family	1.86	0.63	2.19	0.69	0.18	0.01	0.61	0.18	0.31	0.67	0.96	0.61
GSVIVG01007572001	HAD-superfamily hydrolase, subfamily IA, variant 3 containing protein, expressed; contains IPR006402 (HAD-superfamily hydrolase, subfamily IA, variant 3), IPR023214 (HAD-like domain)	0.88	0.72	0.97	0.59	0.58	0.19	0.73	0.66	0.79	0.78	1.6	0.4
GSVIVG01007580001	Replication factor C / DNA polymerase III gamma-tau subunit, putative; contains IPR012763 (DNA polymerase III, subunit gamma/ tau), IPR027417 (P-loop containing nucleoside triphosphate hydrolase)	0.71	0.92	0.75	0.52	0.49	0.37	1.21	0.4	0.61	0.52	1.09	0.82
GSVIVG01007582001	Pectate lyase; contains IPR011050 (Pectin lyase fold/virulence factor), IPR018082 (AmbAllergen)	0.86	1.02	0.96	0.75	0.58	0.15	1.06	0.59	1.56	0.92	1.56	0.7
GSVIVG01007583001	BTB/POZ domain-containing protein; contains IPR000197 (Zinc finger, TAZ-type), IPR011333 (BTB/POZ fold)	0.79	1.08	0.64	0.99	0.75	2.08	1.11	1.88	1.11	0.91	1.16	1.08
GSVIVG01007588001	Abhydrolase domain-containing protein FAM108C1	0.88	0.9	0.92	0.68	0.6	0.39	0.85	0.67	0.88	0.77	0.95	0.65
GSVIVG01007593001	Putative leucine-rich repeat receptor-like protein kinase family protein; contains IPR025875 (Leucine rich repeat 4)	2.19	2.53	2.52	2.64	1.67	3.88	1.26	1.25	1.42	1.18	1.51	1.16
GSVIVG01007596001	RNA-binding protein; contains IPR012677 (Nucleotide-binding, alpha-beta plait)	0.75	0.81	0.64	0.63	0.58	0.26	0.77	0.68	0.68	0.68	1.19	0.46
GSVIVG01007604001	Rhodanese-like family protein-like protein; contains IPR001763 (Rhodanese-like domain)	0.85	0.68	0.75	0.53	0.53	0.46	0.78	0.69	0.67	0.86	0.7	0.7
GSVIVG01007610001	Cytochrome P450, putative; contains IPR001128 (Cytochrome P450)	1.32	2.79	10.37	19.93	47.77	23.6	1.66	1.94	1.12	8.33	21.2	1.99
GSVIVG01007614001	Cytochrome P450; contains IPR001128 (Cytochrome P450)	1.31	1.32	2.11	2.07	1.83	0.89	1.04	0.99	1	2.08	4.59	0.31
GSVIVG01007635001	AT5G28150-like protein; contains IPR008586 (Protein of unknown function DUF868, plant)	0.52	0.58	0.68	0.8	0.75	0.34	0.53	0.44	0.61	1	1.24	0.65
GSVIVG01007636001	50S ribosomal protein L19, putative; contains IPR001857 (Ribosomal protein L19), IPR008991 (Translation protein SH3-like domain)	0.77	0.77	0.69	0.91	0.84	0.47	0.84	0.64	0.73	0.71	1.06	0.66
GSVIVG01007638001	Elongation factor Tu; contains IPR000795 (Elongation factor, GTP-binding domain), IPR004161 (Translation elongation factor EFTu/EF1A, domain 2), IPR005225 (Small GTP-binding protein domain), IPR009001 (Translation elongation factor EF1A/initiation factor IF2gamma, C-terminal), IPR027417 (P-loop containing nucleoside triphosphate hydrolase)	0.73	0.8	0.75	0.49	0.6	0.21	0.66	0.56	0.68	0.79	2.03	0.39
GSVIVG01007644001	Unknown protein	0.99	0.89	1.54	1.73	0.79	0.73	0.71	0.79	0.7	0.95	2.11	0.69
GSVIVG01007646001	Protein kinase; contains IPR011009 (Protein kinase-like domain), IPR015784 (Serine/threonine-protein kinase, ATN1-like)	0.61	0.63	0.53	0.46	0.32	0.25	0.61	0.42	1.26	1.1	4	0.3
GSVIVG01007656001	C2 domain-containing protein; contains IPR004182 (GRAM), IPR008973 (C2 calcium/lipid-binding domain, CaLB)	1.38	1.34	1.14	0.39	0.89	0.65	0.4	1.39	0.78	1.24	1.93	12.75
GSVIVG01007663001	U-box domain-containing protein; contains IPR014729 (Rossmann-like alpha/beta/alpha sandwich fold)	1.47	1.57	1.69	2.25	2.85	4.55	1.42	2.02	1.33	1.46	1.09	2.63
GSVIVG01007667001	60S ribosomal protein L27a, putative; contains IPR021131 (Ribosomal protein L18e/L15P)	0.86	1.09	0.88	0.94	0.7	0.5	0.71	0.9	0.6	0.8	1.02	0.82
GSVIVG01007676001	Poor homologous synapsis 1 protein	0.61	0.59	0.54	0.55	0.74	0.25	0.63	0.5	0.83	0.59	1.27	0.32
GSVIVG01007679001	Tryptophan aminotransferase-like protein 2; contains IPR015424 (Pyridoxal phosphate-dependent transferase)	0.64	0.79	0.84	0.53	0.47	0.33	0.54	0.46	0.86	0.91	1.26	0.56
GSVIVG01007681001	Galactinol-sucrose galactosyltransferase; contains IPR008811 (Raffinose synthase), IPR013785 (Aldolase-type TIM barrel)	0.75	0.89	0.83	1.41	0.47	0.48	1.11	1.08	1.24	0.9	1.02	0.55
GSVIVG01007686001	Short-chain dehydrogenase/reductase family protein; contains IPR002347 (Glucose/ribitol dehydrogenase)	1	0.92	0.78	1.27	0.73	0.5	0.79	0.46	0.9	0.57	1.42	1.25
GSVIVG01007688001	Receptor protein kinase, putative; contains IPR001611 (Leucine-rich repeat), IPR011009 (Protein kinase-like domain), IPR013210 (Leucine-rich repeat-containing N-terminal, type 2)	0.8	1.02	1.02	0.9	0.71	0.38	0.86	0.59	0.89	0.88	1.52	0.59
GSVIVG01007693001	Putative carboxyl-terminal proteinase; contains IPR004314 (Domain of unknown function DUF239), IPR025521 (Domain of unknown function DUF4409)	0.76	0.77	0.67	0.59	0.51	0.48	0.79	0.66	1.03	0.77	0.84	0.72
GSVIVG01007695001	Sec14 cytosolic factor; contains IPR001251 (CRAL-TRIO domain), IPR011074 (CRAL/TRIO, N-terminal domain)	0.8	0.47	0.75	0.47	0.42	0.29	0.75	0.71	0.93	1.04	0.64	0.71
GSVIVG01007706001	Putative receptor-like protein kinase; contains IPR002902 (Gnk2-homologous domain), IPR011009 (Protein kinase-like domain), IPR013320 (Concanavalin A-like lectin/glucanase, subgroup)	1.75	1.47	1.92	2.65	2.03	5.06	1.72	3.33	2.03	1.71	0.85	2.24
GSVIVG01007713001	Putative receptor-like protein kinase; contains IPR002902 (Gnk2-homologous domain), IPR011009 (Protein kinase-like domain), IPR013320 (Concanavalin A-like lectin/glucanase, subgroup)	2.32	4.66	3.29	8	3.28	12.69	1.91	2	1.78	1.87	1.3	3.4
GSVIVG01007718001	WD repeat-containing protein; contains IPR015943 (WD40/YVTN repeat-like-containing domain)	0.53	0.65	0.71	0.39	0.37	0.07	0.61	0.41	1.11	0.93	1.15	0.34
GSVIVG01007725001	Signal recognition particle receptor subunit beta, putative; contains IPR019009 (Signal recognition particle receptor, beta subunit), IPR024156 (Small GTPase superfamily, ARF type), IPR027417 (P-loop containing nucleoside triphosphate hydrolase)	1.62	2.43	1.57	1.91	1.78	1.49	0.92	1.53	1.41	1.37	0.84	1.38
GSVIVG01007727001	Protein ApaG; contains IPR001943 (UVR domain), IPR007474 (ApaG domain)	0.93	0.74	1.13	1.35	0.53	0.21	0.81	0.52	0.88	1.07	1.14	0.5
GSVIVG01007740001	Transcription factor Myb; contains IPR009057 (Homeodomain-like)	0.82	1.11	0.86	0.74	0.74	0.17	0.59	0.51	0.53	0.42	1.45	0.54
GSVIVG01007742001	Carbonic anhydrase; contains IPR001765 (Carbonic anhydrase)	1.18	7.3	10.82	16.44	15.06	255.85	1.14	1.17	1.21	1.15	1.95	2.43
GSVIVG01007745001	Carbonic anhydrase; contains IPR001765 (Carbonic anhydrase)	1.91	4.59	5.67	19.26	15.06	281.23	1.03	1.26	1.12	1.2	1.87	2.32
GSVIVG01007752001	1-deoxy-D-xylulose 5-phosphate reductoisomerase; contains IPR003821 (1-deoxy-D-xylulose 5-phosphate reductoisomerase), IPR016040 (NAD(P)-binding domain), IPR026877 (DXP reductoisomerase C-terminal domain)	0.9	0.97	0.95	0.85	0.84	0.43	0.98	0.77	1.08	0.89	1.07	0.73
GSVIVG01007754001	Poly [ADP-ribose] polymerase 15; contains IPR012317 (Poly(ADP-ribose) polymerase, catalytic domain), IPR022003 (RST domain of plant C-terminal)	2.9	6.56	3.97	16.77	24.18	43.44	2.69	15.89	4.7	5.52	1.63	7.81
GSVIVG01007762001	Protein kinase; contains IPR011009 (Protein kinase-like domain)	0.84	0.78	0.74	0.54	0.58	0.25	0.96	0.52	1.02	0.72	0.74	0.5
GSVIVG01007766001	Phosphoglycerate mutase, putative; contains IPR013078 (Histidine phosphatase superfamily, clade-1)	0.98	1.01	0.97	0.79	0.77	0.48	0.81	0.87	1.02	1.03	1.23	0.89
GSVIVG01007771001	Polygalacturonase-1 non-catalytic subunit beta, putative; contains IPR004873 (BURP domain)	0.84	1.06	0.8	0.82	0.81	0.34	0.97	0.65	1.1	0.78	0.85	0.44
GSVIVG01007772001	Basic helix-loop-helix domain-containing protein; contains IPR011598 (Myc-type, basic helix-loop-helix (bHLH) domain)	2.26	2.76	2.52	13.54	3.31	7.09	2.98	5.97	3.06	2.45	0.9	2.91
GSVIVG01007781001	UDP-glucosyltransferase, putative; contains IPR002213 (UDP-glucuronosyl/UDP-glucosyltransferase)	2.38	5.31	3.23	7.17	41.37	17.78	3.23	7.75	4.55	4.26	3.21	5.27
GSVIVG01007788001	Thymidylate kinase	1.2	0.88	1.15	1.38	1.14	2.3	1.04	1.58	1.29	1.07	0.64	1.31
GSVIVG01007789001	Trehalose-6-phosphate synthase, putative; contains IPR001830 (Glycosyl transferase, family 20), IPR006379 (HAD-superfamily hydrolase, subfamily IIB), IPR023214 (HAD-like domain)	1.25	1.15	1.61	1.94	1.71	4.63	1.4	2.14	1.92	1.34	0.73	1.57
GSVIVG01007793001	Putative receptor kinase; contains IPR011009 (Protein kinase-like domain), IPR013083 (Zinc finger, RING/FYVE/PHD-type), IPR025875 (Leucine rich repeat 4)	0.72	0.77	0.63	0.75	0.57	0.47	0.68	0.73	0.9	0.7	0.59	0.7
GSVIVG01007809001	Nucleobase ascorbate transporter; contains IPR006043 (Xanthine/uracil/vitamin C permease)	0.93	0.8	0.82	0.65	0.63	0.39	0.9	0.71	0.91	0.79	0.82	0.8
GSVIVG01007810001	T10O24.15, related; contains IPR025322 (Protein of unknown function DUF4228)	0.91	0.88	0.99	0.96	0.93	0.42	0.79	0.68	0.79	0.86	1.49	0.64
GSVIVG01007814001	Thiol-disulfide oxidoreductase DCC; contains IPR007263 (Putative thiol-disulphide oxidoreductase DCC), IPR012336 (Thioredoxin-like fold)	0.97	0.93	1.1	0.84	1	0.13	0.64	0.65	1	0.57	1.82	0.49
GSVIVG01007817001	Gibberellin-regulated protein 3, putative; contains IPR003854 (Gibberellin regulated protein)	0.49	0.85	0.52	0.47	0.23	0.1	0.66	0.05	0.27	0.14	1.47	0.06
GSVIVG01007824001	Ribosomal RNA small subunit methyltransferase G; contains IPR003682 (rRNA small subunit methyltransferase G)	0.93	0.9	0.78	0.98	0.77	0.45	0.83	0.69	0.65	0.79	1.07	0.51
GSVIVG01007826001	Alpha-n-acetylglucosaminidase, putative; contains IPR007781 (Alpha-N-acetylglucosaminidase), IPR024240 (Alpha-N-acetylglucosaminidase, N-terminal), IPR024732 (Alpha-N-acetylglucosaminidase, C-terminal), IPR024733 (Alpha-N-acetylglucosaminidase, tim-barrel domain)	0.7	0.74	0.92	0.68	0.39	0.33	0.92	0.54	1.44	0.89	0.77	0.86
GSVIVG01007827001	Betaine-aldehyde dehydrogenase; contains IPR016161 (Aldehyde/histidinol dehydrogenase)	4.67	6.09	4.27	12.38	19.36	25.94	2.97	9.32	4.38	4.19	1.74	6.41
GSVIVG01007828001	Betaine-aldehyde dehydrogenase; contains IPR016161 (Aldehyde/histidinol dehydrogenase)	0.95	1.44	1.34	1.26	1.24	3.1	1.7	2.06	1.83	1.08	0.73	1.32
GSVIVG01007830001	Putative mannose-1-phosphate protein; contains IPR001451 (Bacterial transferase hexapeptide repeat), IPR005835 (Nucleotidyl transferase)	0.71	0.75	0.68	0.61	0.55	0.32	0.32	0.52	0.94	0.79	0.9	0.6
GSVIVG01007832001	Pentatricopeptide repeat-containing protein, putative; contains IPR002885 (Pentatricopeptide repeat), IPR011991 (Winged helix-turn-helix DNA-binding domain), IPR015633 (E2F Family)	0.76	0.72	1	0.8	0.64	0.27	1.23	0.54	0.81	1.19	0.8	0.62
GSVIVG01007835001	Response regulator 6; contains IPR011006 (CheY-like superfamily)	1.31	1.37	1.18	1.88	2.62	2.43	0.96	1.18	1.54	1.02	0.95	1.09
GSVIVG01007836001	Formin-like protein; contains IPR002921 (Lipase, class 3), IPR003104 (Actin-binding FH2/DRF autoregulatory)	1.51	1.92	2.21	2.14	1.57	2.67	1.65	2.01	2.03	1.51	1.18	1.76
GSVIVG01007843001	MYB transcription factor 2; contains IPR009057 (Homeodomain-like)	0.82	0.85	0.64	0.68	0.84	0.39	0.79	0.68	0.89	0.86	0.94	0.76
GSVIVG01007844001	Pentatricopeptide repeat-containing protein, putative; contains IPR002625 (Smr protein/MutS2 C-terminal), IPR002885 (Pentatricopeptide repeat), IPR011990 (Tetratricopeptide-like helical)	0.82	0.75	1.02	0.7	0.6	0.31	0.96	0.43	1.1	0.85	1.02	0.58
GSVIVG01007847001	Microtubule-associated protein TORTIFOLIA1, putative; contains IPR016024 (Armadillo-type fold)	0.87	1.05	0.96	0.66	0.86	0.34	0.8	0.53	1.19	0.96	0.94	0.68
GSVIVG01007852001	Enhanced disease susceptibility 1; contains IPR002921 (Lipase, class 3)	1.76	2.5	3.18	3.24	2.48	4.58	0.88	0.98	2.07	1.5	1.14	1.89
GSVIVG01007855001	Enhanced disease susceptibility 1 protein	1.98	1.68	2.73	3.91	2.14	3.98	0.6	1.16	1.41	1.43	1.14	1.82
GSVIVG01007856001	Enhanced disease susceptibility 1; contains IPR002921 (Lipase, class 3)	1.33	2.23	2.04	2.4	1.9	3.15	0.91	0.71	1.87	1.24	1.35	1.41
GSVIVG01007857001	Enhanced disease susceptibility 1; contains IPR002921 (Lipase, class 3)	1.6	3.32	3.34	9.81	1.72	5.14	0.84	0.68	1.52	0.48	1.8	1.93
GSVIVG01007860001	Enhanced disease susceptibility 1; contains IPR002921 (Lipase, class 3)	1.84	2.62	2.3	2.55	2.12	4.06	0.89	0.95	1.86	1.45	1.5	1.73
GSVIVG01007863001	Exocyst complex component; contains IPR004140 (Exocyst complex protein Exo70), IPR016159 (Cullin repeat-like-containing domain)	1.49	1.27	1.4	1.79	1.36	2.19	1.1	1.09	1.14	1.1	1.01	1.08
GSVIVG01007867001	Phosphoserine phosphatase, putative; contains IPR006383 (HAD-superfamily hydrolase, subfamily IB, PSPase-like), IPR023190 (Phosphoserine phosphatase, domain 2), IPR023214 (HAD-like domain)	0.85	1.06	1.06	1.14	0.81	0.44	0.68	0.48	0.81	0.69	1.6	0.55
GSVIVG01007871001	Unknown protein	1.05	0.81	0.49	0.44	0.55	0.15	0.53	0.31	0.4	0.91	0.83	0.63
GSVIVG01007872001	Unknown protein	0.79	0.32	0.54	0.19	0.49	0.32	0.99	0.25	1.35	0.55	0.53	0.92
GSVIVG01007873001	Glucan endo-1,3-beta-glucosidase-like protein; contains IPR012946 (X8)	0.65	0.77	0.65	0.59	0.49	0.24	0.69	0.46	0.62	0.56	0.78	0.48
GSVIVG01007878001	Cytochrome P450 flavonoid 3',5'-hydroxylase; contains IPR001128 (Cytochrome P450)	0.95	1.11	1.03	0.95	0.88	0.47	0.82	0.73	0.94	0.91	1.41	0.71
GSVIVG01007880001	Chaperone clpb, putative; contains IPR001270 (Chaperonin ClpA/B), IPR004176 (Clp, N-terminal), IPR019489 (Clp ATPase, C-terminal), IPR023150 (Double Clp-N motif), IPR027417 (P-loop containing nucleoside triphosphate hydrolase)	0.62	0.73	0.77	0.69	0.31	0.39	0.61	0.54	0.91	0.82	1.22	0.56
GSVIVG01007896001	UDP-glycosyltransferase 1; contains IPR002213 (UDP-glucuronosyl/UDP-glucosyltransferase)	2.29	2.39	2.04	3.61	2.38	2.75	1.39	1.32	1.41	1.7	1.42	1.32
GSVIVG01007898001	UDP-glycosyltransferase 1; contains IPR002213 (UDP-glucuronosyl/UDP-glucosyltransferase)	1.9	1.71	2.27	3.85	3.16	2.47	1.27	1.89	1.43	1.93	1.07	1.63
GSVIVG01007901001	UDP-glycosyltransferase 1; contains IPR002213 (UDP-glucuronosyl/UDP-glucosyltransferase)	1.02	1.83	3.03	2.59	1.07	0.68	0.42	0.98	1.14	1.66	1.56	0.77
GSVIVG01007903001	UDP-glycosyltransferase 1; contains IPR002213 (UDP-glucuronosyl/UDP-glucosyltransferase)	0.98	0.99	2.79	2.12	0.84	0.58	0.64	1.63	1.33	1.6	1.63	0.82
GSVIVG01007904001	Protein phosphatase 2c, putative; contains IPR001932 (Protein phosphatase 2C (PP2C)-like)	0.74	0.64	1.2	0.56	0.66	0.98	0.42	0.5	0.55	1.17	0.28	0.94
GSVIVG01007910001	UDP-glucose 6-dehydrogenase; contains IPR008927 (6-phosphogluconate dehydrogenase, C-terminal-like), IPR014027 (UDP-glucose/GDP-mannose dehydrogenase, C-terminal), IPR016040 (NAD(P)-binding domain)	1.23	1.33	1.29	1.39	1.77	2.05	1.13	1.44	1.13	1.21	1.07	1.24
GSVIVG01007914001	Phytochrome-interacting factor 3.1; contains IPR011598 (Myc-type, basic helix-loop-helix (bHLH) domain), IPR024097 (Basic helix-loop-helix leucine zipper transcription factor)	1.13	1.27	1.32	1.23	1.18	0.41	0.89	1.17	1.13	1.18	1.59	0.87
GSVIVG01007921001	SNAP25 homologous protein SNAP33; contains IPR000727 (Target SNARE coiled-coil domain)	1.54	1.68	1.64	2.01	2.39	3.56	1.4	1.6	1.19	1.36	1.28	1.79
GSVIVG01007922001	Unknown protein	1.27	0.5	1.1	0.94	1.48	2.71	2.17	1.5	2.28	1.06	0.6	1.95
GSVIVG01007934001	Flavin-containing monooxygenase family protein; contains IPR020946 (Flavin monooxygenase-like)	1.72	1.97	0.8	1.3	0.56	0.25	0.77	0.18	0.26	2.22	0.34	0.61
GSVIVG01007942001	Zinc finger RNA-binding protein 2; contains IPR003604 (Zinc finger, U1-type)	1.05	0.98	1.37	1.03	0.53	0.36	0.94	1.09	1.08	0.91	1	0.71
GSVIVG01007944001	Putative receptor protein kinase; contains IPR001611 (Leucine-rich repeat), IPR011009 (Protein kinase-like domain), IPR013210 (Leucine-rich repeat-containing N-terminal, type 2)	2.67	3.09	3.12	4.56	7.15	9.54	2.49	6.91	3.78	3.21	1.32	4.54
GSVIVG01007953001	Putative uncharacterized protein RAF9-1; contains IPR007493 (Protein of unknown function DUF538)	0.65	0.71	0.71	0.56	0.48	0.22	0.61	0.48	0.64	0.72	1.14	0.68
GSVIVG01007956001	Cyclin-dependent protein kinase-like protein; contains IPR011009 (Protein kinase-like domain)	0.72	0.74	0.78	0.55	0.49	0.2	0.68	0.5	1.04	0.71	1.29	0.65
GSVIVG01007961001	LON peptidase N-terminal domain and RING finger protein 2; contains IPR003111 (Peptidase S16, lon N-terminal), IPR011990 (Tetratricopeptide-like helical), IPR013083 (Zinc finger, RING/FYVE/PHD-type), IPR015947 (PUA-like domain)	1.15	0.77	1.01	0.74	0.88	0.46	0.91	0.91	1.12	1.02	0.96	0.65
GSVIVG01007962001	Unknown protein	0.7	0.99	0.92	0.76	0.68	0.49	0.79	0.69	0.78	0.8	0.84	0.77
GSVIVG01007968001	Unknown protein	1.1	0.5	0.62	0.27	0.55	0.87	0.73	0.24	2.13	0.58	0.95	1.03
GSVIVG01007974001	Pentatricopeptide repeat-containing protein; contains IPR002885 (Pentatricopeptide repeat), IPR011990 (Tetratricopeptide-like helical)	1.15	0.76	0.64	0.37	0.55	0.52	1.3	0.78	1.57	0.73	0.88	0.65
GSVIVG01007976001	Ribulose-phosphate 3-epimerase; contains IPR000056 (Ribulose-phosphate 3-epimerase-like), IPR013785 (Aldolase-type TIM barrel)	0.79	0.66	0.88	0.62	0.64	0.3	0.67	0.74	0.97	0.91	1.11	0.56
GSVIVG01007978001	Galactoside 2-alpha-L-fucosyltransferase, putative; contains IPR004938 (Xyloglucan fucosyltransferase)	0.66	0.65	0.74	0.66	0.57	0.44	0.9	0.51	1.11	0.88	0.88	0.72
GSVIVG01007981001	MYB transcription factor MIXTA-like 2; contains IPR009057 (Homeodomain-like)	0.69	0.89	0.6	0.59	0.35	0.71	0.67	0.84	1.44	1.4	1.09	1.11
GSVIVG01007982001	NAC domain-containing protein 21/22, putative; contains IPR003441 (No apical meristem (NAM) protein)	1.33	1.22	1.12	2.05	1.7	5.65	1.22	1.99	1.14	1.25	1.05	1.82
GSVIVG01007987001	Expansin 2; contains IPR007118 (Expansin/Lol pI), IPR014733 (Barwin-like endoglucanase)	1.39	2.09	1.86	3.78	3.27	3.57	1.99	1.96	2.04	2.36	1.38	2.65
GSVIVG01007988001	Chlorophyll a-b binding protein 4, chloroplastic; contains IPR022796 (Chlorophyll A-B binding protein), IPR023329 (Chlorophyll a/b binding protein domain)	0.59	0.72	0.54	0.62	0.69	0.09	0.48	0.91	0.81	0.92	1.3	0.23
GSVIVG01007992001	Dof zinc finger protein; contains IPR003851 (Zinc finger, Dof-type)	0.79	0.67	0.76	0.95	1.04	0.79	0.76	2.02	1.28	1.14	1.21	0.91
GSVIVG01007993001	Unknown protein	1.14	1.05	1.35	0.87	0.43	0.34	0.69	0.57	1.22	0.92	0.82	0.76
GSVIVG01007996001	Geranylgeranyl reductase; contains IPR010253 (Geranylgeranyl reductase, plant/prokaryotic)	0.63	0.85	0.75	0.73	0.6	0.22	0.58	0.58	0.74	0.83	1.19	0.54
GSVIVG01008003001	Gibberellin-regulated protein; contains IPR003854 (Gibberellin regulated protein)	0.57	0.69	0.59	0.68	0.55	0.09	0.63	0.31	0.62	0.61	1.18	0.37
GSVIVG01008005001	MYB transcription factor; contains IPR009057 (Homeodomain-like)	1.55	2.03	1.93	3.38	2.7	3.39	1.81	2.64	1.83	1.43	1	1.33
GSVIVG01008013001	Glutathione s-transferase, putative; contains IPR010987 (Glutathione S-transferase, C-terminal-like), IPR012336 (Thioredoxin-like fold)	3.41	3.11	13.85	11.9	5.19	7.72	1.86	1	2.09	3	3.9	2.63
GSVIVG01008016001	Pentatricopeptide repeat-containing protein, putative; contains IPR002885 (Pentatricopeptide repeat), IPR011990 (Tetratricopeptide-like helical)	0.9	0.61	1.04	0.33	0.76	0.81	1.32	0.81	1.94	0.85	0.73	0.85
GSVIVG01008021001	Phytochrome kinase substrate, putative	0.71	0.85	0.73	0.86	0.59	0.32	0.61	0.62	0.66	0.71	1.4	0.51
GSVIVG01008023001	Transcription factor, putative; contains IPR005333 (Transcription factor, TCP)	0.65	0.89	0.73	0.75	0.62	0.43	0.85	0.48	0.79	0.65	0.89	0.58
GSVIVG01008026001	Protein HVA22, putative; contains IPR004345 (TB2/DP1/HVA22-related protein)	0.83	0.53	0.83	0.74	0.56	0.49	0.77	0.91	0.85	0.88	0.61	0.81
GSVIVG01008027001	Putative regulator of chromosome condensation; 48393-44372; contains IPR011993 (Pleckstrin homology-like domain)	1.11	0.61	0.98	0.64	0.54	0.47	1.1	0.64	1.16	1.16	0.88	0.97
GSVIVG01008043001	IQ domain-containing protein; contains IPR000048 (IQ motif, EF-hand binding site)	0.73	0.81	0.73	0.5	0.67	0.22	0.72	0.46	0.98	0.81	1.38	0.64
GSVIVG01008044001	Unknown protein	0.73	0.99	1	0.64	0.66	0.31	0.68	0.36	0.77	0.59	0.9	0.49
GSVIVG01008046001	WRKY transcription factor, putative; contains IPR003657 (DNA-binding WRKY)	5.95	6.87	5.3	12.56	17.08	87.3	2.62	4.19	4.94	3.63	4.55	11.99
GSVIVG01008048001	2-aminoethanethiol dioxygenase; contains IPR012864 (Cysteamine dioxygenase), IPR014710 (RmlC-like jelly roll fold)	1.8	1.35	0.89	1.66	1.39	4.41	1.17	2.03	1.29	1	1.14	1.16
GSVIVG01008059001	Outer mitochondrial membrane protein porin 1; contains IPR023614 (Porin domain), IPR027246 (Eukaryotic porin/Tom40)	1.01	0.89	0.72	0.97	0.59	0.15	0.81	0.38	0.97	0.79	1.13	0.41
GSVIVG01008063001	DUF1118-domain-containing protein; contains IPR009500 (Protein of unknown function DUF1118)	0.85	0.77	0.81	0.93	0.67	0.27	0.6	0.69	0.73	0.78	1.03	0.67
GSVIVG01008064001	Probable peptide/nitrate transporter; contains IPR000109 (Proton-dependent oligopeptide transporter family), IPR016196 (Major facilitator superfamily domain, general substrate transporter)	0.58	0.77	0.65	0.37	0.53	0.05	0.62	0.35	0.79	0.67	1.42	0.31
GSVIVG01008066001	HPP; contains IPR007065 (HPP)	0.6	0.75	0.87	0.58	0.45	0.09	1.48	1.03	1.43	1.33	3.21	0.75
GSVIVG01008069001	Short chain alcohol dehydrogenase, putative; contains IPR002347 (Glucose/ribitol dehydrogenase)	1.29	2.51	1.57	2.68	1.39	1.77	1.38	1.25	1.55	1.56	1.64	2.08
GSVIVG01008070001	Receptor-like protein kinase; contains IPR011009 (Protein kinase-like domain), IPR013210 (Leucine-rich repeat-containing N-terminal, type 2)	0.71	0.98	0.8	0.46	0.46	0.18	1.05	0.41	0.79	0.41	0.93	0.44
GSVIVG01008072001	Probable peptide/nitrate transporter; contains IPR000109 (Proton-dependent oligopeptide transporter family), IPR016196 (Major facilitator superfamily domain, general substrate transporter)	2.31	2.63	3.38	3.39	3.05	4.23	2.02	1.3	1.81	1.77	2.05	2.14
GSVIVG01008074001	PM H+-ATPase L; contains IPR001757 (Cation-transporting P-type ATPase), IPR023214 (HAD-like domain), IPR023298 (P-type ATPase, transmembrane domain)	0.87	0.86	0.75	0.77	0.76	0.4	0.94	0.53	0.83	0.78	1.17	0.71
GSVIVG01008080001	LOB domain-containing protein, putative; contains IPR004883 (Lateral organ boundaries, LOB)	1.45	1.15	0.7	0.58	1.48	0.28	3.33	0.15	0.41	0.38	0.56	0.5
GSVIVG01008086001	Hedgehog-interacting protein; contains IPR011042 (Six-bladed beta-propeller, TolB-like)	2.31	0.95	1	1.07	1.13	2.25	1.37	0.97	1.35	1.16	0.7	1.4
GSVIVG01008089001	Beta-1,3-galactosyltransferase-like protein; contains IPR002659 (Glycosyl transferase, family 31), IPR008985 (Concanavalin A-like lectin/glucanases superfamily)	1.88	2.98	2.67	2.9	3.86	4.63	1.87	3.08	2	1.8	1.43	2.52
GSVIVG01008092001	Dynein light chain 1 cytoplasmic-like protein; contains IPR001372 (Dynein light chain, type 1/2)	1.27	1.29	1.7	2.12	2	1.9	1.24	1.52	1.37	1.36	0.86	1.75
GSVIVG01008094001	Germin-like protein; contains IPR001929 (Germin)	2.36	2.97	7	6.27	4.92	16.06	1.57	2.12	1.28	1.83	1.14	1.76
GSVIVG01008098001	Polynucleotide 5'-hydroxyl-kinase GRC3; contains IPR010655 (Pre-mRNA cleavage complex II Clp1), IPR027417 (P-loop containing nucleoside triphosphate hydrolase)	0.94	0.63	0.8	0.46	0.5	0.71	1.19	1.12	1.18	0.9	0.84	0.85
GSVIVG01008100001	Polynucleotide 5'-hydroxyl-kinase NOL9; contains IPR010655 (Pre-mRNA cleavage complex II Clp1)	1.1	0.41	0.55	0.26	0.3	0.34	1.04	0.88	1.18	1.12	0.58	0.66
GSVIVG01008101001	Polynucleotide 5'-hydroxyl-kinase grc3; contains IPR027417 (P-loop containing nucleoside triphosphate hydrolase)	0.78	0.58	0.78	0.29	0.45	0.49	1.71	1.24	0.67	0.91	0.98	0.66
GSVIVG01008105001	Mitochondrial import receptor subunit TOM5 homolog	0.83	0.43	0.84	0.73	0.75	0.59	0.85	0.86	0.53	0.78	0.68	0.78
GSVIVG01008106001	AT5g08050/F13G24_250; contains IPR009500 (Protein of unknown function DUF1118)	0.83	0.98	1.07	0.83	0.58	0.21	0.63	0.62	0.57	0.78	1.3	0.35
GSVIVG01008109001	TCP family transcription factor containing protein; contains IPR005333 (Transcription factor, TCP)	0.98	0.71	0.94	1.01	1.18	0.42	1.1	0.76	0.92	0.91	0.94	0.8
GSVIVG01008115001	Unknown protein	0.85	0.94	0.82	0.5	1.03	0.9	1.91	0.72	2.04	0.9	2.07	0.86
GSVIVG01008122001	Cytochrome P450, putative; contains IPR001128 (Cytochrome P450)	1.87	1.38	21.94	6.67	221.88	0.25	0.43	2.12	0.08	1.17	11	0.5
GSVIVG01008128001	Protein COBRA, putative; contains IPR006918 (Glycosyl-phosphatidyl inositol-anchored, plant)	0.71	0.65	0.68	0.58	0.67	0.24	0.85	0.45	1.15	0.66	0.87	0.43
GSVIVG01008133001	Alpha-1,4-glucan-protein synthase [UDP-forming], putative; contains IPR004901 (Reversibly glycosylated polypeptide family)	1.23	1.45	1.53	1.6	2.17	2.31	1.23	1.36	1.2	1.14	1.26	1.59
GSVIVG01008147001	Flavonol 3-sulfotransferase, putative; contains IPR000863 (Sulfotransferase domain), IPR027417 (P-loop containing nucleoside triphosphate hydrolase)	0.47	1.22	0.93	0.42	2.09	0.83	2.23	2.96	1.54	2.95	2.29	1.46
GSVIVG01008150001	L-asparaginase, putative; contains IPR000246 (Peptidase T2, asparaginase 2)	1.01	1.77	1.83	2.49	1.7	1.77	0.91	0.82	0.99	1.2	1.4	1.24
GSVIVG01008152001	D-tyrosyl-tRNA(Tyr) deacylase; contains IPR007508 (D-aminoacyl-tRNA deacylase)	1.37	1.7	1.16	1.41	2.21	2.13	1.04	2.1	1.02	2	1.41	1.99
GSVIVG01008155001	18S pre-ribosomal assembly protein gar2-related protein	1.06	0.55	0.79	0.49	0.54	0.39	0.84	0.77	1	0.87	0.99	0.59
GSVIVG01008156001	Dof zinc finger protein; contains IPR003851 (Zinc finger, Dof-type)	0.77	0.94	0.71	0.7	0.64	0.35	0.69	0.66	0.75	0.67	0.85	0.54
GSVIVG01008161001	O-fucosyltransferase-like protein; contains IPR019378 (GDP-fucose protein O-fucosyltransferase)	0.77	0.75	0.85	0.65	0.64	0.46	0.86	0.57	1.05	0.86	1.06	0.73
GSVIVG01008164001	Transcription factor BIM1, putative; contains IPR011598 (Myc-type, basic helix-loop-helix (bHLH) domain)	1.03	1.03	0.65	0.72	0.77	0.38	0.91	0.6	1.05	0.8	1.44	0.69
GSVIVG01008168001	UDP-glycosyltransferase 1; contains IPR002213 (UDP-glucuronosyl/UDP-glucosyltransferase)	0.38	14	0.59	3	0.9	0.73	0.5	0.4	1.02	1.35	0.4	0.18
GSVIVG01008169001	UDP-glycosyltransferase 1; contains IPR002213 (UDP-glucuronosyl/UDP-glucosyltransferase)	2.48	2.02	1.97	3.43	5.2	9.25	1.6	3.42	2.78	1.62	1.14	2.81
GSVIVG01008173001	Pentatricopeptide repeat-containing protein, putative; contains IPR002885 (Pentatricopeptide repeat), IPR011990 (Tetratricopeptide-like helical)	0.88	0.76	0.67	0.45	0.58	0.83	1.31	0.85	0.86	0.72	0.83	0.5
GSVIVG01008177001	Signal peptide peptidase SppA, 67K type; contains IPR002142 (Peptidase S49)	0.95	0.78	0.93	0.84	0.91	0.19	1.17	0.47	1.23	0.82	2.03	0.36
GSVIVG01008179001	DNA-directed RNA polymerase subunit beta''; contains IPR002142 (Peptidase S49), IPR007066 (RNA polymerase Rpb1, domain 3)	1	0.77	0.88	0.66	0.66	0.26	0.91	0.66	0.89	0.98	1.45	0.53
GSVIVG01008180001	Signal peptide peptidase SppA, 67K type; contains IPR002142 (Peptidase S49)	0.86	0.71	0.92	0.41	0.55	0.33	1.14	0.64	1.32	0.8	1.43	0.58
GSVIVG01008195001	Kinetochore protein; contains IPR008685 (Centromere protein Mis12)	0.87	1.12	0.89	0.89	0.76	0.73	0.79	0.42	0.7	0.5	1.01	0.76
GSVIVG01008197001	Enolase, putative; contains IPR000941 (Enolase)	1.34	2.67	1.83	2.5	3.34	2.61	1.63	2.02	1.8	2.19	1.32	1.48
GSVIVG01008201001	Putative disease resistance protein; contains IPR000767 (Disease resistance protein), IPR001763 (Rhodanese-like domain), IPR027417 (P-loop containing nucleoside triphosphate hydrolase)	0.72	0.73	0.91	0.64	0.75	0.21	0.73	0.65	0.98	0.92	1.09	0.56
GSVIVG01008212001	Wall-associated receptor kinase-like protein; contains IPR011009 (Protein kinase-like domain), IPR013320 (Concanavalin A-like lectin/glucanase, subgroup), IPR025287 (Wall-associated receptor kinase galacturonan-binding domain)	4.78	1.29	6.23	18.06	2.45	3.05	1.88	2.02	2.06	2.27	1.41	0.98
GSVIVG01008214001	Probable receptor-like protein kinase; contains IPR011009 (Protein kinase-like domain), IPR013320 (Concanavalin A-like lectin/glucanase, subgroup), IPR013695 (Wall-associated kinase), IPR025287 (Wall-associated receptor kinase galacturonan-binding domain)	2.46	1.9	1.94	1.7	2.47	2.04	1.87	3.15	1.89	1.42	0.9	1.53
GSVIVG01008222001	Peptidyl-prolyl cis-trans isomerase; contains IPR002130 (Cyclophilin-like peptidyl-prolyl cis-trans isomerase domain)	0.63	0.69	0.77	0.56	0.61	0.19	0.58	0.52	0.55	0.55	1.09	0.42
GSVIVG01008227001	Myosin-4	1.18	0.92	1.03	0.72	0.71	0.36	0.85	0.84	0.74	1.16	1.4	0.69
GSVIVG01008228001	Oleosin; contains IPR000136 (Oleosin)	0.98	0.66	0.81	0.98	1.03	0.35	0.83	0.77	0.49	0.85	1.07	0.73
GSVIVG01008232001	Unknown protein	1.58	1.31	0.86	1.66	0.86	2.3	0.24	1.07	1.84	9.14	1.05	3.29
GSVIVG01008238001	Leucoanthocyanidin reductase 2; contains IPR008030 (NmrA-like), IPR016040 (NAD(P)-binding domain)	1.05	0.82	1.43	1.04	0.78	0.48	1.07	1.25	1.06	1.4	1.9	0.9
GSVIVG01008241001	Putative MYB transcription factor; contains IPR009057 (Homeodomain-like)	0.62	1.11	0.95	0.89	0.84	0.22	0.68	0.83	0.81	1.05	1.53	0.38
GSVIVG01008246001	Cell division cycle-associated 7-like protein; contains IPR018501 (DDT domain superfamily), IPR018866 (Zinc-finger domain of monoamine-oxidase A repressor R1)	1.14	0.7	1.09	0.82	0.46	1.03	0.84	1.17	1.35	1.29	0.72	1.15
GSVIVG01008252001	Glucose-repressible alcohol dehydrogenase transcriptional effector; contains IPR005135 (Endonuclease/exonuclease/phosphatase)	1.21	0.92	1.09	0.71	1.17	0.49	1.03	0.95	1.2	1.2	1.11	0.62
GSVIVG01008253001	ATP-dependent Clp protease adapter protein clpS; contains IPR014719 (Ribosomal protein L7/L12, C-terminal/adaptor protein ClpS-like)	1.03	1.14	1.14	0.89	0.92	0.27	0.92	0.73	0.93	0.84	1.42	0.62
GSVIVG01008259001	Protein PLANT CADMIUM RESISTANCE 6; contains IPR006461 (Uncharacterised protein family Cys-rich)	1.44	1.88	2.21	5.2	3.63	6.13	1.04	0.89	1.19	1.23	1.04	1.38
GSVIVG01008261001	Cytochrome P450; contains IPR001128 (Cytochrome P450)	0.8	1.36	1.77	2.61	1.56	3.49	1.2	0.85	1.48	1.09	1.41	1.28
GSVIVG01008262001	Cytochrome P450; contains IPR001128 (Cytochrome P450)	1.33	1.01	1.62	2.01	2.02	3.93	1.1	1.05	1.46	0.89	0.83	1.57
GSVIVG01008264001	Cytochrome P450; contains IPR001128 (Cytochrome P450)	1.25	0.89	0.98	1.03	0.95	0.56	0.81	0.71	0.93	0.92	0.91	0.43
GSVIVG01008265001	Cytochrome P450; contains IPR001128 (Cytochrome P450)	0.83	1.34	0.43	0.94	1.33	0.71	0.94	0.66	1.07	0.85	1.5	0.35
GSVIVG01008270001	Aluminum activated malate transporter; contains IPR020966 (Aluminum-activated malate transporter)	1.36	1.17	1.61	1.71	1.65	2.02	2.02	2.16	1.69	1.35	1.03	1.32
GSVIVG01008279001	LysM domain GPI-anchored protein 1, putative; contains IPR018392 (Peptidoglycan-binding lysin domain)	0.87	1.14	0.99	0.95	0.47	0.39	1.26	1.03	0.96	0.82	0.93	0.85
GSVIVG01008287001	Kinesin 4-like protein; contains IPR001715 (Calponin homology domain), IPR001752 (Kinesin, motor domain), IPR027417 (P-loop containing nucleoside triphosphate hydrolase)	0.84	0.72	1.07	0.46	0.68	0.13	0.99	0.72	1.01	0.88	1.42	0.46
GSVIVG01008288001	Ribulose bisphosphate carboxylase small chain; contains IPR000894 (Ribulose bisphosphate carboxylase small chain, domain), IPR024680 (Ribulose-1,5-bisphosphate carboxylase small subunit, N-terminal), IPR024681 (Ribulose bisphosphate carboxylase, small chain)	0.78	0.86	0.77	0.62	0.61	0.21	0.71	0.71	0.72	0.8	1.29	0.55
GSVIVG01008291001	NAC domain protein,; contains IPR003441 (No apical meristem (NAM) protein)	4.17	7.8	1.71	10.7	6.06	48.67	0.26	1.55	0.73	0.68	3.5	3.56
GSVIVG01008296001	Chloroplastic group IIA intron splicing facilitator CRS1; contains IPR001890 (RNA-binding, CRM domain)	0.87	0.95	0.65	0.58	0.79	0.46	1	0.55	0.89	0.83	1.44	0.61
GSVIVG01008303001	Putative MYB transcription factor; contains IPR009057 (Homeodomain-like)	1.51	2.06	1.95	2.99	2.36	10.74	1.24	2.72	1.39	1.37	1.27	2.52
GSVIVG01008309001	Putative receptor-like protein kinase; contains IPR011009 (Protein kinase-like domain), IPR013320 (Concanavalin A-like lectin/glucanase, subgroup)	1.57	1.48	2	1.36	1.16	1.68	1.21	1.76	1.77	1.2	0.9	1.11
GSVIVG01008312001	Unknown protein	0.72	0.78	1.02	0.97	0.59	0.5	0.77	0.89	0.82	0.78	0.62	1.09
GSVIVG01008319001	Core-2/I-branching beta-1,6-N-acetylglucosaminyltransferase family protein; contains IPR003406 (Glycosyl transferase, family 14)	7.77	4.63	4.37	14.52	6.95	57.71	1.52	2.77	1.08	1.71	1.3	1.67
GSVIVG01008322001	Calmodulin binding protein-like protein; contains IPR012416 (Calmodulin binding protein-like)	10.06	3.02	5.14	6.45	3.42	6.75	2.2	1.43	1.83	2.99	2.92	1.87
GSVIVG01008323001	Calmodulin binding protein-like protein; contains IPR012416 (Calmodulin binding protein-like)	4.01	2.99	2.78	4.64	2.66	7.26	2.57	3.27	2.37	1.59	1.33	1.7
GSVIVG01008324001	Calmodulin binding protein-like protein; contains IPR012416 (Calmodulin binding protein-like)	18.16	10.01	11.49	13.08	9.05	15.65	2.76	5.43	2.52	2.05	2.36	3.29
GSVIVG01008326001	Similarity to protein kinase	1.31	1.99	2.88	1.49	1.36	3.8	2.12	1.54	1.05	1.65	1.33	2.14
GSVIVG01008327001	Putative receptor-like protein kinase; contains IPR011009 (Protein kinase-like domain), IPR013320 (Concanavalin A-like lectin/glucanase, subgroup)	2.73	2.52	3.16	4.12	3.35	7.55	1.31	2.62	1.85	1.73	1	1.75
GSVIVG01008328001	Receptor-like protein kinase; contains IPR011009 (Protein kinase-like domain), IPR013320 (Concanavalin A-like lectin/glucanase, subgroup)	2.48	3.94	4.84	6.64	5.13	9.68	2.04	1.91	1.94	1.48	1.24	2.47
GSVIVG01008331001	Chaperone DnaK; contains IPR013126 (Heat shock protein 70 family)	0.84	1.06	0.85	0.79	0.75	0.39	0.89	0.71	0.99	0.87	1.43	0.66
GSVIVG01008333001	Kinesin-like protein; contains IPR001752 (Kinesin, motor domain), IPR021881 (Protein of unknown function DUF3490), IPR027417 (P-loop containing nucleoside triphosphate hydrolase)	0.6	1.11	0.86	0.68	0.57	0.09	0.58	0.32	1.16	0.8	1.25	0.37
GSVIVG01008344001	Alpha/beta fold family hydrolase	1.18	0.89	1.19	1.42	1.6	2.6	2.6	2.04	1.56	1.28	0.76	1.89
GSVIVG01008351001	Emb|CAA16536.1; contains IPR006747 (Protein of unknown function DUF599)	0.96	1.05	0.84	0.86	0.9	0.51	1.04	0.45	0.94	1.02	1.04	0.69
GSVIVG01008359001	Disease resistance protein; contains IPR001611 (Leucine-rich repeat), IPR002182 (NB-ARC), IPR027417 (P-loop containing nucleoside triphosphate hydrolase)	3.16	3.52	2.5	2.88	2.74	6.92	1.28	0.65	0.68	1.2	1.99	1.13
GSVIVG01008374001	Glutathione-S-transferase; contains IPR010987 (Glutathione S-transferase, C-terminal-like), IPR012336 (Thioredoxin-like fold)	1.29	0.76	1.27	1.08	0.5	0.34	1.28	2.93	2.28	1.67	2.15	4.25
GSVIVG01008376001	Glutathione-S-transferase; contains IPR010987 (Glutathione S-transferase, C-terminal-like), IPR012336 (Thioredoxin-like fold)	1.16	0.78	1.13	1.26	0.57	0.28	0.95	3.75	2.73	1.96	2.34	1.46
GSVIVG01008386001	Disease resistance protein; contains IPR000767 (Disease resistance protein), IPR001611 (Leucine-rich repeat), IPR025875 (Leucine rich repeat 4), IPR027417 (P-loop containing nucleoside triphosphate hydrolase)	1.41	1.06	2.55	2.91	1.44	1.89	0.84	1.15	1.11	1.47	0.82	1
GSVIVG01008389001	Hydroxymethylglutaryl-CoA synthase; contains IPR007877 (Protein of unknown function DUF707), IPR016039 (Thiolase-like)	1.64	78.67	1.47	1.34	207.67	2.21	1.11	4.63	4.24	0.83	0.7	1.32
GSVIVG01008391001	Lysine ketoglutarate reductase trans-splicing 1; contains IPR007877 (Protein of unknown function DUF707)	1.92	1.34	1.94	163.33	2.15	1.99	0.74	2.64	0.63	2.45	1.05	2.56
GSVIVG01008392001	Cc-nbs-lrr resistance protein	1.24	1.4	2.17	3.76	1.48	3.05	2.33	0.01	0.63	1.1	1.25	0.97
GSVIVG01008396001	Putative peroxidase; contains IPR010255 (Haem peroxidase)	1.21	1.31	0.99	1.56	1.21	2.64	1.37	1.82	1.41	1.01	0.98	1.23
GSVIVG01008398001	Beta-glucosidase, putative; contains IPR001360 (Glycoside hydrolase, family 1), IPR017853 (Glycoside hydrolase, superfamily)	1.17	1.12	0.94	0.82	0.68	0.36	0.99	0.77	0.94	0.8	0.94	0.57
GSVIVG01008401001	Myb-like transcription factor 6; contains IPR009057 (Homeodomain-like)	0.87	0.93	0.85	0.71	0.74	0.38	1	0.59	0.73	0.71	1.14	0.88
GSVIVG01008405001	GPI-anchored protein, putative	0.71	0.81	0.68	0.74	0.61	0.18	0.66	0.53	0.61	0.71	1.08	0.5
GSVIVG01008407001	Pentatricopeptide repeat-containing protein; contains IPR002885 (Pentatricopeptide repeat), IPR011990 (Tetratricopeptide-like helical)	0.91	0.71	0.78	0.43	0.76	0.44	1.13	0.93	0.82	0.79	1.17	0.45
GSVIVG01008414001	Peptidyl-prolyl cis-trans isomerase; contains IPR001179 (Peptidyl-prolyl cis-trans isomerase, FKBP-type, domain), IPR023566 (Peptidyl-prolyl cis-trans isomerase, FKBP-type)	0.9	0.88	1.01	0.82	0.71	0.34	0.62	0.67	0.63	0.78	1.12	0.52
GSVIVG01008419001	Ras-related protein Rab-25; contains IPR001806 (Small GTPase superfamily), IPR005225 (Small GTP-binding protein domain), IPR027417 (P-loop containing nucleoside triphosphate hydrolase)	1.41	0.95	1.69	1.91	1.25	2.56	0.87	1.16	0.79	1.26	1.02	1.22
GSVIVG01008421001	Calmodulin-like protein 1; contains IPR011992 (EF-hand-like domain)	1.3	1.81	1.3	2.38	1.83	1.98	1.14	1.54	1.02	1.11	1.06	1.22
GSVIVG01008423001	Thaumatin-like protein; contains IPR001938 (Thaumatin)	0.71	1.03	0.66	0.71	0.69	0.19	1.11	0.39	0.79	0.69	1.27	0.38
GSVIVG01008424001	WUSCHEL-related homeobox; contains IPR009057 (Homeodomain-like)	0.92	0.8	0.94	0.81	0.89	0.47	1.25	0.62	0.83	1.06	0.89	0.64
GSVIVG01008426001	Tubulin, beta chain; contains IPR000217 (Tubulin)	0.13	0.57	1.05	0.35	0.39	0.32	0.47	0.2	0.62	0.08	1	1.3
GSVIVG01008429001	N-methyltransferase 1; contains IPR013216 (Methyltransferase type 11), IPR025714 (Methyltransferase domain), IPR025771 (Phosphoethanolamine N-methyltransferase)	0.72	0.7	0.7	0.39	0.58	0.45	0.9	0.61	0.95	0.64	0.72	0.67
GSVIVG01008430001	Auxin efflux carrier; contains IPR004776 (Auxin efflux carrier)	0.9	0.82	0.8	0.82	0.73	0.69	0.82	0.5	0.61	0.69	0.88	0.58
GSVIVG01008432001	Wall-associated receptor kinase-like protein; contains IPR011009 (Protein kinase-like domain), IPR013320 (Concanavalin A-like lectin/glucanase, subgroup), IPR025287 (Wall-associated receptor kinase galacturonan-binding domain)	2.07	2	1.58	2.19	4.95	7.68	1.16	0.99	1.1	0.94	1.41	2.54
GSVIVG01008435001	Receptor protein kinase, putative; contains IPR001611 (Leucine-rich repeat), IPR003591 (Leucine-rich repeat, typical subtype), IPR011009 (Protein kinase-like domain), IPR013210 (Leucine-rich repeat-containing N-terminal, type 2), IPR025875 (Leucine rich repeat 4)	1.81	2.62	3.33	3.33	2.07	2.76	1.32	0.98	1.49	1	1.25	1.7
GSVIVG01008436001	Receptor protein kinase, putative; contains IPR001611 (Leucine-rich repeat), IPR011009 (Protein kinase-like domain), IPR013210 (Leucine-rich repeat-containing N-terminal, type 2), IPR013320 (Concanavalin A-like lectin/glucanase, subgroup), IPR025875 (Leucine rich repeat 4)	1.45	1.84	2.58	3.3	1.76	3.23	1.54	1.38	1.69	1.23	1.3	1.87
GSVIVG01008451001	FAD dependent oxidoreductase; contains IPR002938 (Monooxygenase, FAD-binding), IPR006076 (FAD dependent oxidoreductase)	0.84	0.76	0.77	0.46	0.49	0.31	0.76	0.71	0.86	0.77	1.17	0.44
GSVIVG01008460001	Ribosomal protein L19; contains IPR000196 (Ribosomal protein L19/L19e domain), IPR023638 (Ribosomal protein L19/L19e conserved site), IPR027547 (Ribosomal protein L19/L19e)	1.05	1.02	1.64	1.88	0.01	0.98	0.98	1.33	1.48	1.88	1.85	0.3
GSVIVG01008461001	Fructose-bisphosphate aldolase, putative; contains IPR000771 (Ketose-bisphosphate aldolase, class-II), IPR008927 (6-phosphogluconate dehydrogenase, C-terminal-like), IPR010737 (Protein of unknown function, DUF1537), IPR013785 (Aldolase-type TIM barrel), IPR015815 (Hydroxy monocarboxylic acid anion dehydrogenase, HIBADH-type), IPR016040 (NAD(P)-binding domain)	1.13	0.94	1.04	1.26	1.63	3.71	1.43	1.5	1.74	1.16	0.87	1.55
GSVIVG01008463001	Unknown protein	0.68	0.7	0.75	0.62	0.61	0.22	0.65	0.62	0.51	0.62	0.94	0.57
GSVIVG01008469001	Nudix hydrolase; contains IPR015797 (NUDIX hydrolase domain-like)	1.61	1.4	1.6	1.87	1.88	2.89	0.88	1.13	0.99	1.15	1.28	1.04
GSVIVG01008470001	Cell division cycle-associated 7-like protein; contains IPR018866 (Zinc-finger domain of monoamine-oxidase A repressor R1)	0.46	1.26	0.73	0.66	0.42	0.11	0.67	0.31	0.71	0.88	0.46	0.08
GSVIVG01008472001	Putative receptor-like protein kinase; contains IPR011009 (Protein kinase-like domain)	0.6	0.67	0.59	0.47	0.51	0.19	0.58	0.32	0.67	0.56	0.99	0.36
GSVIVG01008475001	Potassium channel; contains IPR003938 (Potassium channel, voltage-dependent, EAG/ELK/ERG), IPR020683 (Ankyrin repeat-containing domain)	0.66	0.9	0.92	0.49	0.42	0.16	0.6	0.5	0.83	0.52	0.99	0.61
GSVIVG01008476001	Mitogen-activated protein kinase kinase 1; contains IPR011009 (Protein kinase-like domain)	1.4	1.79	1.54	2.06	1.5	2.83	1.02	1.28	0.92	1.02	1.13	1.57
GSVIVG01008478001	Dihydroorotate dehydrogenase, putative; contains IPR005720 (Dihydroorotate dehydrogenase domain), IPR012135 (Dihydroorotate dehydrogenase, class 1/ 2), IPR013785 (Aldolase-type TIM barrel)	1.13	1.32	1.42	2.01	2.26	3.87	1.01	1.54	1.37	1.16	0.78	1.56
GSVIVG01008490001	CONSTANS interacting protein 5; contains IPR012340 (Nucleic acid-binding, OB-fold)	0.7	0.72	0.63	0.46	0.5	0.22	0.73	0.53	0.74	0.76	1.11	0.51
GSVIVG01008493001	AtIII18x5-like protein	1.44	2.48	0.74	1.25	0.97	0.6	0.79	1.67	0.84	0.76	1.36	1.02
GSVIVG01008498001	4-coumarate-coa ligase; contains IPR000873 (AMP-dependent synthetase/ligase), IPR025110 (Domain of unknown function DUF4009)	1.25	1.15	1.04	0.86	1.35	2.54	1.14	1.03	0.63	0.91	1.39	0.65
GSVIVG01008509001	Receptor-like protein kinase-like protein; contains IPR001611 (Leucine-rich repeat), IPR011009 (Protein kinase-like domain), IPR013320 (Concanavalin A-like lectin/glucanase, subgroup)	0.77	0.82	0.69	0.73	0.69	0.57	0.97	0.54	1.04	0.61	0.87	0.48
GSVIVG01008512001	WD-repeat protein, putative	1.51	1.51	1.62	2.01	0.76	2.18	0.86	0.74	0.74	1.37	1.36	1.18
GSVIVG01008514001	Cycloeucalenol cycloisomerase; contains IPR020532 (Cycloeucalenol cycloisomerase)	0.83	0.67	0.84	0.64	0.64	0.44	0.79	0.64	0.81	0.89	0.85	0.51
GSVIVG01008515001	Metallo-beta-lactamase family protein; contains IPR004613 (Ribonuclease J), IPR007528 (RINT-1/TIP-1), IPR009057 (Homeodomain-like), IPR011108 (RNA-metabolising metallo-beta-lactamase)	0.77	0.72	0.57	0.46	0.55	0.19	0.74	0.39	0.39	0.59	1.06	0.26
GSVIVG01008517001	Uridine kinase; contains IPR000764 (Uridine kinase), IPR026008 (Uridine kinase-like protein), IPR027417 (P-loop containing nucleoside triphosphate hydrolase)	1.66	0.75	1.15	0.7	0.77	0.34	1.06	0.64	1.29	1.39	1.54	0.64
GSVIVG01008539001	Probable purple acid phosphatase 20; contains IPR004843 (Metallophosphoesterase domain), IPR008963 (Purple acid phosphatase-like, N-terminal), IPR025733 (Iron/zinc purple acid phosphatase-like C-terminal domain)	1.56	1.99	2.21	2.24	2.39	4.14	1.52	2.28	1.81	1.31	1.1	1.41
GSVIVG01008541001	Probable purple acid phosphatase 20; contains IPR004843 (Metallophosphoesterase domain), IPR008963 (Purple acid phosphatase-like, N-terminal), IPR025733 (Iron/zinc purple acid phosphatase-like C-terminal domain)	1.73	2.17	2.36	2.31	2.08	4.29	1.55	2.27	1.7	1.3	1.1	1.39
GSVIVG01008544001	Deoxycytidylate deaminase, putative; contains IPR015517 (Cytidine deaminase)	0.74	1.03	0.62	0.75	0.54	0.38	0.83	0.39	0.76	0.76	1.36	0.67
GSVIVG01008553001	WRKY transcription factor, putative; contains IPR003657 (DNA-binding WRKY)	1.33	1.38	1.72	4.09	3.39	12.3	1.25	1.88	1.16	1.15	0.96	2.13
GSVIVG01008560001	MADS box transcription factor; contains IPR002100 (Transcription factor, MADS-box), IPR002487 (Transcription factor, K-box)	0.78	0.97	0.66	0.75	0.45	0.91	5.09	1.26	0.7	0.66	0.85	0.64
GSVIVG01008563001	Phosphoesterase family protein	0.59	0.89	1	0.63	0.95	0.44	1.23	0.63	1.71	1.05	1.54	0.7
GSVIVG01008566001	Thylakoid lumenal 17.9 kDa protein	0.89	0.59	0.66	0.74	0.68	0.09	0.72	0.55	0.64	0.49	1.14	0.28
GSVIVG01008573001	Heavy-metal-associated domain--containing protein; contains IPR006121 (Heavy metal-associated domain, HMA)	0.82	0.7	0.73	0.59	0.51	0.36	0.57	0.67	0.48	0.75	0.92	0.66
GSVIVG01008582001	RecQ-mediated genome instability protein 1; contains IPR013894 (Domain of unknown function DUF1767)	0.9	0.96	0.96	0.5	0.93	0.65	0.67	0.83	0.77	0.78	1.17	0.62
GSVIVG01008583001	[Protein-PII] uridylyltransferase; contains IPR002912 (ACT domain)	0.73	0.96	0.79	0.87	0.75	0.47	0.92	0.89	0.7	1.32	0.99	0.64
GSVIVG01008589001	Glutamate-1-semialdehyde 2,1-aminomutase, putative; contains IPR005814 (Aminotransferase class-III), IPR015424 (Pyridoxal phosphate-dependent transferase)	0.77	0.92	0.71	0.64	0.62	0.29	0.78	0.69	0.79	0.76	1.08	0.63
GSVIVG01008594001	Unknown protein	0.9	0.9	0.73	0.58	0.59	0.46	0.81	0.64	1.1	0.68	1.09	0.66
GSVIVG01008595001	Bidirectional sugar transporter N3; contains IPR004316 (SWEET sugar transporter)	0.9	1.56	2.38	1.09	1.17	0.72	0.3	0.66	0.48	1	5.31	0.97
GSVIVG01008599001	Putative S-acyltransferase; contains IPR001594 (Zinc finger, DHHC-type, palmitoyltransferase)	1.32	1.78	1.47	2.44	2.26	3.49	1.35	2.33	1.51	1.64	0.96	1.81
GSVIVG01008603001	ATP/DNA binding protein; contains IPR003594 (Histidine kinase-like ATPase, ATP-binding domain)	0.85	0.61	0.79	0.67	0.48	0.46	0.81	0.83	1.2	0.9	1.1	0.83
GSVIVG01008604001	Unknown protein	1.09	0.64	1.09	0.93	0.41	0.27	0.51	0.79	0.74	1.08	0.86	0.55
GSVIVG01008605001	ATP/DNA binding protein; contains IPR003594 (Histidine kinase-like ATPase, ATP-binding domain)	0.74	0.55	0.92	0.53	0.39	0.32	1	0.73	1.28	1.09	1.31	0.56
GSVIVG01008608001	Unknown protein	4.85	5.8	5.57	17.76	7.84	13.6	13.6	2.58	1.84	2.94	1.34	3.08
GSVIVG01008611001	Unknown protein	1.2	5.05	8.8	18.18	132.33	39.79	1	1	1	18	1	1
GSVIVG01008618001	CASP-like protein; contains IPR006702 (Uncharacterised protein family UPF0497, trans-membrane plant)	0.98	20	0.39	14.67	0.36	5.33	1	0.67	0.13	3.18	0.44	4.66
GSVIVG01008620001	Oxidoreductase, short chain dehydrogenase/reductase family protein; contains IPR002347 (Glucose/ribitol dehydrogenase)	0.73	0.64	0.8	0.6	0.63	0.38	0.74	0.63	0.65	0.86	0.92	0.74
GSVIVG01008626001	V-type proton ATPase subunit C; contains IPR004907 (ATPase, V1 complex, subunit C)	0.87	0.67	0.75	0.7	0.44	0.41	0.75	0.49	0.94	0.78	1.04	0.91
GSVIVG01008628001	Transcription factor, putative; contains IPR011598 (Myc-type, basic helix-loop-helix (bHLH) domain)	1.03	0.9	1.34	1.59	1.09	1.65	0.82	0.39	0.79	0.58	1.07	0.93
GSVIVG01008632001	Serine carboxypeptidase, putative; contains IPR001563 (Peptidase S10, serine carboxypeptidase)	0.92	0.67	0.8	0.56	0.49	0.22	0.84	0.41	0.79	0.8	0.65	0.46
GSVIVG01008637001	Inducer of CBF expression 1; contains IPR011598 (Myc-type, basic helix-loop-helix (bHLH) domain)	0.68	0.85	0.79	0.63	0.52	0.36	0.81	0.53	0.65	0.73	0.92	0.66
GSVIVG01008643001	Magnesium-protoporphyrin O-methyltransferase, putative; contains IPR010251 (Magnesium-protoporphyrin IX methyltransferase)	0.85	1	0.76	0.9	0.72	0.4	0.74	0.68	0.62	0.77	1.03	0.69
GSVIVG01008644001	Putative shattering protein; contains IPR001005 (SANT/Myb domain)	0.68	0.7	1.02	0.68	0.58	0.24	0.74	0.72	0.64	0.53	1.05	0.48
GSVIVG01008649001	Ethylene-responsive transcription factor; contains IPR016177 (DNA-binding, integrase-type)	2.35	3.1	4.17	10.76	10.84	24.2	2.07	4.06	2.26	2.73	2.06	4.41
GSVIVG01008656001	Pentatricopeptide repeat-containing protein, putative; contains IPR002885 (Pentatricopeptide repeat)	1.06	0.44	0.87	0.44	0.84	0.76	1.35	1.04	1.49	0.7	0.94	0.88
GSVIVG01008660001	Sec14 like protein; contains IPR001251 (CRAL-TRIO domain), IPR011074 (CRAL/TRIO, N-terminal domain)	0.98	0.86	1.06	0.8	0.62	0.29	1.1	0.64	0.94	1.07	1.13	0.6
GSVIVG01008662001	Rubredoxin; contains IPR004039 (Rubredoxin-type fold)	0.87	0.81	0.91	0.69	0.73	0.26	0.82	0.59	0.8	0.81	1.47	0.43
GSVIVG01008664001	Pentatricopeptide repeat-containing protein; contains IPR002885 (Pentatricopeptide repeat), IPR011990 (Tetratricopeptide-like helical)	0.75	0.43	0.51	0.77	0.58	0.37	0.97	0.86	1.02	0.76	0.86	0.9
GSVIVG01008667001	Calcium-binding mitochondrial carrier protein SCaMC-1; contains IPR002067 (Mitochondrial carrier protein), IPR011992 (EF-hand-like domain), IPR023395 (Mitochondrial carrier domain)	1.01	0.92	0.97	1.03	0.97	0.46	0.77	0.8	1.2	0.96	0.95	0.84
GSVIVG01008668001	MtN19-like protein; contains IPR011692 (Stress up-regulated Nod 19)	2.22	1.49	2.26	1.89	2.87	2.27	1.02	1.04	1.47	1.35	0.9	1.34
GSVIVG01008670001	Cytochrome P450, putative; contains IPR001128 (Cytochrome P450)	1.78	4.44	7.94	7.73	4.89	8.91	0.09	1	1.76	7	0.28	1.94
GSVIVG01008671001	Unknown protein	0.45	1.04	1.02	0.9	0.39	0.11	0.44	0.42	0.88	0.78	1.66	0.23
GSVIVG01008681001	AT1G76250-like protein	1.55	2.28	1.63	2.49	3.09	3.33	1.38	2.79	1.5	1.32	1.05	1.69
GSVIVG01008685001	Receptor protein kinase, putative; contains IPR011009 (Protein kinase-like domain), IPR011990 (Tetratricopeptide-like helical)	1.26	1.33	1.32	1.81	1.77	2.21	1.33	1.66	1.4	1.21	1.1	1.51
GSVIVG01008686001	ATP-dependent zinc metalloprotease FtsH; contains IPR005936 (Peptidase, FtsH), IPR027417 (P-loop containing nucleoside triphosphate hydrolase)	0.86	0.95	0.91	0.83	0.99	0.41	0.87	0.73	0.82	0.85	1.58	0.64
GSVIVG01008688001	Cytokinin riboside 5'-monophosphate phosphoribohydrolase-like; contains IPR005269 (Cytokinin riboside 5'-monophosphate phosphoribohydrolase LOG)	1.44	1.68	1.07	2.05	1.77	2.36	0.98	0.95	0.91	1.2	1.01	1.12
GSVIVG01008696001	Lysine/histidine transporter; contains IPR013057 (Amino acid transporter, transmembrane)	1.64	3.43	6.18	3.73	2.78	5.92	1.03	2.56	2.3	1.55	0.64	4.66
GSVIVG01008707001	Laccase-like protein; contains IPR008972 (Cupredoxin)	0.66	0.78	0.75	0.58	0.56	0.2	0.75	0.27	0.86	0.59	0.66	0.63
GSVIVG01008709001	Peroxisomal multifunctional enzyme type 2; contains IPR002539 (MaoC-like domain), IPR027090 (Enoyl-CoA hydratase 2)	1.28	1.06	1.3	1.46	1.46	2.25	1.09	1.22	1.02	1.22	0.96	1.36
GSVIVG01008714001	Alpha-amylase; contains IPR015902 (Glycoside hydrolase, family 13)	1.22	1.15	1.22	1.4	1.03	1.31	1.37	1.59	2.26	2.45	1.02	1.04
GSVIVG01008723001	AT-rich interactive domain-containing protein; contains IPR001606 (ARID/BRIGHT DNA-binding domain), IPR009071 (High mobility group (HMG) box domain)	1.34	0.73	1.06	0.6	0.38	0.11	0.78	0.79	1.07	1.18	2.04	0.27
GSVIVG01008725001	Putative glutathione S-transferase; contains IPR010987 (Glutathione S-transferase, C-terminal-like), IPR012336 (Thioredoxin-like fold)	1.13	0.98	1.03	0.85	0.65	0.26	0.73	0.67	0.55	0.85	1.39	0.44
GSVIVG01008728001	Protein kinase, putative; contains IPR002912 (ACT domain), IPR011009 (Protein kinase-like domain)	1.1	0.76	0.89	0.5	0.29	0.2	1.8	0.2	1.42	0.62	1.08	0.58
GSVIVG01008730001	Ornithine decarboxylase; contains IPR009006 (Alanine racemase/group IV decarboxylase, C-terminal), IPR022644 (Orn/DAP/Arg decarboxylase 2, N-terminal)	1	0.51	13.33	17.67	90.67	100.33	1.48	2.66	0.02	0.47	1.5	14
GSVIVG01008733001	Plastocyanin; contains IPR001235 (Blue (type 1) copper protein)	0.69	0.95	0.76	0.7	0.66	0.2	0.6	0.57	0.6	0.78	1.53	0.47
GSVIVG01008736001	Hippocampus abundant transcript-like protein; contains IPR011701 (Major facilitator superfamily), IPR016196 (Major facilitator superfamily domain, general substrate transporter)	1.18	0.75	0.92	0.95	0.71	0.38	0.84	0.71	0.81	0.78	1.06	0.68
GSVIVG01008738001	Syringolide-induced protein 14-1-1	2.4	3.22	2.92	9.97	9.12	8.45	2.1	5.76	2.04	3.28	1.85	5.02
GSVIVG01008741001	LYR family of Fe/S cluster biogenesis protein; contains IPR008011 (Complex 1 LYR protein)	1	0.88	0.91	0.76	0.71	0.5	0.74	0.76	0.73	0.93	0.96	0.67
GSVIVG01008747001	Calcium-dependent protein kinase 29; contains IPR020636 (Calcium/calmodulin-dependent/calcium-dependent protein kinase)	1.01	0.64	0.79	0.67	0.49	0.36	0.78	0.86	1.03	0.89	0.96	1.03
GSVIVG01008760001	FAD binding domain containing protein, expressed; contains IPR003042 (Aromatic-ring hydroxylase-like)	1.98	2.1	2.13	2.74	2.36	6.68	1.33	2.14	1.15	1.34	0.91	1.31
GSVIVG01008765001	Alcohol dehydrogenase, putative; contains IPR002085 (Alcohol dehydrogenase superfamily, zinc-type), IPR013149 (Alcohol dehydrogenase, C-terminal), IPR016040 (NAD(P)-binding domain)	2.94	1.69	2.16	3	0.62	0.35	1.09	2.15	1.78	2.15	1.21	2.45
GSVIVG01008767001	Unknown protein	0.85	0.85	0.97	0.64	0.72	0.31	1.11	0.73	0.86	0.96	1.21	0.55
GSVIVG01008768001	Senescence-inducible chloroplast stay-green protein 2; contains IPR024438 (Staygreen protein)	0.59	0.62	0.74	0.56	0.77	0.24	0.68	0.66	1.03	0.94	1.11	0.76
GSVIVG01008774001	Senescence-inducible chloroplast stay-green protein 1; contains IPR024438 (Staygreen protein)	0.75	0.7	0.8	0.53	0.88	0.25	0.72	0.74	1.23	1.3	1.1	0.66
GSVIVG01008777001	Wall-associated receptor kinase 2; contains IPR000742 (Epidermal growth factor-like domain), IPR011009 (Protein kinase-like domain), IPR013320 (Concanavalin A-like lectin/glucanase, subgroup), IPR025287 (Wall-associated receptor kinase galacturonan-binding domain)	1.3	1.08	1.97	0.79	2.1	1.55	1.31	1.11	1.55	1.24	0.89	0.88
GSVIVG01008780001	Probable receptor-like protein kinase; contains IPR000742 (Epidermal growth factor-like domain), IPR011009 (Protein kinase-like domain), IPR013320 (Concanavalin A-like lectin/glucanase, subgroup), IPR025287 (Wall-associated receptor kinase galacturonan-binding domain)	10.29	11	6.77	17	7.87	13.81	2.75	3	25.5	3.5	2.47	20
GSVIVG01008782001	Gibberellin 20-oxidase, putative; contains IPR002283 (Isopenicillin N synthase), IPR026992 (Non-haem dioxygenase N-terminal domain), IPR027443 (Isopenicillin N synthase-like)	0.74	1.19	0.54	0.12	0.56	0.1	0.39	0.39	0.15	0.52	1.33	0.1
GSVIVG01008783001	Unknown protein	0.64	0.93	0.94	0.9	0.64	0.18	1.03	0.49	0.97	0.66	0.95	0.52
GSVIVG01008789001	Unknown protein	2.37	1.31	2.15	2.26	2.02	2.04	1.26	0.98	0.94	0.89	1.21	1
GSVIVG01008801001	NAD(P)H-quinone oxidoreductase subunit M; contains IPR018922 (NAD(P)H-quinone oxidoreductase subunit M)	0.94	1.28	1.09	0.81	0.9	0.2	0.71	0.63	0.91	1.09	3.59	0.34
GSVIVG01008803001	Receptor-like protein kinase; contains IPR011009 (Protein kinase-like domain), IPR013320 (Concanavalin A-like lectin/glucanase, subgroup), IPR014729 (Rossmann-like alpha/beta/alpha sandwich fold)	1.1	0.97	0.95	0.95	0.76	0.49	1.03	0.85	1.1	0.95	1.14	0.66
GSVIVG01008807001	JMS09K11.8 protein	0.72	0.98	0.81	0.59	0.63	0.35	0.87	0.78	0.83	0.8	1.22	0.62
GSVIVG01008812001	Amino-acid permease, putative; contains IPR002293 (Amino acid/polyamine transporter I)	2.86	6.36	7.52	17.69	38.05	26.98	4.49	7.93	4.64	6.47	2.19	12.71
GSVIVG01008816001	At1g11050-like protein	1.97	4.48	2.5	4.62	10.17	9.51	5.21	12.56	6.54	8.26	1.89	27.66
GSVIVG01008819001	At1g62520-like protein; contains IPR012317 (Poly(ADP-ribose) polymerase, catalytic domain)	1.1	1.12	1.13	0.44	0.71	0.59	1.48	0.86	1.39	1.13	1.84	0.68
GSVIVG01008820001	Amino acid permease; contains IPR013057 (Amino acid transporter, transmembrane)	1.48	1.23	2.06	1.92	1.61	6.49	1.77	1.59	1.6	1.8	0.8	1.88
GSVIVG01008823001	Cyclin A, putative; contains IPR014400 (Cyclin A/B/D/E)	0.47	0.71	0.7	0.3	0.44	0.11	0.66	0.25	0.96	0.72	0.72	0.29
GSVIVG01008824001	Cyclin A1; contains IPR014400 (Cyclin A/B/D/E)	0.6	1.62	0.45	0.43	0.74	0.3	0.9	1.01	0.77	1.04	0.67	2.21
GSVIVG01008838001	Ring finger protein, putative; contains IPR013083 (Zinc finger, RING/FYVE/PHD-type)	1.43	1.45	1.43	2.01	1.04	1.07	1.43	1.46	0.74	1.32	1.01	0.81
GSVIVG01008839001	NAC domain-containing protein, putative; contains IPR003441 (No apical meristem (NAM) protein)	1.21	1.74	1.68	2.45	2.17	2.4	1.16	1.55	1.11	1.33	1.35	1.44
GSVIVG01008847001	Bzip transcription factor-like; contains IPR006867 (Domain of unknown function DUF632), IPR006868 (Domain of unknown function DUF630)	1.11	1.34	1.41	1.59	2.4	5.55	0.98	1.15	1.49	1.38	1.35	2.97
GSVIVG01008851001	Delta-aminolevulinic acid dehydratase; contains IPR001731 (Porphobilinogen synthase), IPR013785 (Aldolase-type TIM barrel)	0.76	0.75	0.74	0.59	0.59	0.33	0.65	0.6	0.92	0.83	1.12	0.66
GSVIVG01008852001	IAA-amino acid hydrolase ILR1, putative; contains IPR002933 (Peptidase M20)	1.79	2.25	1.77	4.48	10.01	14.9	1.53	2.11	1.69	1.22	1.37	1.91
GSVIVG01008862001	Chlorophyllide a oxygenase; contains IPR013626 (Pheophorbide a oxygenase), IPR017941 (Rieske [2Fe-2S] iron-sulphur domain)	0.82	0.85	1	1.22	1	0.45	0.96	1.12	1.46	1.26	1.37	0.91
GSVIVG01008863001	TLC domain-containing protein; contains IPR006634 (TRAM/LAG1/CLN8 homology domain)	0.96	0.87	0.81	0.86	0.84	0.44	0.94	0.98	0.91	0.88	0.95	0.8
GSVIVG01008864001	Filament-like plant protein; contains IPR008587 (Protein of unknown function DUF869, plant)	0.77	0.77	0.74	0.58	0.62	0.46	0.88	0.64	1.09	0.73	1.04	0.59
GSVIVG01008865001	Filament-like plant protein; contains IPR008587 (Protein of unknown function DUF869, plant)	0.86	1	0.85	0.81	0.57	0.43	0.6	0.64	0.54	0.8	1.01	0.61
GSVIVG01008866001	Photosystem II 22 kDa protein; contains IPR022796 (Chlorophyll A-B binding protein), IPR023329 (Chlorophyll a/b binding protein domain)	0.73	0.97	0.98	0.75	0.59	0.15	0.59	0.53	0.71	0.87	2.88	0.42
GSVIVG01008868001	GDSL esterase/lipase; contains IPR001087 (Lipase, GDSL)	2.01	2.89	2.75	9.58	11.36	17.19	1.25	1.45	1.45	1.56	1.52	2.33
GSVIVG01008869001	GDSL esterase/lipase; contains IPR001087 (Lipase, GDSL)	1.85	2.83	2.49	8.49	9.48	12.79	1.3	1.49	1.48	1.59	1.49	2.33
GSVIVG01008870001	GDSL esterase/lipase; contains IPR001087 (Lipase, GDSL)	9	0.14	9.08	124.33	158	297.67	19	31.33	7	9.33	1	18.67
GSVIVG01008877001	F21D18.7	0.94	1.31	1.04	1.32	0.75	0.49	0.85	0.65	0.97	1.09	1.06	0.76
GSVIVG01008879001	Universal stress protein family protein; contains IPR014729 (Rossmann-like alpha/beta/alpha sandwich fold)	0.59	0.88	0.55	0.53	0.64	0.25	0.63	0.33	0.66	0.47	0.74	0.61
GSVIVG01008882001	LysM domain GPI-anchored protein 1, putative; contains IPR018392 (Peptidoglycan-binding lysin domain)	0.57	0.7	0.71	0.58	0.59	0.31	0.85	0.57	0.86	0.76	1.05	0.52
GSVIVG01008888001	WAT1-related protein; contains IPR000620 (Drug/metabolite transporter)	0.87	4.44	0.45	0.48	1.42	2.17	0.66	0.98	0.5	0.1	0.28	0.87
GSVIVG01008889001	WAT1-related protein; contains IPR000620 (Drug/metabolite transporter)	1	1	0.64	1	1	0.05	1.3	0.31	0.59	2.03	0.17	0.16
GSVIVG01008891001	Glutaredoxin 2; contains IPR008554 (Glutaredoxin-like), IPR012336 (Thioredoxin-like fold)	0.76	0.94	0.89	0.76	0.63	0.37	0.64	0.74	0.56	0.69	1.34	0.47
GSVIVG01008900001	Putative aminotransferase; contains IPR015424 (Pyridoxal phosphate-dependent transferase)	1.04	1.38	1.39	1.89	1.61	2.23	0.93	1.33	1.11	1.11	0.93	1.41
GSVIVG01008905001	Penicillin-binding protein; contains IPR001264 (Glycosyl transferase, family 51), IPR023346 (Lysozyme-like domain)	1.77	1.24	1.35	1.96	1.73	1.81	1.28	1.14	1.32	1.43	1.04	2.18
GSVIVG01008907001	Anthocyanidin synthase; contains IPR005123 (Oxoglutarate/iron-dependent dioxygenase), IPR026992 (Non-haem dioxygenase N-terminal domain), IPR027443 (Isopenicillin N synthase-like)	1.5	1.28	1.24	2.06	1.86	1.67	1.62	1.01	0.88	2.32	1.42	2.02
GSVIVG01008910001	Unknown protein	0.84	0.66	0.87	0.78	0.72	0.06	1.28	0.2	1.15	0.81	1.72	0.39
GSVIVG01008914001	Flavonol synthase; contains IPR005123 (Oxoglutarate/iron-dependent dioxygenase), IPR026992 (Non-haem dioxygenase N-terminal domain), IPR027443 (Isopenicillin N synthase-like)	0.69	0.35	0.73	1.03	2.14	3.07	0.37	0.27	0.58	0.45	0.34	0.5
GSVIVG01008921001	Growth regulator-related protein; contains IPR019378 (GDP-fucose protein O-fucosyltransferase)	0.73	0.61	0.72	0.61	0.42	0.31	0.47	0.45	1.02	1.13	0.63	0.47
GSVIVG01008925001	Nucleic acid binding protein, putative; contains IPR012317 (Poly(ADP-ribose) polymerase, catalytic domain), IPR015880 (Zinc finger, C2H2-like)	0.58	0.73	0.65	0.55	0.48	0.21	0.49	0.27	0.65	0.6	1.19	0.43
GSVIVG01008928001	SET and MYND domain-containing protein 3; contains IPR001214 (SET domain), IPR002893 (Zinc finger, MYND-type)	0.93	0.59	0.68	0.49	0.61	0.79	1.34	0.97	1.35	1.08	0.87	0.86
GSVIVG01008930001	Oxysterol-binding protein, putative; contains IPR000648 (Oxysterol-binding protein), IPR011993 (Pleckstrin homology-like domain)	1.28	1.31	1.35	2.01	1.85	3.14	1.24	1.71	1.53	1.21	0.96	1.4
GSVIVG01008933001	30S ribosomal protein s13; contains IPR001892 (Ribosomal protein S13), IPR010979 (Ribosomal protein S13-like, H2TH), IPR027437 (30s ribosomal protein S13, C-terminal)	0.89	1.1	1.12	0.93	0.77	0.34	0.78	0.66	0.71	0.82	1.28	0.73
GSVIVG01008935001	Nitrate reductase; contains IPR001199 (Cytochrome b5-like heme/steroid binding domain), IPR001433 (Oxidoreductase FAD/NAD(P)-binding), IPR008335 (Eukaryotic molybdopterin oxidoreductase), IPR014756 (Immunoglobulin E-set)	1.33	1.52	1.49	1.51	1.99	0.33	1.92	1.8	2.3	1.4	2.97	0.9
GSVIVG01008966001	Vacuolar membrane-associated protein iml1; contains IPR006869 (Domain of unknown function DUF547), IPR011991 (Winged helix-turn-helix DNA-binding domain), IPR012336 (Thioredoxin-like fold)	1.14	1.05	1.49	1.53	2.04	1.92	1.02	1.17	1.25	1.15	0.97	1.56
GSVIVG01008979001	Metal ion binding protein, putative; contains IPR006121 (Heavy metal-associated domain, HMA)	25.33	0.61	1.82	5.67	5	1.5	1.5	0.81	2.07	14.61	1	0.37
GSVIVG01008982001	Aspartate aminotransferase, putative; contains IPR015424 (Pyridoxal phosphate-dependent transferase)	2.07	2.86	2.55	3.82	5.7	6.2	1.77	3.13	2.77	2.26	1.34	2.31
GSVIVG01008985001	Sulfate transporter; contains IPR001902 (Sulphate anion transporter)	4.42	3.37	4.11	12.11	14.78	18.69	1.86	1.32	2.04	2.41	1.42	2.7
GSVIVG01008986001	Unknown protein	0.66	0.79	0.9	0.63	0.63	0.37	0.88	0.54	0.82	0.8	0.68	0.76
GSVIVG01008987001	Sulfate transporter; contains IPR002645 (STAS domain), IPR011547 (Sulphate transporter)	4.35	5.09	4.17	8.5	19.86	22.66	1.93	1.87	1.89	3.4	1.29	3.26
GSVIVG01008988001	Unknown protein	0.5	1.86	0.88	1.09	0.32	0.24	23.33	1	0.01	66.33	0.03	1.42
GSVIVG01008990001	tRNA modification GTPase mnmE; contains IPR004520 (tRNA modification GTPase MnmE), IPR005225 (Small GTP-binding protein domain), IPR025867 (tRNA modification GTPase MnmE C-terminal domain), IPR027266 (GTP-binding protein TrmE/Glycine cleavage system T protein, domain 1), IPR027368 (tRNA modification GTPase MnmE domain 2), IPR027417 (P-loop containing nucleoside triphosphate hydrolase)	0.95	0.68	0.84	0.58	0.76	0.47	1.09	0.68	0.85	0.93	0.96	0.66
GSVIVG01008991001	Acetyl-CoA carboxylase; contains IPR000022 (Carboxyl transferase), IPR000089 (Biotin/lipoyl attachment), IPR011761 (ATP-grasp fold), IPR011764 (Biotin carboxylation domain), IPR013537 (Acetyl-CoA carboxylase, central domain), IPR016185 (Pre-ATP-grasp domain)	1.66	2.14	1.85	1.82	2.77	3.83	2.47	3.07	3.23	2.13	1.48	1.94
GSVIVG01008993001	Gb|AAF17687.1; contains IPR007650 (Protein of unknown function DUF581)	0.57	0.71	0.71	0.61	0.61	0.13	0.75	0.86	0.68	0.96	1.45	0.37
GSVIVG01008995001	Glucan 1,3-beta-glucosidase; contains IPR008999 (Actin cross-linking), IPR010431 (Fascin), IPR017853 (Glycoside hydrolase, superfamily)	1.81	2.73	2.08	3.19	2.58	2.78	1.5	1.06	1.21	1.45	1.27	1.35
GSVIVG01008996001	Pollen allergen Phl p; contains IPR006041 (Pollen Ole e 1 allergen/extensin)	0.6	0.85	0.73	0.59	0.63	0.2	0.64	0.48	0.59	0.71	1.51	0.45
GSVIVG01008997001	2,3-bisphosphoglycerate-dependent phosphoglycerate mutase; contains IPR005952 (Phosphoglycerate mutase 1)	5.13	7.63	9.01	16.38	18.56	18.28	4.52	8.91	7.1	5.6	1.59	4.24
GSVIVG01009000001	Unknown protein	1.3	0.49	1	0.95	1.08	1.56	0.94	1.61	1.11	0.98	0.48	1.11
GSVIVG01009003001	Beta-D-xylosidase; contains IPR002772 (Glycoside hydrolase family 3 C-terminal domain), IPR017853 (Glycoside hydrolase, superfamily), IPR026891 (Fibronectin type III-like domain), IPR026892 (Glycoside hydrolase family 3)	1.02	1.23	1.14	1.13	1.09	1.01	0.77	0.48	0.78	0.64	1.12	0.81
GSVIVG01009007001	Ethylene-responsive transcription factor 5; contains IPR016177 (DNA-binding, integrase-type)	1.37	1.43	1.76	2.19	1.34	2.56	1.13	1.89	1.43	1.35	0.86	1.4
GSVIVG01009011001	F-box protein family-like	2.03	2.77	2.26	3.66	4.39	5.78	2.27	3.54	2.33	1.68	1.23	2.07
GSVIVG01009012001	Mitochondrial transcription termination factor-like; contains IPR003690 (Mitochodrial transcription termination factor-related)	0.8	0.73	0.7	0.5	0.52	0.59	0.93	0.83	1.05	0.72	0.71	0.75
GSVIVG01009014001	Tetratricopeptide repeat protein, putative; contains IPR011990 (Tetratricopeptide-like helical), IPR012336 (Thioredoxin-like fold)	0.66	0.49	0.69	0.93	0.7	0.25	0.92	0.64	2.02	4.71	2	0.86
GSVIVG01009017001	Methyltransferase-like; contains IPR013216 (Methyltransferase type 11)	0.95	0.89	1.24	0.99	0.67	0.4	0.7	0.87	0.75	0.86	0.84	0.76
GSVIVG01009018001	cDNA clone:J033025P19, full insert sequence; contains IPR025131 (Domain of unknown function DUF4057)	0.85	1.11	0.89	0.77	0.76	0.46	0.89	0.63	0.71	0.63	1.02	0.6
GSVIVG01009025001	WW domain containing protein expressed; contains IPR001202 (WW domain)	0.88	0.98	0.73	1.04	0.76	0.44	0.89	0.67	0.71	0.82	1.45	0.9
GSVIVG01009026001	Carbon catabolite repressor protein, putative; contains IPR005135 (Endonuclease/exonuclease/phosphatase)	0.83	0.61	0.71	0.52	0.39	0.55	1.12	0.7	1.07	0.75	1.03	0.74
GSVIVG01009030001	Integral membrane protein; contains IPR026749 (Transmembrane protein 135)	0.78	0.68	0.91	0.52	0.5	0.65	0.86	0.9	1.19	1.08	0.91	0.99
GSVIVG01009036001	Putative hydrolase; contains IPR000073 (Alpha/beta hydrolase fold-1)	0.88	0.83	0.98	0.76	0.66	0.31	0.72	0.51	0.97	0.67	0.59	0.54
GSVIVG01009045001	RNA-binding protein; contains IPR012677 (Nucleotide-binding, alpha-beta plait)	0.72	0.91	0.63	0.94	1.96	3.13	0.89	1.02	0.94	0.73	1.14	1.61
GSVIVG01009050001	UDP-glycosyltransferase 1; contains IPR002213 (UDP-glucuronosyl/UDP-glucosyltransferase)	0.64	1.06	0.86	0.6	0.44	0.11	0.66	0.84	0.92	1.35	1.34	0.75
GSVIVG01009052001	UDP-glycosyltransferase 1; contains IPR002213 (UDP-glucuronosyl/UDP-glucosyltransferase)	0.76	0.93	0.83	1.01	0.75	0.65	0.65	0.5	0.67	0.6	1.1	0.56
GSVIVG01009055001	Phi-1-like phosphate-induced protein; contains IPR006766 (Phosphate-induced protein 1)	1.38	1.74	1.3	2.68	2.13	3.67	1.74	4.89	2.46	2.16	1.76	2.46
GSVIVG01009059001	UDP-glycosyltransferase 1; contains IPR002213 (UDP-glucuronosyl/UDP-glucosyltransferase)	0.53	0.6	0.69	2.47	0.72	1.77	0.66	0.42	0.22	0.74	1.28	0.65
GSVIVG01009062001	UDP-glycosyltransferase; contains IPR002213 (UDP-glucuronosyl/UDP-glucosyltransferase)	2.15	0.65	0.55	1.15	7.17	2.92	18	28	8.5	3.41	5.44	20
GSVIVG01009065001	Phi-1-like phosphate-induced protein; contains IPR006766 (Phosphate-induced protein 1)	0.67	1.04	0.71	0.97	0.54	0.88	0.49	0.51	0.44	0.57	1.04	0.85
GSVIVG01009066001	Phosphate-induced (Phi-1) protein, putative; contains IPR006766 (Phosphate-induced protein 1)	1.1	0.89	0.91	1.36	0.66	2.27	0.74	1.02	0.83	0.83	1.71	1.29
GSVIVG01009067001	Phi-1-like phosphate-induced protein; contains IPR006766 (Phosphate-induced protein 1)	1.4	1.82	1.38	2.78	2.42	3.67	1.89	5.18	2.4	2.12	1.6	2.62
GSVIVG01009069001	F-box family protein	0.73	0.75	0.76	0.77	0.51	0.24	0.69	0.68	0.67	0.62	0.67	0.52
GSVIVG01009070001	Phospho-2-dehydro-3-deoxyheptonate aldolase; contains IPR002480 (DAHP synthetase, class II)	1.42	2.03	1.53	2.37	2.22	2.03	1.65	2.5	1.81	1.57	1.49	1.52
GSVIVG01009075001	2-aminoethanethiol dioxygenase; contains IPR012864 (Cysteamine dioxygenase), IPR014710 (RmlC-like jelly roll fold)	1.37	1.06	0.76	1.33	1.64	0.81	1.49	2.31	1.29	1.31	1.41	1.99
GSVIVG01009078001	Alcohol dehydrogenase-like protein; contains IPR002085 (Alcohol dehydrogenase superfamily, zinc-type), IPR011032 (GroES-like), IPR013149 (Alcohol dehydrogenase, C-terminal), IPR016040 (NAD(P)-binding domain)	0.94	1.32	1.09	0.72	0.71	0.5	0.87	0.5	0.99	0.71	1.17	0.59
GSVIVG01009079001	L-ascorbate peroxidase, putative; contains IPR010255 (Haem peroxidase)	0.67	0.74	0.78	0.49	0.54	0.19	0.71	0.61	0.73	0.78	0.92	0.51
GSVIVG01009081001	Putative uncharacterized protein T32G9.25; contains IPR008004 (Uncharacterised protein family UPF0503)	8.1	10.86	10.08	19.69	7.75	27.44	3.1	7.14	2.9	4.52	2.69	6.71
GSVIVG01009083001	Homeobox-leucine zipper-like protein; contains IPR003106 (Leucine zipper, homeobox-associated), IPR009057 (Homeodomain-like)	1.62	1.28	1.48	1.04	0.63	0.39	0.74	0.7	0.84	0.94	1.1	0.47
GSVIVG01009090001	Blue copper protein, putative; contains IPR008972 (Cupredoxin)	0.83	0.89	0.75	0.74	0.65	0.17	0.72	0.48	1.23	1.07	1	0.68
GSVIVG01009091001	RNA binding protein; contains IPR012677 (Nucleotide-binding, alpha-beta plait)	0.72	0.83	0.63	0.47	0.6	0.33	0.86	0.64	0.88	0.81	1.37	0.52
GSVIVG01009092001	SKIP interacting protein	0.85	0.88	1.08	0.83	0.99	0.1	0.93	0.68	1.1	0.73	1.5	0.76
GSVIVG01009093001	Plastid-targeted protein 2	2.64	4.29	4.38	10.12	12.26	17.37	1.37	2.98	1.83	2.33	1.62	3.68
GSVIVG01009096001	Ring finger protein, putative; contains IPR013083 (Zinc finger, RING/FYVE/PHD-type)	1.06	0.68	1.72	1.35	2.65	2.58	1.38	1.41	2.19	1.9	1.63	1.81
GSVIVG01009098001	RING finger protein; contains IPR013083 (Zinc finger, RING/FYVE/PHD-type)	1.69	1.17	1.06	3.75	1.83	2.65	0.78	1.56	2.29	0.91	1.23	1.25
GSVIVG01009099001	1-aminocyclopropane-1-carboxylate oxidase; contains IPR005123 (Oxoglutarate/iron-dependent dioxygenase), IPR026992 (Non-haem dioxygenase N-terminal domain), IPR027443 (Isopenicillin N synthase-like)	0.8	0.83	0.8	0.72	0.73	0.26	0.26	0.75	0.56	0.49	1.29	0.21
GSVIVG01009104001	Multidrug resistance protein MdtK; contains IPR002528 (Multi antimicrobial extrusion protein)	1.6	1.36	1.88	3.06	5.45	9.35	0.96	1.26	1.41	1.3	0.87	2.27
GSVIVG01009105001	Multidrug resistance protein MdtK; contains IPR002528 (Multi antimicrobial extrusion protein)	0.86	0.64	0.86	0.52	0.73	0.3	0.9	0.66	0.92	1	0.97	1.01
GSVIVG01009106001	Peroxidase protein; contains IPR010255 (Haem peroxidase)	2.07	6.75	2.68	4.82	5.12	2.45	0.95	1.16	0.79	0.92	1.32	1.04
GSVIVG01009107001	Peroxidase; contains IPR010255 (Haem peroxidase)	4.28	4.08	6.7	26.45	19.33	73.49	2.47	3.71	2.05	2.5	1.3	3.6
GSVIVG01009108001	Peroxidase protein; contains IPR010255 (Haem peroxidase)	7.89	13	10.06	86.16	26.25	55.67	2.25	4.23	1.49	2.82	1.72	3.23
GSVIVG01009109001	Peroxidase protein; contains IPR010255 (Haem peroxidase)	6.45	13	20.51	146.07	80.07	374.05	2.63	12.42	2.8	9.67	6.93	20.82
GSVIVG01009128001	Zinc finger homeodomain protein 1; contains IPR006456 (ZF-HD homeobox protein, Cys/His-rich dimerisation domain), IPR009057 (Homeodomain-like)	0.89	1.06	0.98	0.82	0.7	0.39	0.92	0.58	0.96	0.73	1.15	0.68
GSVIVG01009139001	Cyclin d, putative; contains IPR013763 (Cyclin-like)	0.62	0.98	0.89	0.96	0.57	0.5	0.68	0.75	0.64	0.7	0.93	0.7
GSVIVG01009146001	Disease resistance protein; contains IPR000767 (Disease resistance protein), IPR027417 (P-loop containing nucleoside triphosphate hydrolase)	1.02	0.84	0.92	0.41	0.94	0.91	2.87	0.77	3.34	0.87	1.5	0.88
GSVIVG01009151001	Rho GTPase-activating protein; contains IPR008936 (Rho GTPase activation protein), IPR011993 (Pleckstrin homology-like domain), IPR025757 (Ternary complex factor MIP1, leucine-zipper)	0.84	0.87	1.06	0.5	0.76	0.57	1.01	0.71	1.13	1	1.35	0.77
GSVIVG01009152001	Mitochondrial carrier family; contains IPR018108 (Mitochondrial substrate/solute carrier), IPR023395 (Mitochondrial carrier domain)	4.22	2.58	2.54	3.96	2.11	3.12	2.5	2.51	2.48	2.01	2.07	2.47
GSVIVG01009155001	Aspartic proteinase nepenthesin-1, putative; contains IPR001461 (Peptidase A1), IPR021109 (Aspartic peptidase)	0.44	0.65	0.47	0.38	0.55	0.09	0.57	0.34	0.62	0.8	1.6	0.43
GSVIVG01009156001	Unknown protein	1.66	1.85	1.45	2.55	2.01	4.27	1.55	1.82	1.26	2.59	0.43	2.4
GSVIVG01009157001	Universal stress protein A-like protein; contains IPR006015 (Universal stress protein A)	1.78	1.43	1.46	2.24	1.64	4.07	1.05	1.73	1.1	2.93	0.77	1.89
GSVIVG01009163001	Unknown protein	1.22	0.68	0.51	0.62	0.44	2.3	2.06	2.08	2.92	1.14	0.53	1.04
GSVIVG01009165001	Carbonic anhydrase; contains IPR001765 (Carbonic anhydrase)	1.17	0.91	1.24	1.38	1.04	2.43	0.95	1.07	0.93	1.13	0.71	1.14
GSVIVG01009168001	Unknown protein	0.8	0.74	0.71	0.49	0.48	0.74	1.21	0.61	1.78	0.71	0.93	0.95
GSVIVG01009175001	MscS family inner membrane protein ynaI; contains IPR006685 (Mechanosensitive ion channel MscS), IPR010920 (Like-Sm (LSM) domain)	0.92	1.21	1.12	1.13	1.21	2.47	1.28	1.72	1.89	1.26	0.89	1.22
GSVIVG01009178001	Kinesin-like protein; contains IPR001752 (Kinesin, motor domain), IPR027417 (P-loop containing nucleoside triphosphate hydrolase)	0.6	0.82	0.83	0.47	0.48	0.23	0.87	0.31	1.12	0.59	1.09	0.47
GSVIVG01009180001	Chromosome-associated kinesin KIF4A, putative	0.99	1.43	0.82	0.62	0.52	0.2	0.37	0.34	0.82	1.19	0.61	0.41
GSVIVG01009182001	AT5g65480/K19O4_1	1.14	0.9	1.41	1.81	1.91	2.44	1.13	1.98	1.6	1.29	0.62	1.41
GSVIVG01009205001	Kinesin-4; contains IPR001752 (Kinesin, motor domain), IPR027325 (Kinesin-like protein KIFC3), IPR027417 (P-loop containing nucleoside triphosphate hydrolase)	0.64	1.02	1.09	0.48	0.54	0.16	0.85	0.5	1.51	0.95	1.41	0.39
GSVIVG01009208001	Ubiquitin-protein ligase 1; contains IPR010309 (E3 ubiquitin ligase, domain of unknown function DUF908), IPR016024 (Armadillo-type fold)	0.79	0.6	0.72	0.34	0.95	1.22	4.14	0.63	4.8	0.98	2.09	0.97
GSVIVG01009214001	Unknown protein	1.12	2.49	0.56	3.37	0.9	0.87	1.02	1.22	0.68	0.24	0.42	1.24
GSVIVG01009224001	Oligopeptide transporter, putative; contains IPR004813 (Oligopeptide transporter, OPT superfamily)	0.38	1	1.23	1	2	0.17	0.72	0.54	1.01	0.81	3.62	0.27
GSVIVG01009227001	Pentatricopeptide repeat-containing protein; contains IPR002885 (Pentatricopeptide repeat), IPR011990 (Tetratricopeptide-like helical)	0.66	0.77	0.78	0.57	0.53	0.46	0.77	0.56	0.69	0.81	1.07	0.62
GSVIVG01009232001	Phosphoglycerate mutase-like protein; contains IPR013078 (Histidine phosphatase superfamily, clade-1)	1.61	1.38	1.44	1.93	2	3.09	1.03	1.43	1.15	1.2	0.84	1.23
GSVIVG01009234001	Transcription factor; contains IPR011598 (Myc-type, basic helix-loop-helix (bHLH) domain)	1.1	1.53	0.83	1.15	1.25	1.63	1.17	2.16	0.95	1.94	1.56	1.69
GSVIVG01009240001	Inter-alpha-trypsin inhibitor heavy chain H4; contains IPR002035 (von Willebrand factor, type A), IPR013083 (Zinc finger, RING/FYVE/PHD-type)	0.79	1.07	0.83	0.76	0.76	0.29	0.96	0.62	0.88	0.82	1.31	0.68
GSVIVG01009241001	Glutamyl-tRNA reductase; contains IPR000343 (Tetrapyrrole biosynthesis, glutamyl-tRNA reductase), IPR016040 (NAD(P)-binding domain)	0.68	0.8	0.75	0.72	0.8	0.45	0.83	0.76	1.02	0.84	1.08	0.68
GSVIVG01009243001	T17H3.9; contains IPR016024 (Armadillo-type fold), IPR021850 (Protein of unknown function DUF3453)	0.92	0.57	0.83	0.46	0.63	0.75	1.25	0.8	1.44	0.76	0.71	0.93
GSVIVG01009253001	Multidrug resistance protein MdtK; contains IPR002528 (Multi antimicrobial extrusion protein)	1.48	1.46	1.97	3.47	3.52	16.71	3.68	0.83	1.45	2.64	0.83	0.9
GSVIVG01009256001	Receptor protein kinase, putative; contains IPR001611 (Leucine-rich repeat), IPR011009 (Protein kinase-like domain)	0.6	0.7	0.64	0.49	0.39	0.27	0.84	0.74	0.9	0.85	1.03	0.56
GSVIVG01009258001	Tubulin alpha chain, putative; contains IPR000217 (Tubulin), IPR023123 (Tubulin, C-terminal)	0.65	0.96	0.69	0.61	0.66	0.24	0.61	0.45	0.72	0.7	1.28	0.43
GSVIVG01009264001	Tubulin alpha-6 chain, putative	1.47	1.45	1.71	5.84	2.06	5.06	1.07	2.04	1.02	2.3	1.04	1.82
GSVIVG01009267001	Putative stress-induced protein; contains IPR010410 (Protein of unknown function DUF1005)	0.64	0.73	0.77	0.68	0.47	0.29	0.51	0.45	0.56	0.73	0.79	0.64
GSVIVG01009268001	Ergosterol biosynthetic protein; contains IPR005352 (Erg28)	1.01	0.45	1.03	0.75	0.64	0.36	0.72	0.59	0.9	0.69	0.68	0.39
GSVIVG01009272001	Putative endo-1,4-beta-xylanase; contains IPR001000 (Glycoside hydrolase, family 10), IPR008979 (Galactose-binding domain-like), IPR017853 (Glycoside hydrolase, superfamily)	0.87	0.82	0.87	0.68	0.52	0.55	0.85	0.48	1.07	0.89	0.86	0.77
GSVIVG01009276001	Branched-chain-amino-acid aminotransferase; contains IPR001544 (Aminotransferase, class IV)	1.07	0.8	1	2.03	1.07	2.78	0.99	1.23	0.99	0.94	0.97	1.32
GSVIVG01009278001	Branched-chain-amino-acid aminotransferase; contains IPR001544 (Aminotransferase, class IV)	0.81	0.93	0.75	2.46	0.99	5.08	0.93	1.14	1.29	0.86	0.95	1.32
GSVIVG01009287001	Squalene monooxygenase; contains IPR003042 (Aromatic-ring hydroxylase-like)	0.81	0.85	0.74	0.77	0.7	0.29	0.93	0.82	1.01	0.95	0.87	0.59
GSVIVG01009292001	Transcription factor; contains IPR011598 (Myc-type, basic helix-loop-helix (bHLH) domain)	0.95	0.64	0.87	0.61	0.56	0.47	0.75	0.7	0.93	0.79	0.66	0.65
GSVIVG01009293001	AP2-like ethylene-responsive transcription factor; contains IPR016177 (DNA-binding, integrase-type)	0.55	0.96	0.71	0.59	0.55	0.19	0.71	0.24	0.59	0.43	0.98	0.5
GSVIVG01009294001	AP2-like ethylene-responsive transcription factor; contains IPR001471 (AP2/ERF domain)	0.48	1.04	0.58	0.3	0.49	0.16	1.11	0.2	0.83	0.3	1.3	0.49
GSVIVG01009296001	WGS project CAID00000000 data, contig chromosome 05; contains IPR021414 (Protein of unknown function DUF3054)	0.89	0.81	0.89	0.71	0.79	0.41	0.87	0.76	0.78	0.77	0.98	0.79
GSVIVG01009299001	Growth-regulating factor 1; contains IPR014977 (WRC), IPR014978 (Glutamine-Leucine-Glutamine, QLQ)	0.76	1.36	0.82	0.57	0.74	0.54	0.94	0.53	0.7	0.5	1.08	0.7
GSVIVG01009301001	Unknown protein	1.48	3.9	4.61	46.75	15.42	38.46	1.13	2.67	1.55	1.13	1.72	2.8
GSVIVG01009304001	Unknown protein	0.88	0.8	1.42	1.15	1.49	0.33	0.46	0.55	0.66	0.85	1.65	0.45
GSVIVG01009305001	Kinesin-like protein; contains IPR001752 (Kinesin, motor domain), IPR027417 (P-loop containing nucleoside triphosphate hydrolase)	0.53	0.97	0.86	0.49	0.72	0.3	0.72	0.62	1.12	1.04	0.76	1.02
GSVIVG01009308001	Unknown protein	0.74	0.96	0.63	1.18	0.38	0.14	1.46	0.53	0.51	0.58	0.58	0.53
GSVIVG01009309001	Phytosulfokines, putative; contains IPR009438 (Phytosulfokine)	2.75	7.48	6.72	10.88	8.66	19.29	1.55	5.77	1.89	1.15	1.48	2.84
GSVIVG01009312001	BSD domain containing protein, expressed; contains IPR005607 (BSD)	1.05	1.18	1.1	1.39	1.36	2.12	1.03	1.21	1.3	1.09	1.07	1.41
GSVIVG01009316001	Unknown protein	1.2	2.05	0.95	1.73	2.26	9.26	1.25	3.34	0.99	1.35	1.41	3.2
GSVIVG01009317001	Unknown protein; contains IPR016972 (Uncharacterised conserved protein UCP031279)	9.27	7.62	8.46	6.79	6.15	12.41	5.26	4.67	5.63	3.96	3.7	26.3
GSVIVG01009322001	Unknown protein	0.63	0.5	0.92	0.34	0.4	0.58	0.44	0.38	0.47	0.73	1.19	0.6
GSVIVG01009333001	Unknown protein	5.67	6	12.67	4.33	16.67	61.33	1	1	1	1	1	0.14
GSVIVG01009336001	Exocyst complex component; contains IPR004140 (Exocyst complex protein Exo70), IPR016159 (Cullin repeat-like-containing domain)	0.89	1.63	0.58	0.69	0.73	0.2	0.15	0.11	4.33	0.21	0.26	0.18
GSVIVG01009338001	LIM domain protein LIM-2; contains IPR001781 (Zinc finger, LIM-type)	0.77	0.83	0.53	0.58	0.57	0.4	0.58	0.48	0.38	0.59	0.94	0.47
GSVIVG01009343001	Tetratricopeptide repeat protein 7A; contains IPR011990 (Tetratricopeptide-like helical)	0.79	1.05	1.01	0.71	0.77	0.45	0.84	0.6	0.99	1.09	1.2	0.93
GSVIVG01009361001	Putative DUF566 domain containing family protein; contains IPR007573 (Protein of unknown function DUF566)	0.91	0.99	0.92	0.94	0.8	0.49	0.84	0.72	0.92	0.74	1.11	0.73
GSVIVG01009368001	Unknown protein	1.22	1.09	1.34	1.08	1.34	4.33	1.02	1.2	0.6	1.58	0.42	1.41
GSVIVG01009373001	Syntaxin-61; contains IPR010989 (t-SNARE)	1.4	1.42	1.37	1.13	1.47	1.81	1.66	2.2	2.33	1.41	1.37	1.59
GSVIVG01009376001	Cytochrome B5; contains IPR001199 (Cytochrome b5-like heme/steroid binding domain)	0.9	0.98	1.53	1.22	1.21	0.52	0.57	0.54	3.83	19.68	1.27	0.67
GSVIVG01009379001	Progesterone 5-beta-reductase	1.18	1.55	1.35	2.02	1.68	1.89	0.93	1.07	0.91	1.18	1.32	1.15
GSVIVG01009381001	Tetratricopeptide repeat protein; contains IPR011990 (Tetratricopeptide-like helical), IPR016024 (Armadillo-type fold)	0.94	0.86	0.83	0.79	0.94	0.47	0.96	0.8	0.84	1.08	1.5	0.77
GSVIVG01009382001	Lipase, putative, expressed; contains IPR006873 (Protein of unknown function DUF620)	0.75	0.85	0.95	0.83	0.79	0.38	0.62	0.47	0.64	0.82	0.89	0.63
GSVIVG01009391001	Cytochrome P450, putative; contains IPR001128 (Cytochrome P450)	0.57	0.63	0.71	0.58	0.53	0.19	0.77	0.43	0.63	1.05	1.67	0.44
GSVIVG01009394001	Receptor protein kinase-like protein; contains IPR001611 (Leucine-rich repeat), IPR011009 (Protein kinase-like domain), IPR013210 (Leucine-rich repeat-containing N-terminal, type 2), IPR025875 (Leucine rich repeat 4)	1.77	5.1	5.09	8.66	12.29	28.18	2.05	2.34	2.5	2.36	1.96	3.14
GSVIVG01009404001	Cytochrome P450; contains IPR001128 (Cytochrome P450)	1.05	1.3	1.2	1.48	1.33	2.05	1.04	1.07	0.85	0.89	1.1	1.21
GSVIVG01009409001	Chromatin modification-related protein EAF3; contains IPR008676 (MRG), IPR016197 (Chromo domain-like), IPR025995 (RNA binding activity-knot of a chromodomain), IPR026541 (MRG domain)	1.2	0.87	1.07	1.05	1.18	2.12	0.89	1.18	1	0.92	0.66	1.02
GSVIVG01009428001	D-3-phosphoglycerate dehydrogenase, putative; contains IPR006236 (D-3-phosphoglycerate dehydrogenase), IPR016040 (NAD(P)-binding domain)	1.16	1.6	0.92	1.07	1.05	0.66	0.87	0.84	0.8	0.9	0.91	0.48
GSVIVG01009430001	L-asparaginase, putative; contains IPR000246 (Peptidase T2, asparaginase 2)	1.59	2.24	2.06	9.4	11.81	10.48	1.47	1	1.14	1.58	1.47	2.91
GSVIVG01009432001	Cyclin d, putative; contains IPR013763 (Cyclin-like)	0.52	0.76	0.59	0.37	0.42	0.11	0.66	0.34	0.58	0.49	1.04	0.25
GSVIVG01009437001	Elicitor-responsive protein; contains IPR008973 (C2 calcium/lipid-binding domain, CaLB)	2.5	3.77	4.44	9.16	11.15	22.78	1.48	1.85	0.94	1.21	1.83	3.52
GSVIVG01009444001	Putative receptor kinase; contains IPR001611 (Leucine-rich repeat), IPR011009 (Protein kinase-like domain)	0.76	0.93	0.77	0.76	0.71	0.58	0.81	0.33	0.61	0.57	0.98	0.56
GSVIVG01009447001	Kinesin-like protein; contains IPR001752 (Kinesin, motor domain), IPR027417 (P-loop containing nucleoside triphosphate hydrolase)	0.72	0.84	0.82	0.46	0.59	0.27	0.8	0.45	1.38	0.76	1.45	0.5
GSVIVG01009450001	Protein ssh4; contains IPR001870 (B30.2/SPRY domain), IPR008985 (Concanavalin A-like lectin/glucanases superfamily)	1.78	1.46	2.05	2.06	3.44	3.58	1.71	2.29	1.85	1.9	1.36	2.02
GSVIVG01009456001	N-hydroxycinnamoyl/benzoyltransferase 5; contains IPR003480 (Transferase), IPR023213 (Chloramphenicol acetyltransferase-like domain)	5.67	24.71	36.21	66.72	115.9	225.73	3.53	9.03	5.6	6.23	2.57	7.43
GSVIVG01009461001	Polyadenylate-binding protein; contains IPR002004 (Polyadenylate-binding protein/Hyperplastic disc protein)	1.21	2.02	1.11	1.86	1.27	0.73	0.76	0.98	0.82	0.9	1.16	0.79
GSVIVG01009462001	N-hydroxycinnamoyl/benzoyltransferase 5; contains IPR003480 (Transferase), IPR023213 (Chloramphenicol acetyltransferase-like domain)	5.19	19.51	27.95	57.51	78.03	106.63	3.62	8.45	4.98	6.61	2.67	7.48
GSVIVG01009464001	NAC domain protein,	1.09	1.11	1.11	1.44	1.49	2.58	1.31	1.4	1.26	1.02	0.83	1.61
GSVIVG01009467001	Transcription factor SPATULA; contains IPR011598 (Myc-type, basic helix-loop-helix (bHLH) domain), IPR024097 (Basic helix-loop-helix leucine zipper transcription factor)	1.16	1.21	1.56	1.89	1.8	3.56	1.3	1.77	1.88	1.4	1.2	1.52
GSVIVG01009469001	Transcription factor, putative; contains IPR011598 (Myc-type, basic helix-loop-helix (bHLH) domain)	2.09	1.32	2.67	3.98	3.72	3.09	1.71	5.86	3.54	3.7	1.29	2.61
GSVIVG01009474001	Subtilisin-like protease; contains IPR015500 (Peptidase S8, subtilisin-related)	0.8	0.88	0.89	1.5	1.42	1.23	0.67	0.7	0.39	0.95	1.2	0.99
GSVIVG01009477001	Heat stress transcription factor B-4; contains IPR011991 (Winged helix-turn-helix DNA-binding domain)	1.18	1.14	1.05	0.83	0.89	0.39	1.01	0.63	0.85	0.8	1.39	0.52
GSVIVG01009480001	Triacylglycerol lipase, putative; contains IPR002921 (Lipase, class 3)	1.76	2.78	3.3	5.29	5.11	7.14	1.43	1.64	1.23	1.41	1.3	1.61
GSVIVG01009482001	Remorin-1 protein; contains IPR005516 (Remorin, C-terminal)	0.76	1.19	0.91	0.54	0.61	0.22	0.78	0.38	0.92	0.6	1.33	0.48
GSVIVG01009485001	ABSCISIC ACID-INSENSITIVE 5-like protein; contains IPR004827 (Basic-leucine zipper domain)	1.11	1.13	1.01	1.04	1.13	2.08	0.97	1.26	0.9	0.95	1	1.24
GSVIVG01009486001	Unknown protein	1.03	0.78	0.82	0.85	1.12	2.39	1.36	1.45	1.43	0.85	0.74	1.35
GSVIVG01009489001	Serine/threonine-protein kinase, putative; contains IPR000961 (AGC-kinase, C-terminal), IPR011009 (Protein kinase-like domain)	1.34	1.45	1.36	1.35	1.46	3.02	1.04	1.59	1	1.23	1.19	1.22
GSVIVG01009490001	Cold regulated protein 27	1.3	1.11	0.59	0.81	0.71	1.34	0.93	0.83	0.25	0.6	1.1	0.55
GSVIVG01009493001	Cytochrome P450; contains IPR001128 (Cytochrome P450)	0.74	0.72	0.81	0.58	0.53	0.24	1.14	1.61	1.22	1.03	1.71	0.19
GSVIVG01009494001	Thioredoxin, putative; contains IPR005746 (Thioredoxin), IPR012336 (Thioredoxin-like fold)	0.73	0.59	0.86	0.57	0.45	0.28	0.57	0.6	0.72	0.81	0.96	0.51
GSVIVG01009497001	Vacuolar import and degradation protein; contains IPR013863 (Vacuolar import/degradation, Vid27-related), IPR015943 (WD40/YVTN repeat-like-containing domain)	0.69	0.86	0.77	0.44	0.61	0.29	0.83	0.32	0.74	0.48	0.92	0.42
GSVIVG01009498001	Chlorophyll a-b binding protein P4, chloroplastic; contains IPR022796 (Chlorophyll A-B binding protein), IPR023329 (Chlorophyll a/b binding protein domain)	0.71	0.76	1.01	0.65	0.56	0.15	0.55	0.7	0.67	1.07	1.64	0.38
GSVIVG01009501001	Glycogenin, putative; contains IPR002495 (Glycosyl transferase, family 8)	1.07	1.03	0.97	0.67	1.64	0.24	0.69	0.98	1.27	0.52	0.78	1.39
GSVIVG01009519001	B3 domain-containing protein; contains IPR015300 (DNA-binding pseudobarrel domain)	0.46	1.77	1.01	0.32	0.52	0.1	1.19	1.34	1.21	0.81	0.9	0.98
GSVIVG01009528001	Carboxylesterase 1; contains IPR013094 (Alpha/beta hydrolase fold-3)	1.18	1.21	1.28	2	1.47	1.63	1.23	1.8	0.98	1.23	1.03	1.5
GSVIVG01009539001	Patatin T5, putative; contains IPR016035 (Acyl transferase/acyl hydrolase/lysophospholipase)	1.44	1.46	1.6	5.77	12.06	63.79	1	1	1	8.33	7.48	329
GSVIVG01009544001	Patatin T5, putative; contains IPR016035 (Acyl transferase/acyl hydrolase/lysophospholipase)	1.43	1.26	1.61	4.74	10.17	51.03	1	1	1	1	3.12	336.33
GSVIVG01009546001	Patatin T5, putative; contains IPR016035 (Acyl transferase/acyl hydrolase/lysophospholipase)	0.09	26.67	87	133.1	1145.92	11834.7	9.67	15.67	13.33	120.67	14.97	1759.67
GSVIVG01009547001	Patatin T5, putative; contains IPR016035 (Acyl transferase/acyl hydrolase/lysophospholipase)	0.09	39	186	267.56	283.78	15870.3	25.67	87.67	19.17	90.3	30.22	4051.67
GSVIVG01009548001	Patatin T5, putative; contains IPR016035 (Acyl transferase/acyl hydrolase/lysophospholipase)	0.33	34.67	113	170.79	287.88	2955.91	9.33	37.33	9.33	40.83	22.23	862.2
GSVIVG01009549001	Patatin-like protein; contains IPR016035 (Acyl transferase/acyl hydrolase/lysophospholipase)	2.29	126.67	398	204.58	202.46	1609.12	5.07	54.1	10.03	164.5	8.29	1024.83
GSVIVG01009551001	Patatin-like protein; contains IPR016035 (Acyl transferase/acyl hydrolase/lysophospholipase)	1.45	106	358.67	529.82	157.25	954.69	2.69	10.29	20.38	101.57	15.55	791.49
GSVIVG01009554001	Heme oxygenase 2; contains IPR016053 (Haem oxygenase-like), IPR016084 (Haem oxygenase-like, multi-helical)	0.82	0.8	0.82	0.64	0.67	0.48	0.87	0.67	0.75	0.7	1.21	0.66
GSVIVG01009555001	Nodulation protein H; contains IPR027417 (P-loop containing nucleoside triphosphate hydrolase)	0.5	0.64	0.66	0.26	0.5	0.19	0.6	0.28	0.61	0.51	0.34	0.22
GSVIVG01009562001	Transcription factor, putative; contains IPR006869 (Domain of unknown function DUF547), IPR025757 (Ternary complex factor MIP1, leucine-zipper)	0.81	0.83	0.87	0.49	0.59	0.56	0.82	0.58	0.91	0.89	1.12	0.73
GSVIVG01009563001	Pheromone receptor-like protein; contains IPR012442 (Protein of unknown function DUF1645)	2.01	2.76	2.63	5.85	5.37	18.9	1.68	4.05	1.76	1.76	1.35	2.5
GSVIVG01009575001	Serine/threonine protein kinase; contains IPR011009 (Protein kinase-like domain)	2.08	2.71	2.51	2.07	2.79	3.41	2.51	4.76	3.96	2.63	1.54	3.4
GSVIVG01009576001	Disease resistance protein; contains IPR000767 (Disease resistance protein), IPR001611 (Leucine-rich repeat), IPR027417 (P-loop containing nucleoside triphosphate hydrolase)	1.41	1.32	1.45	2.07	1.93	3.33	1.35	2.28	1.64	1.31	0.84	1.62
GSVIVG01009580001	Signal peptidase I, putative; contains IPR000223 (Peptidase S26A, signal peptidase I), IPR015927 (Peptidase S24/S26A/S26B/S26C)	1.62	1.05	1.5	1.54	1.6	2.02	1.03	1.4	1.2	1.14	0.71	1.49
GSVIVG01009581001	Lysine/histidine transporter; contains IPR013057 (Amino acid transporter, transmembrane)	0.83	0.92	0.68	0.64	0.78	0.45	0.99	0.58	0.97	0.65	0.77	0.68
GSVIVG01009584001	Unknown protein	1.02	0.4	0.54	0.44	0.67	0.84	2.02	0.62	1.75	0.73	0.66	0.7
GSVIVG01009586001	B3 domain-containing protein; contains IPR015300 (DNA-binding pseudobarrel domain)	0.62	0.59	0.65	0.38	0.36	0.36	0.61	0.53	0.71	0.6	0.75	0.33
GSVIVG01009587001	Cytochrome b6f complex subunit, putative, expressed; contains IPR012595 (PetM of cytochrome b6/f complex subunit 7)	0.95	1.07	0.94	1	0.75	0.28	0.65	0.71	0.61	0.9	1.17	0.7
GSVIVG01009589001	Myb family transcription factor-like protein; contains IPR009057 (Homeodomain-like)	1.04	0.66	0.66	0.59	0.72	0.31	0.91	0.45	0.94	0.75	0.99	0.62
GSVIVG01009594001	Cytochrome P450; contains IPR001128 (Cytochrome P450)	1.38	0.66	1.09	1.56	1.05	2.01	1	1	0.89	4	0.2	1.54
GSVIVG01009595001	Unknown protein	15.67	1.03	29.67	5.02	96.33	17.05	12.67	1	0.63	1.79	1	46
GSVIVG01009600001	Cytochrome P450; contains IPR001128 (Cytochrome P450)	4.64	3.34	10.21	12.78	6.99	52.92	9.47	5.06	0.83	3.08	1.74	5.18
GSVIVG01009601001	Cytochrome P450; contains IPR001128 (Cytochrome P450)	2.84	1.24	2.51	5.37	2.42	5.01	0.43	0.75	2.67	2.4	1	0.75
GSVIVG01009602001	Cytochrome P450; contains IPR001128 (Cytochrome P450)	5.71	6.5	26.02	20.61	10.38	72.66	3.06	19.83	1.08	3.44	1.73	5.76
GSVIVG01009605001	Cytochrome P450, putative; contains IPR001128 (Cytochrome P450)	14	3.22	27.89	14.12	40.33	101.83	4	1.77	0.94	2.03	3.17	5.08
GSVIVG01009607001	Cytochrome P450; contains IPR001128 (Cytochrome P450)	1.88	2.44	2.92	9	6.62	31	1.91	2.77	0.7	2.64	1.4	2.79
GSVIVG01009608001	Cytochrome P450; contains IPR001128 (Cytochrome P450)	2.57	2.03	2.75	3.76	1.81	2.88	3.75	3.17	1.41	4.46	1.49	7.04
GSVIVG01009612001	WD-40 repeat family protein; contains IPR015943 (WD40/YVTN repeat-like-containing domain), IPR020472 (G-protein beta WD-40 repeat)	2.08	2.47	1.53	4.21	2.35	2.38	1.53	2.83	1.34	0.99	1.77	0.89
GSVIVG01009614001	Unknown protein	1.4	1.16	0.45	2.6	1.35	1.47	0.94	2.45	0.51	0.74	1.03	2.38
GSVIVG01009616001	Allene oxide synthase; contains IPR001128 (Cytochrome P450)	2.13	3.36	4.38	6.92	12.04	16.2	1.97	3.35	2.18	2.57	1.82	4.37
GSVIVG01009618001	T1N15.7	0.95	0.82	0.82	0.61	0.46	0.47	0.67	0.37	0.72	0.85	0.77	0.6
GSVIVG01009621001	Putative integral membrane protein; contains IPR005134 (Uncharacterised protein family UPF0114)	7.29	4.17	8.79	90.67	53	10.1	2.45	2.39	5.22	39	6.62	3.67
GSVIVG01009624001	Oxygen evolving enhancer protein 1; contains IPR002628 (Photosystem II PsbO, manganese-stabilising), IPR011250 (Outer membrane protein/outer membrane enzyme PagP , beta-barrel)	0.79	1.16	1.06	0.97	0.86	0.27	0.61	0.69	0.75	0.96	1.31	0.38
GSVIVG01009628001	30S ribosomal protein S9; contains IPR000754 (Ribosomal protein S9), IPR020568 (Ribosomal protein S5 domain 2-type fold)	0.88	0.96	0.87	0.91	0.74	0.37	0.75	0.74	0.61	0.81	1.24	0.69
GSVIVG01009632001	Type I inositol-1,4,5-trisphosphate 5-phosphatase; contains IPR005135 (Endonuclease/exonuclease/phosphatase)	3.25	33.33	7.18	154.67	69.19	486	2.51	8.48	18	10.31	9.99	28.28
GSVIVG01009636001	LIM domain-binding protein 3; contains IPR001781 (Zinc finger, LIM-type), IPR003903 (Ubiquitin interacting motif), IPR022087 (Protein of unknown function DUF3633)	1.12	1.1	1.28	1.13	1.31	2.03	1.14	1.56	1.46	1.23	0.87	1.3
GSVIVG01009639001	Glycosyltransferase family GT8 protein; contains IPR002495 (Glycosyl transferase, family 8)	0.79	1.08	1.02	0.54	0.75	0.3	0.7	0.51	0.86	0.66	1.63	0.39
GSVIVG01009641001	Unknown protein	1.16	0.44	0.81	0.71	0.64	0.9	0.83	1.15	0.66	1.19	0.52	1.13
GSVIVG01009644001	GNS1/SUR4 membrane family protein; contains IPR002076 (GNS1/SUR4 membrane protein)	1.59	1.69	1.42	2.35	0.94	2.04	0.69	1.39	0.56	1.09	0.77	1.01
GSVIVG01009654001	Geranylgeranyl pyrophosphate synthase; contains IPR017446 (Polyprenyl synthetase-related)	0.97	1.06	1.07	0.87	0.9	0.49	1.1	0.92	1.17	1.1	1.22	0.79
GSVIVG01009657001	DNA-3-methyladenine glycosylase, putative; contains IPR005019 (Methyladenine glycosylase)	0.67	0.64	0.72	0.5	0.48	0.17	0.61	0.54	0.75	0.8	0.95	0.72
GSVIVG01009659001	At1g47750-like protein; contains IPR008733 (Peroxisomal biogenesis factor 11)	1.28	2.06	1.38	2.46	3.03	4.28	1.28	1.44	1.27	1.12	1.67	1.32
GSVIVG01009660001	At1g47750-like protein; contains IPR008733 (Peroxisomal biogenesis factor 11)	1.19	1.7	1.36	1.68	2.13	2.52	0.99	1.31	0.96	1.04	1.28	1.48
GSVIVG01009662001	Desumoylating isopeptidase 2; contains IPR008580 (Domain of unknown function DUF862, eukaryotic)	0.8	0.71	0.89	0.69	0.6	0.39	0.78	0.46	0.85	0.82	0.83	0.6
GSVIVG01009677001	Cytochrome P450; contains IPR001128 (Cytochrome P450)	1.06	0.73	1.27	4.18	0.57	1.14	0.33	0.85	0.16	1.08	0.47	0.63
GSVIVG01009691001	Putative ovate protein; contains IPR006458 (Ovate protein family, C-terminal)	1.06	2.74	1.23	3.69	2.65	6.62	1.09	1.25	0.8	1.17	1.28	2.18
GSVIVG01009706001	Unknown protein	0.85	0.52	0.98	0.58	0.89	0.7	1.41	0.96	2.53	1.07	0.66	1.1
GSVIVG01009711001	Putative S-adenosyl-L-methionine-dependent methyltransferase; contains IPR007213 (Leucine carboxyl methyltransferase)	1.2	0.96	1.12	0.62	0.6	0.16	0.72	0.59	0.81	0.76	3.91	0.22
GSVIVG01009712001	Putative uncharacterized protein OSJNBb0094O03.20	0.61	0.62	0.63	0.48	0.44	0.54	0.68	0.59	0.72	0.79	0.75	0.69
GSVIVG01009715001	Receptor kinase; contains IPR011009 (Protein kinase-like domain), IPR013210 (Leucine-rich repeat-containing N-terminal, type 2)	1.63	1.55	1.9	2.29	2.42	3.57	1.71	2.24	1.94	1.46	1.02	1.51
GSVIVG01009716001	MYB transcription factor; contains IPR009057 (Homeodomain-like)	0.63	0.45	0.56	0.82	0.65	1.03	0.88	0.78	0.55	0.6	0.76	0.69
GSVIVG01009721001	Zinc finger-homeodomain protein 1; contains IPR006456 (ZF-HD homeobox protein, Cys/His-rich dimerisation domain), IPR009057 (Homeodomain-like)	0.68	0.96	0.66	0.55	0.46	0.38	0.82	0.3	0.61	0.35	1.29	0.3
GSVIVG01009728001	Tubby-like F-box protein; contains IPR001810 (F-box domain, cyclin-like), IPR025659 (Tubby C-terminal-like domain)	0.78	0.81	0.89	0.62	0.7	0.31	1	0.66	0.97	0.8	1.07	0.74
GSVIVG01009730001	ST225	0.93	1.19	0.89	1.6	1.22	2.72	1	1.31	1.11	0.92	0.92	1.52
GSVIVG01009731001	Isoflavone reductase-like protein 4; contains IPR008030 (NmrA-like), IPR016040 (NAD(P)-binding domain)	0.9	0.96	1	0.81	1.04	0.33	1.1	0.62	1.11	0.87	0.68	0.9
GSVIVG01009733001	Unknown protein	6.48	14.85	17.06	17.76	39.64	271	2.26	15.63	1.68	2	0.92	15.75
GSVIVG01009743001	Dihydroflavonol 4-reductase; contains IPR001509 (NAD-dependent epimerase/dehydratase), IPR016040 (NAD(P)-binding domain)	1.12	1.04	1.47	1.52	1.32	0.78	0.98	0.99	2	1.92	1.27	1.2
GSVIVG01009747001	Glucose-1-phosphate adenylyltransferase; contains IPR011831 (Glucose-1-phosphate adenylyltransferase)	1.16	1.14	1.22	1.67	1.14	2.12	1.05	1.06	1.57	1.35	1.11	2.05
GSVIVG01009748001	50S ribosomal protein L31; contains IPR002150 (Ribosomal protein L31)	0.86	1.23	0.98	1.12	0.89	0.39	0.74	0.64	0.61	0.83	1.26	0.78
GSVIVG01009751001	N-methyltransferase; contains IPR005299 (SAM dependent carboxyl methyltransferase)	0.49	0.94	0.32	0.3	0.4	0.24	0.55	0.39	0.15	1.58	4.67	0.19
GSVIVG01009752001	SAMT; contains IPR005299 (SAM dependent carboxyl methyltransferase)	6.52	43.33	8.76	4.83	89.33	11.95	1.14	2.89	1.57	0.65	2.2	0.61
GSVIVG01009753001	Salicylic acid carboxyl methyltransferase; contains IPR005299 (SAM dependent carboxyl methyltransferase)	0.33	1.02	0.26	0.28	0.37	0.19	0.51	0.4	0.11	1.38	6.36	0.18
GSVIVG01009754001	SAMT; contains IPR005299 (SAM dependent carboxyl methyltransferase)	7.9	64	8.89	3.81	27.33	5.66	1.53	3.03	1.6	0.73	2.61	0.59
GSVIVG01009755001	Inositol-pentakisphosphate 2-kinase, putative; contains IPR009286 (Inositol-pentakisphosphate 2-kinase)	0.81	0.71	0.77	0.58	0.6	0.4	1.07	0.65	0.92	0.85	0.86	0.78
GSVIVG01009757001	Unknown protein	1.01	0.53	1.05	0.45	0.55	0.23	0.29	0.06	0.6	0.56	0.38	0.05
GSVIVG01009759001	Phosphatidylinositol transfer protein, putative; contains IPR001071 (Cellular retinaldehyde binding/alpha-tocopherol transport), IPR011074 (CRAL/TRIO, N-terminal domain)	1.07	1.31	1.32	1.72	2.31	3.58	1.24	1.53	1.21	1.38	0.98	2.04
GSVIVG01009763001	Transferase family protein; contains IPR003480 (Transferase), IPR023213 (Chloramphenicol acetyltransferase-like domain)	0.75	1.15	0.5	0.56	0.66	0.21	0.18	0.44	1.13	1.1	1.62	0.52
GSVIVG01009773001	Transmembrane protein; contains IPR006634 (TRAM/LAG1/CLN8 homology domain)	0.91	0.69	0.86	0.58	0.78	0.12	0.92	0.32	0.88	0.43	0.69	0.41
GSVIVG01009779001	Homeobox protein BEL1 homolog; contains IPR006563 (POX), IPR009057 (Homeodomain-like)	0.73	1.09	0.69	0.26	0.29	0.14	0.7	0.22	0.49	0.44	1.01	0.15
GSVIVG01009788001	Myrosinase-binding protein-like protein; contains IPR001229 (Mannose-binding lectin)	1.27	1.19	2.11	0.53	0.57	0.42	2.91	0.05	0.48	6.38	0.75	1.27
GSVIVG01009791001	Beta-galactosidase; contains IPR000922 (D-galactoside/L-rhamnose binding SUEL lectin domain), IPR001944 (Glycoside hydrolase, family 35), IPR017853 (Glycoside hydrolase, superfamily)	0.64	0.89	0.85	0.59	0.61	0.26	0.84	0.52	1.07	0.84	0.87	0.48
GSVIVG01009793001	Beta-galactosidase; contains IPR000922 (D-galactoside/L-rhamnose binding SUEL lectin domain)	0.7	0.99	1.1	0.85	0.68	0.24	0.88	0.68	0.67	0.89	1.03	0.46
GSVIVG01009796001	Cathepsin B-like cysteine proteinase 4; contains IPR000118 (Granulin), IPR013128 (Peptidase C1A, papain), IPR025660 (Cysteine peptidase, histidine active site), IPR025661 (Cysteine peptidase, asparagine active site)	1.12	1.07	1.3	1.39	1.4	2.02	1.11	1.47	1.64	1.11	1.04	1.35
GSVIVG01009799001	F21O3.22 protein	1.17	1.35	1.48	0.35	0.67	0.25	0.79	0.65	0.71	1.12	2.5	0.44
GSVIVG01009800001	GTPase obg; contains IPR005225 (Small GTP-binding protein domain), IPR014100 (GTP-binding protein Obg/CgtA), IPR027417 (P-loop containing nucleoside triphosphate hydrolase)	0.83	0.76	0.65	0.5	0.74	0.53	0.89	0.64	0.7	0.78	1.05	0.55
GSVIVG01009805001	WAT1-like protein; contains IPR000620 (Drug/metabolite transporter)	0.65	0.79	0.82	0.85	0.78	0.47	0.76	0.49	1.01	0.72	0.8	0.71
GSVIVG01009814001	C4-dicarboxylate transporter/malic acid transport family protein; contains IPR004695 (C4-dicarboxylate transporter/malic acid transport protein)	2.88	1.97	2.39	5.2	2.22	9.62	0.88	7.2	0.21	4.33	1.32	1.77
GSVIVG01009829001	Receptor-like protein kinase; contains IPR001611 (Leucine-rich repeat), IPR011009 (Protein kinase-like domain), IPR013210 (Leucine-rich repeat-containing N-terminal, type 2), IPR013320 (Concanavalin A-like lectin/glucanase, subgroup)	0.56	0.62	0.68	0.65	0.68	0.32	0.62	0.53	1.04	0.56	0.63	0.54
GSVIVG01009830001	Abhydrolase domain containing, putative; contains IPR000073 (Alpha/beta hydrolase fold-1)	1.4	1.47	1.49	1.86	2.23	2.48	1.43	1.91	1.53	1.43	0.95	1.52
GSVIVG01009834001	Lysine-specific histone demethylase, putative; contains IPR002937 (Amine oxidase), IPR009057 (Homeodomain-like), IPR011991 (Winged helix-turn-helix DNA-binding domain)	0.79	0.78	0.82	0.52	0.98	1.1	2.13	0.73	2.07	0.95	1.46	0.9
GSVIVG01009837001	Glyoxal oxidase, putative, expressed; contains IPR011043 (Galactose oxidase/kelch, beta-propeller), IPR014756 (Immunoglobulin E-set), IPR015916 (Galactose oxidase, beta-propeller)	0.54	7.44	4.42	1.13	10	2.43	0.58	0.6	0.85	0.66	4.79	2.27
GSVIVG01009840001	Cell growth defect factor 2	1.04	0.9	0.84	0.75	0.74	0.46	1.15	0.91	0.94	0.98	0.74	1.03
GSVIVG01009843001	Unknown protein	0.79	0.45	1	0.57	0.71	1.06	1.1	0.6	1.07	0.78	0.85	1.04
GSVIVG01009846001	Transcription factor; contains IPR004827 (Basic-leucine zipper domain)	0.46	0.48	0.53	0.27	0.16	0.21	0.58	0.7	0.67	0.8	0.9	0.93
GSVIVG01009849001	Cytochrome P450; contains IPR001128 (Cytochrome P450)	2.72	3.69	2.07	6.93	10.36	180.67	4	1	1.46	1.67	1.78	2.72
GSVIVG01009850001	Unknown protein	3.79	2.09	6	25.33	11.15	27.23	2.18	1.1	1.73	2.43	1.75	2.72
GSVIVG01009854001	Cytochrome P450, putative; contains IPR001128 (Cytochrome P450)	1.17	1.11	1.12	1.21	0.88	1.76	0.77	0.46	0.57	0.8	1.1	0.63
GSVIVG01009866001	Pentatricopeptide repeat-containing protein, putative; contains IPR002885 (Pentatricopeptide repeat), IPR011990 (Tetratricopeptide-like helical)	0.79	0.83	0.45	0.39	1.23	0.49	1.57	0.64	1.7	0.86	1.14	0.96
GSVIVG01009871001	Putative myosin-like protein; contains IPR008587 (Protein of unknown function DUF869, plant)	0.56	0.57	0.54	0.34	0.4	0.21	0.65	0.41	0.7	0.5	0.75	0.42
GSVIVG01009872001	SAUR family protein	0.75	0.48	0.77	0.74	0.36	0.26	0.52	0.44	0.66	0.76	0.89	0.6
GSVIVG01009876001	Sulfate adenylyltransferase, putative; contains IPR002650 (Sulphate adenylyltransferase), IPR014729 (Rossmann-like alpha/beta/alpha sandwich fold), IPR015947 (PUA-like domain)	1.19	1.72	1.45	2.24	2.88	1.47	1.11	1.07	1.47	1.11	1.36	0.91
GSVIVG01009881001	Endoglucanase; contains IPR001701 (Glycoside hydrolase, family 9), IPR008928 (Six-hairpin glycosidase-like)	0.6	0.79	0.65	0.48	0.65	0.23	0.73	0.5	0.92	0.57	1	0.47
GSVIVG01009883001	PIF-like protein; contains IPR024752 (Myb/SANT-like domain)	0.75	1.01	0.76	0.55	0.59	0.39	0.74	0.6	0.82	0.72	1.45	0.49
GSVIVG01009886001	Unknown protein	0.86	0.66	0.6	0.86	0.35	0.55	0.52	0.71	0.71	0.37	0.84	0.64
GSVIVG01009887001	Diphthine synthase, putative; contains IPR000878 (Tetrapyrrole methylase), IPR004551 (Diphthine synthase)	0.84	0.65	0.71	0.69	0.57	0.36	0.96	1.1	1.16	0.95	1.07	0.56
GSVIVG01009888001	Protein disulfide-isomerase LQY1; contains IPR001305 (Heat shock protein DnaJ, cysteine-rich domain)	0.82	0.71	0.87	0.77	0.74	0.31	0.7	0.81	0.69	0.95	0.79	0.68
GSVIVG01009889001	Receptor expression-enhancing protein 3; contains IPR004345 (TB2/DP1/HVA22-related protein)	0.84	0.76	0.83	0.62	0.52	0.36	0.83	0.61	0.89	0.78	0.89	0.65
GSVIVG01009892001	Nucleic acid binding protein, putative; contains IPR012317 (Poly(ADP-ribose) polymerase, catalytic domain), IPR015880 (Zinc finger, C2H2-like)	0.94	1.07	0.79	0.76	0.69	0.5	0.95	0.84	0.67	0.76	0.97	0.6
GSVIVG01009893001	Unknown protein	0.69	1.04	0.66	0.55	0.19	0.27	0.02	0.01	0.04	0.32	2.06	0.08
GSVIVG01009895001	Cyclin; contains IPR014400 (Cyclin A/B/D/E)	0.51	0.8	0.63	0.59	0.5	0.07	0.74	0.23	1.11	0.78	0.83	0.53
GSVIVG01009902001	Gibberellin-regulated protein; contains IPR003854 (Gibberellin regulated protein)	0.99	1.86	2.3	6.97	5.98	22.64	0.57	0.79	0.53	0.96	0.82	1.54
GSVIVG01009906001	Putative leucine-rich repeat-containing protein DDB_G0290503	0.76	0.82	1.12	0.72	0.62	0.33	0.72	0.56	1.17	0.69	1.12	0.64
GSVIVG01009909001	cDNA clone:001-104-D04, full insert sequence	0.69	1.16	0.66	0.54	0.51	0.34	0.7	0.66	0.5	0.54	0.67	0.37
GSVIVG01009913001	Tubulin beta chain, putative; contains IPR000217 (Tubulin)	0.48	0.59	0.68	0.61	0.53	0.34	0.49	0.49	0.63	0.76	1.03	0.77
GSVIVG01009914001	Tubulin beta chain, putative; contains IPR000217 (Tubulin)	0.46	0.56	0.66	0.48	0.57	0.34	0.7	0.41	0.88	0.71	1.21	0.84
GSVIVG01009918001	U-box domain-containing protein; contains IPR013083 (Zinc finger, RING/FYVE/PHD-type), IPR015943 (WD40/YVTN repeat-like-containing domain), IPR016024 (Armadillo-type fold)	0.77	1.12	1.34	1.78	0.75	2.92	5	0.19	4	1	0.44	2
GSVIVG01009920001	At5g51670-like protein; contains IPR007700 (Protein of unknown function DUF668), IPR021864 (Protein of unknown function DUF3475)	1.73	1.58	1.85	1.75	2.1	4.62	1.57	2.01	1.87	1.32	0.98	1.56
GSVIVG01009921001	Salt tolerant-related protein; contains IPR001480 (Bulb-type lectin domain)	3	2.34	3.97	6.3	9.67	27.18	1.5	39.67	20	4.32	1	39.33
GSVIVG01009925001	Ferredoxin--NADP reductase, putative; contains IPR012146 (Ferredoxin-NADP+ reductase), IPR015701 (Ferredoxin Reductase), IPR017938 (Riboflavin synthase-like beta-barrel)	0.75	0.84	0.97	0.72	0.5	0.09	0.59	0.68	0.93	0.9	1.87	0.31
GSVIVG01009928001	Thaumatin-like protein 3; contains IPR001938 (Thaumatin)	1.28	1.92	1.58	2.95	2.45	3.7	0.96	1.39	1.11	0.99	0.92	1.31
GSVIVG01009930001	Thaumatin; contains IPR001938 (Thaumatin)	1.15	1.73	1.34	2.54	4.47	4.92	1.47	1.7	1.31	1.22	1.04	1.54
GSVIVG01009931001	Chaperone protein HtpG; contains IPR001404 (Heat shock protein Hsp90)	1.05	1.17	1.17	1.61	1.49	2.16	0.97	0.8	1.23	0.95	1.1	1.24
GSVIVG01009937001	ATP binding microtubule motor family protein	0.88	0.75	0.9	0.79	0.5	0.32	0.88	0.22	0.73	0.3	0.86	0.56
GSVIVG01009938001	Kinesin family protein; contains IPR001752 (Kinesin, motor domain), IPR027417 (P-loop containing nucleoside triphosphate hydrolase)	0.79	0.8	0.7	0.28	0.57	0.42	1.01	0.29	1.39	0.43	1.19	0.51
GSVIVG01009941001	Receptor protein kinase-like protein; contains IPR001611 (Leucine-rich repeat), IPR011009 (Protein kinase-like domain), IPR013210 (Leucine-rich repeat-containing N-terminal, type 2)	0.97	0.95	0.74	0.71	0.76	0.42	1.06	0.72	0.85	0.78	1.21	0.55
GSVIVG01009946001	Lipid A export ATP-binding/permease protein MsbA; contains IPR011527 (ABC transporter, transmembrane domain, type 1), IPR027417 (P-loop containing nucleoside triphosphate hydrolase)	0.96	0.87	1.07	0.85	0.94	0.33	1.64	0.72	1.52	0.98	1.85	0.58
GSVIVG01009950001	Receptor-like protein kinase; contains IPR011009 (Protein kinase-like domain), IPR013320 (Concanavalin A-like lectin/glucanase, subgroup)	1.69	2.22	1.81	2	3	5.46	1.52	3.37	2.16	1.94	1.23	2.46
GSVIVG01009951001	Unknown protein	1.47	1.38	1.61	1.66	1.76	2.09	1.26	1.36	1.21	1.3	1.07	1.21
GSVIVG01009957001	GDSL esterase/lipase; contains IPR001087 (Lipase, GDSL)	1.2	0.34	1.66	1.06	0.96	0.44	2.3	2.54	0.87	0.82	2.08	1.04
GSVIVG01009958001	GDSL esterase/lipase; contains IPR001087 (Lipase, GDSL)	0.69	0.39	0.42	0.72	0.74	0.31	3.13	1.37	0.43	0.78	1.22	1.53
GSVIVG01009972001	Alcohol dehydrogenase, putative; contains IPR002085 (Alcohol dehydrogenase superfamily, zinc-type), IPR011032 (GroES-like), IPR013149 (Alcohol dehydrogenase, C-terminal), IPR016040 (NAD(P)-binding domain)	0.81	0.82	0.92	1.01	0.66	0.31	0.98	0.51	1.01	0.94	1.13	0.64
GSVIVG01009978001	2-oxoisovalerate dehydrogenase alpha subunit, mitochondrial, putative, expressed; contains IPR001017 (Dehydrogenase, E1 component)	1.13	1.16	1.38	1.75	2.05	4.74	1.26	1.67	1.52	1.22	0.9	1.47
GSVIVG01009979001	Putative receptor protein kinase; contains IPR011009 (Protein kinase-like domain), IPR013320 (Concanavalin A-like lectin/glucanase, subgroup)	1.3	1.67	1.07	1.85	2.73	4.14	1.11	0.51	5.23	3.25	3.58	0.64
GSVIVG01009980001	[Protein-PII] uridylyltransferase; contains IPR002912 (ACT domain)	0.75	0.75	0.69	0.66	0.7	0.45	0.82	0.64	0.72	0.64	1.09	0.57
GSVIVG01009991001	F28K20.6 protein	3.19	1.79	2.36	3.48	2	3.03	1.91	1.85	1.98	1.48	1.14	1.81
GSVIVG01010000001	ATP synthase subunit beta	1.69	1.07	3.84	7.95	2.22	4.27	0.94	0.89	1.75	1.24	0.96	1.68
GSVIVG01010007001	Scarecrow; contains IPR005202 (Transcription factor GRAS)	1.36	1.39	1.49	1.71	1.89	2.51	1.3	1.64	1.6	1.3	1.07	1.47
GSVIVG01010012001	Thioredoxin m; contains IPR005746 (Thioredoxin), IPR012336 (Thioredoxin-like fold)	0.69	0.9	0.94	0.64	0.55	0.12	0.51	0.6	0.79	0.86	2.81	0.34
GSVIVG01010015001	Bidirectional sugar transporter N3; contains IPR004316 (SWEET sugar transporter)	1.42	1.15	1.26	2.24	1.48	0.89	0.88	1.1	1.14	1.29	0.97	1.11
GSVIVG01010018001	Thylakoid lumenal 29.8 kDa protein; contains IPR002683 (Photosystem II PsbP, oxygen evolving complex)	1.09	0.76	1.02	0.62	0.54	0.23	0.63	0.59	0.91	0.9	3.19	0.46
GSVIVG01010025001	Putative auxin efflux carrier protein 6; contains IPR004776 (Auxin efflux carrier)	0.65	0.7	0.35	0.13	0.07	0.11	1.15	0.22	0.52	0.62	4.33	1.69
GSVIVG01010028001	Acyl-[acyl-carrier-protein] desaturase; contains IPR005067 (Fatty acid desaturase, type 2), IPR009078 (Ferritin-like superfamily)	1.12	1.3	0.46	1.3	0.51	0.79	1.22	2.42	0.74	0.57	1.01	2.46
GSVIVG01010030001	Protein trichome birefringence-like 6; contains IPR025846 (PMR5 N-terminal domain), IPR026057 (PC-Esterase)	1.08	0.69	1.04	0.66	0.69	0.48	0.63	0.65	0.8	0.71	0.94	0.45
GSVIVG01010033001	Serine carboxypeptidase-like protein; contains IPR001563 (Peptidase S10, serine carboxypeptidase)	1.21	1.06	1.2	1.22	0.84	0.35	1.04	0.74	1.29	1.25	1.05	0.94
GSVIVG01010042001	Transmembrane protein 184C; contains IPR005178 (Organic solute transporter Ost-alpha)	1.04	0.76	0.98	1.21	1.17	2.13	1.14	1.19	1.14	1.06	0.71	1.22
GSVIVG01010044001	Pathogen-related protein	1.24	1.29	1.74	1.64	1.43	1.54	0.8	1.31	1.09	3.38	0.62	2.55
GSVIVG01010045001	Pathogen-related protein	1.32	1.19	2.04	1.83	1.39	1.88	0.1	0.1	0.09	15.73	0.75	25.33
GSVIVG01010047001	Pathogen-related protein	1.95	2.34	2.41	3.63	2.28	3.38	1.33	2.57	1.45	2.61	1.73	3.15
GSVIVG01010051001	Alkyl hydroperoxide reductase/ thiol specific antioxidant/ Mal allergen; contains IPR012336 (Thioredoxin-like fold)	0.68	0.78	0.89	0.58	0.71	0.26	0.66	0.65	0.76	0.9	1.17	0.71
GSVIVG01010052001	Receptor-like protein kinase; contains IPR001611 (Leucine-rich repeat), IPR011009 (Protein kinase-like domain), IPR013210 (Leucine-rich repeat-containing N-terminal, type 2)	0.78	0.8	0.83	0.63	0.78	0.5	0.86	0.64	0.97	0.81	1.09	0.58
GSVIVG01010053001	Unknown protein	1.73	1.57	2.74	4.2	3.42	2.66	0.95	0.84	1.12	1.74	0.98	1.2
GSVIVG01010060001	DNA-3-methyladenine glycosylase, putative; contains IPR005019 (Methyladenine glycosylase)	0.79	0.92	0.98	0.72	0.67	0.39	0.68	0.49	0.72	0.78	0.95	0.59
GSVIVG01010068001	Ctp synthase, putative; contains IPR004468 (CTP synthase), IPR027417 (P-loop containing nucleoside triphosphate hydrolase)	1.39	2.88	2.48	9.05	12.15	12.85	1.84	3.54	3.53	2.61	1.2	3.55
GSVIVG01010075001	Ubiquitin-protein ligase, putative; contains IPR013083 (Zinc finger, RING/FYVE/PHD-type)	0.91	0.87	1.04	0.54	0.66	0.34	1.13	0.8	0.64	1.06	1	1.17
GSVIVG01010096001	Putative uncharacterized protein OSJNBb0021O11.27; contains IPR007493 (Protein of unknown function DUF538)	0.78	0.71	0.8	0.71	0.43	0.3	0.67	0.67	0.82	0.75	0.82	0.52
GSVIVG01010098001	UDP-glycosyltransferase 1; contains IPR002213 (UDP-glucuronosyl/UDP-glucosyltransferase)	4.31	29.33	1.91	18.33	8	1.17	2.57	3.06	2.03	4.45	0.85	2.04
GSVIVG01010102001	18S pre-ribosomal assembly protein gar2-related protein	1.1	1.08	1.2	1.2	1.34	2.19	1.09	1.76	1.27	1.29	1.03	1.46
GSVIVG01010120001	Chaperone protein htpG family protein; contains IPR001404 (Heat shock protein Hsp90)	0.79	0.77	0.59	0.55	0.5	0.24	0.95	0.65	0.83	0.81	1.32	0.45
GSVIVG01010122001	DNA-directed RNA polymerase; contains IPR002092 (DNA-directed RNA polymerase, phage-type), IPR024075 (DNA-directed RNA polymerase, helix hairpin domain)	0.86	0.71	0.69	0.5	0.64	0.57	1.45	0.77	1.3	0.69	1.33	0.61
GSVIVG01010127001	WPP domain-interacting tail-anchored protein	0.84	0.78	0.86	0.68	0.84	0.4	0.91	0.75	1.13	0.94	1.34	0.63
GSVIVG01010131001	Unknown protein	1.99	2.1	6.09	4.75	1.8	6.5	2.04	1.12	1.95	1.21	0.86	1.18
GSVIVG01010149001	60 kDa chaperonin; contains IPR002423 (Chaperonin Cpn60/TCP-1), IPR027409 (GroEL-like apical domain), IPR027413 (GroEL-like equatorial domain)	0.78	0.7	0.64	0.29	0.53	0.21	0.87	0.53	0.86	0.69	1.11	0.33
GSVIVG01010152001	BZip transcription factor; contains IPR004827 (Basic-leucine zipper domain)	0.17	1	1.12	0.57	0.38	0.07	1	1.92	0.93	2.1	1.8	0.37
GSVIVG01010153001	Unknown protein	0.9	0.94	0.97	0.7	0.66	0.33	0.75	0.58	0.7	0.82	1.24	0.59
GSVIVG01010166001	Putative uridine kinase; contains IPR000764 (Uridine kinase), IPR015866 (Serine-tRNA synthetase, type1, N-terminal), IPR023577 (CYTH-like domain), IPR027417 (P-loop containing nucleoside triphosphate hydrolase)	1.4	1.57	1.24	1.66	2.59	2.37	1.06	0.7	1.23	1.13	1.48	1.21
GSVIVG01010170001	6-phosphogluconate dehydrogenase, decarboxylating; contains IPR008927 (6-phosphogluconate dehydrogenase, C-terminal-like)	1.37	1.49	1.59	2.31	2.23	3.03	1.05	1.97	1.22	1.44	0.89	1.47
GSVIVG01010171001	6-phosphogluconate dehydrogenase, decarboxylating; contains IPR016040 (NAD(P)-binding domain)	1.28	1.5	1.49	1.63	1.96	2.99	1.45	1.54	1.72	1.21	1.06	1.58
GSVIVG01010180001	Putative integral membrane protein; contains IPR003425 (Uncharacterised protein family Ycf19)	0.77	0.83	0.95	0.84	0.64	0.26	0.74	0.66	0.58	0.82	1.05	0.51
GSVIVG01010184001	Sterol C-24 reductase	0.6	0.79	0.78	0.72	0.64	0.21	0.75	0.5	0.66	0.63	0.98	0.52
GSVIVG01010187001	WGS project CAID00000000 data, contig chromosome 08; contains IPR021420 (Protein of unknown function DUF3067)	1.1	0.73	0.96	0.8	0.68	0.48	0.78	0.79	0.6	0.79	0.77	0.73
GSVIVG01010205001	BTB/POZ domain-containing protein; contains IPR011333 (BTB/POZ fold), IPR027356 (NPH3 domain)	0.3	0.36	0.84	0.43	0.53	0.32	0.47	0.52	0.67	1.09	1.88	0.68
GSVIVG01010230001	Receptor-kinase, putative; contains IPR025875 (Leucine rich repeat 4)	0.69	0.55	0.62	0.57	0.77	0.35	1.36	0.29	1.11	0.87	1.08	0.44
GSVIVG01010232001	Glutaredoxin DUF547 domain-containing protein; contains IPR006869 (Domain of unknown function DUF547), IPR011991 (Winged helix-turn-helix DNA-binding domain), IPR012336 (Thioredoxin-like fold)	1.69	3.34	2	5.21	6.29	9.53	1.78	5.93	3.64	2.75	1.12	3.47
GSVIVG01010238001	Putative aldose reductase; contains IPR001395 (Aldo/keto reductase), IPR023210 (NADP-dependent oxidoreductase domain)	1.13	1.13	1.39	1.65	1.64	2.62	1.26	1.76	1.4	1.4	0.78	1.51
GSVIVG01010259001	Pentatricopeptide repeat-containing protein; contains IPR002885 (Pentatricopeptide repeat), IPR011990 (Tetratricopeptide-like helical)	0.86	0.8	0.97	0.82	0.74	0.45	0.71	0.67	0.84	0.86	1.12	0.56
GSVIVG01010266001	Peroxidase; contains IPR010255 (Haem peroxidase)	2	162.33	97	182.33	1290.67	684.33	6.33	98	14.29	1	60	568
GSVIVG01010267001	Peroxidase; contains IPR010255 (Haem peroxidase)	9.33	35.33	15	28.33	102.67	116	8.67	15.67	14.33	11.33	26.67	104.33
GSVIVG01010268001	Peroxidase; contains IPR010255 (Haem peroxidase)	25.63	61.84	46.94	1059.33	139.4	311.68	44.97	14.37	49.41	10.95	9.49	63.13
GSVIVG01010269001	Peroxidase; contains IPR010255 (Haem peroxidase)	27.52	57.38	32.67	1007.33	158.91	291.03	29.51	16.52	48.31	9.46	8.68	44.69
GSVIVG01010270001	Peroxidase; contains IPR010255 (Haem peroxidase)	2.33	0.39	26	118	1054.33	320.33	1	93	30.67	1	111.67	169.27
GSVIVG01010271001	Peroxidase; contains IPR010255 (Haem peroxidase)	5.34	34.94	44.19	1459.33	505.68	2054.5	5.34	10.49	20.96	211.5	14.89	644.34
GSVIVG01010272001	Peroxidase; contains IPR010255 (Haem peroxidase)	52.67	406.33	15.23	642	1913.33	277.62	27.62	15.43	170	44.37	14.06	581.09
GSVIVG01010280001	Transcription factor, putative; contains IPR011598 (Myc-type, basic helix-loop-helix (bHLH) domain)	0.67	0.49	0.75	0.93	0.51	0.24	1.36	0.48	1.36	0.89	0.61	0.62
GSVIVG01010284001	Zinc finger protein, putative; contains IPR013087 (Zinc finger C2H2-type/integrase DNA-binding domain), IPR022755 (Zinc finger, double-stranded RNA binding)	0.79	0.72	0.75	0.47	0.53	0.34	0.79	0.66	0.84	0.7	1.15	0.7
GSVIVG01010290001	1-phosphatidylinositol-4-phosphate 5-kinase, putative; contains IPR000158 (Cell division protein FtsZ), IPR003409 (MORN motif)	0.92	0.77	0.9	0.65	0.77	0.39	1.1	0.69	1.52	0.91	1.43	0.67
GSVIVG01010294001	CAAX amino terminal protease family protein; contains IPR003675 (CAAX amino terminal protease)	1.09	0.72	0.98	0.91	0.67	0.31	0.97	0.96	1.03	0.87	0.9	0.75
GSVIVG01010297001	RING finger protein; contains IPR013083 (Zinc finger, RING/FYVE/PHD-type)	1.14	1.32	1.49	1.77	2.21	1.73	1.72	2.77	2.13	1.88	1.36	1.59
GSVIVG01010301001	TPX2 (Targeting protein for Xklp2) protein family; contains IPR027329 (TPX2, C-terminal domain)	0.47	0.79	0.94	0.46	0.57	0.09	0.83	0.32	1.29	0.84	1.25	0.43
GSVIVG01010303001	Probable carboxylesterase 16; contains IPR013094 (Alpha/beta hydrolase fold-3)	0.99	1.42	1.38	1.53	1.56	2.4	1.24	1.71	1.28	1.15	0.97	1.37
GSVIVG01010304001	Probable carboxylesterase 16; contains IPR013094 (Alpha/beta hydrolase fold-3)	1.45	1.37	1.19	1.9	1.78	2.87	0.98	1.85	0.98	1.3	0.83	1.42
GSVIVG01010306001	F12A21.16	0.84	0.95	0.9	0.85	0.68	0.36	0.78	0.77	0.74	0.98	1.06	0.72
GSVIVG01010307001	Cytochrome P450, putative; contains IPR001128 (Cytochrome P450)	1.08	0.85	1.26	2.52	1.04	2.64	1.69	1.36	1.2	1.07	0.65	1.19
GSVIVG01010311001	50S ribosomal protein L23, chloroplastic; contains IPR013025 (Ribosomal protein L25/L23)	0.99	0.38	0.69	1.91	0.54	2.13	0.7	0.73	0.6	1.33	0.42	0.67
GSVIVG01010325001	Mitotic spindle assembly checkpoint protein MAD2; contains IPR003511 (DNA-binding HORMA), IPR027097 (Mitotic spindle checkpoint protein Mad2)	0.54	0.56	0.97	0.9	0.48	0.06	0.49	0.24	0.63	0.61	1.01	0.33
GSVIVG01010326001	ABC transporter C family member; contains IPR011527 (ABC transporter, transmembrane domain, type 1), IPR027417 (P-loop containing nucleoside triphosphate hydrolase)	1.29	1.74	1.35	3.11	2.92	2.24	1.53	1.66	1.55	1.37	1.78	2.01
GSVIVG01010327001	B12D; contains IPR010530 (NADH-ubiquinone reductase complex 1 MLRQ subunit)	5.4	26.82	14.97	116.29	76.06	237.17	3.39	35.86	6.09	6.71	1.96	6.98
GSVIVG01010328001	Glyceraldehyde 3-phosphate dehydrogenase; contains IPR020831 (Glyceraldehyde/Erythrose phosphate dehydrogenase family)	1.73	2.58	0.57	5.59	3.39	13.72	0.84	3.62	0.79	1.48	2.01	2.77
GSVIVG01010330001	Ankyrin repeat-containing protein, putative; contains IPR020683 (Ankyrin repeat-containing domain)	0.74	0.87	0.77	0.61	0.74	0.46	0.89	0.6	0.89	0.84	1.05	0.6
GSVIVG01010336001	AT3g20300/MQC12_5; contains IPR021924 (Protein of unknown function DUF3537)	0.91	0.67	1.03	0.75	0.72	0.46	1.12	0.72	0.93	0.91	0.72	1.04
GSVIVG01010341001	Acid phosphatase/vanadium-dependent haloperoxidase-related protein; contains IPR000326 (Phosphatidic acid phosphatase type 2/haloperoxidase), IPR003832 (Acid phosphatase/vanadium-dependent haloperoxidase-related)	1.89	2.1	1.98	2.84	4.47	9.41	1.64	2.65	1.65	2.01	1.05	2.58
GSVIVG01010342001	ATP-dependent DNA helicase Q4; contains IPR004589 (DNA helicase, ATP-dependent, RecQ type), IPR027417 (P-loop containing nucleoside triphosphate hydrolase)	1.12	1.27	0.87	0.82	0.99	2.28	0.96	1.34	1.35	1.12	0.87	1.1
GSVIVG01010349001	Lysine/histidine transporter; contains IPR013057 (Amino acid transporter, transmembrane)	0.81	0.52	1.06	0.5	0.7	0.24	0.87	0.84	1.06	0.27	0.37	0.95
GSVIVG01010352001	Putative 3-oxoacyl-(Acyl-carrier protein) reductase; contains IPR002347 (Glucose/ribitol dehydrogenase)	1.16	1.02	1.13	1.29	0.86	0.44	0.94	0.62	0.81	0.63	1.09	0.44
GSVIVG01010358001	4-coumarate CoA ligase; contains IPR000873 (AMP-dependent synthetase/ligase), IPR025110 (Domain of unknown function DUF4009)	1.13	1.57	1.49	1.69	1.77	0.95	1.46	2.92	2.2	2.19	1.86	1.35
GSVIVG01010359001	Lipoxygenase; contains IPR000907 (Lipoxygenase), IPR008976 (Lipase/lipooxygenase, PLAT/LH2), IPR027433 (Lipoxygenase, domain 3)	1.3	1.4	1.19	1.8	1.62	2.1	1.24	0.85	1.45	0.99	1.1	1.1
GSVIVG01010361001	Adenylate kinase B; contains IPR000850 (Adenylate kinase), IPR027417 (P-loop containing nucleoside triphosphate hydrolase)	1.45	1.61	1.41	2.17	1.73	1.82	1.04	1.31	1.39	1.33	0.9	1.13
GSVIVG01010373001	ATP-dependent zinc metalloprotease FtsH; contains IPR025753 (AAA-type ATPase, N-terminal domain), IPR027417 (P-loop containing nucleoside triphosphate hydrolase)	0.87	0.86	0.92	0.58	0.57	0.5	0.63	0.57	0.86	1.1	0.93	0.79
GSVIVG01010376001	Receptor protein kinase-like protein; contains IPR001611 (Leucine-rich repeat), IPR011009 (Protein kinase-like domain), IPR013210 (Leucine-rich repeat-containing N-terminal, type 2)	0.79	0.72	0.72	0.58	0.75	0.4	0.88	0.56	0.67	0.73	1.25	0.4
GSVIVG01010378001	Calmodulin-like protein; contains IPR011992 (EF-hand-like domain)	18.96	13.82	9.21	93	10.16	26.18	2.53	29.4	2.05	4.15	1.7	1.76
GSVIVG01010379001	Calmodulin-like protein; contains IPR011992 (EF-hand-like domain)	177.67	1.1	7.9	68	5.51	161	9.1	110.33	7.31	1.43	2.88	47.67
GSVIVG01010380001	Calmodulin-like protein; contains IPR011992 (EF-hand-like domain)	9.17	3.11	3.41	16.86	478	85.5	1.45	54	2.58	3.06	1.44	5.79
GSVIVG01010382001	Calmodulin-like protein; contains IPR011992 (EF-hand-like domain)	3.36	2.55	1.87	6.91	10.86	31.28	17.41	3.55	2.29	2.1	3.65	9.26
GSVIVG01010383001	Calmodulin-like protein; contains IPR011992 (EF-hand-like domain)	2.89	5.71	5.64	16.61	38.56	63.96	6.81	5.13	4.61	2.09	2.36	20.19
GSVIVG01010384001	Calmodulin-like protein; contains IPR011992 (EF-hand-like domain)	4.9	1.74	5.46	6.4	150	16.44	1	29.33	1	1	10.67	12.67
GSVIVG01010385001	Calmodulin-like protein; contains IPR011992 (EF-hand-like domain)	2.21	2.55	1.84	9.75	3.76	11.12	2.56	4.73	1.72	25.33	7.33	81.67
GSVIVG01010387001	Calmodulin-like protein; contains IPR011992 (EF-hand-like domain)	2.74	218	3.23	12.47	9.78	17.58	1	16	15	1	1	1
GSVIVG01010390001	F28J7.19 protein	0.89	0.6	1.02	0.66	0.44	0.57	0.61	0.44	0.85	0.66	1.06	0.8
GSVIVG01010436001	Serine/threonine-protein kinase, putative; contains IPR011009 (Protein kinase-like domain)	1.24	0.59	1.62	1	1.51	2.7	1.03	1.21	1.89	1.06	0.46	1.1
GSVIVG01010442001	Nuclear pore complex protein Nup54; contains IPR024864 (Nucleoporin Nup54/Nup57/Nup44), IPR025712 (Nucleoporin Nup54, alpha-helical domain)	0.9	0.99	0.84	0.92	0.66	0.5	0.86	0.84	0.82	0.94	1.14	0.7
GSVIVG01010443001	Kelch-like protein 34; contains IPR001810 (F-box domain, cyclin-like), IPR015916 (Galactose oxidase, beta-propeller)	1.02	1.19	0.9	1.64	1.55	1.96	1.19	2.03	1.41	1.18	1.01	1.54
GSVIVG01010444001	Unknown protein	0.93	0.96	0.8	1.31	1.42	1.96	1.59	1.68	2.05	1.07	1.02	1.54
GSVIVG01010448001	Signal peptidase complex subunit, putative; contains IPR009542 (Microsomal signal peptidase 12kDa subunit)	1.21	1.35	1.13	2.07	1.18	1.52	0.92	1.16	0.99	1.1	1.14	1.14
GSVIVG01010468001	Caffeoyl-CoA O-methyltransferase; contains IPR002935 (O-methyltransferase, family 3), IPR018247 (EF-Hand 1, calcium-binding site)	1.41	0.87	0.78	0.59	0.43	0.2	0.8	0.78	0.75	0.77	1.07	0.61
GSVIVG01010469001	Caffeoyl-CoA O-methyltransferase; contains IPR002935 (O-methyltransferase, family 3), IPR018247 (EF-Hand 1, calcium-binding site)	1	0.62	0.68	0.68	0.37	0.19	0.63	0.75	0.64	0.86	1.11	0.6
GSVIVG01010471001	ELMO domain-containing protein, putative; contains IPR006816 (Engulfment/cell motility, ELMO)	0.75	0.61	0.78	0.35	0.48	0.2	0.64	0.48	0.59	0.78	0.68	0.41
GSVIVG01010473001	Microtubule-associated protein MAP65-1a; contains IPR007145 (Microtubule-associated protein, MAP65/Ase1/PRC1)	0.85	0.95	0.98	0.56	0.62	0.48	0.9	0.68	0.93	0.93	1.05	0.66
GSVIVG01010476001	Unknown protein	0.68	1.08	0.47	0.65	0.72	0.43	1.19	0.94	2.15	0.58	0.88	0.71
GSVIVG01010483001	Chlorophyll a-b binding protein, chloroplastic; contains IPR022796 (Chlorophyll A-B binding protein), IPR023329 (Chlorophyll a/b binding protein domain)	0.67	0.9	0.74	0.76	0.74	0.15	0.54	0.72	0.77	0.96	1.67	0.42
GSVIVG01010490001	Molybdenum cofactor sulfurase; contains IPR015421 (Pyridoxal phosphate-dependent transferase, major region, subdomain 1)	0.91	0.39	0.89	0.88	0.39	3.57	0.41	0.98	2.89	2.69	1.04	1.43
GSVIVG01010491001	Glucuronoxylan 4-O-methyltransferase 1; contains IPR021148 (Putative polysaccharide biosynthesis protein)	1.96	1.66	3.21	3.62	3.63	3.04	3.33	4.11	1.45	2.02	1.32	1.38
GSVIVG01010496001	Squamosa promoter-binding-like protein; contains IPR004333 (Transcription factor, SBP-box)	0.86	1.01	1.01	0.74	0.67	0.29	0.95	0.61	1.12	0.88	1.32	0.55
GSVIVG01010521001	Transcription factor MADS-box 2; contains IPR002100 (Transcription factor, MADS-box), IPR002487 (Transcription factor, K-box)	1	1.09	23.67	4	54.33	1	3.33	1	1	1	1	1
GSVIVG01010525001	WRKY transcription factor, putative; contains IPR003657 (DNA-binding WRKY)	4.5	9.5	9.46	26.04	14.76	49.25	2.47	7.94	3.54	3.35	1.54	4.79
GSVIVG01010526001	Sphingosine phosphate lyase, putative; contains IPR002129 (Pyridoxal phosphate-dependent decarboxylase), IPR015424 (Pyridoxal phosphate-dependent transferase)	1.39	1.18	1.47	1.46	1.54	3.08	1.26	1.51	1.13	1.31	0.85	1.54
GSVIVG01010528001	Controlling leaf angle	0.35	1.79	0.38	0.36	0.46	0.09	0.87	0.69	0.97	0.97	0.91	0.95
GSVIVG01010530001	Unknown protein	1.1	0.3	0.85	3.73	0.86	0.43	0.65	3.67	0.09	7.67	1.1	2.06
GSVIVG01010554001	Chalcone synthase; contains IPR011141 (Polyketide synthase, type III), IPR016039 (Thiolase-like)	18.72	57.35	31.54	170.47	88.34	359.78	6.43	16.29	11.33	6.95	2.54	17.14
GSVIVG01010555001	Reverse transcriptase; contains IPR013103 (Reverse transcriptase, RNA-dependent DNA polymerase)	2.02	5.26	3.68	3.5	20.23	39.57	0.44	1.79	1.38	1.61	1.74	5.08
GSVIVG01010556001	Chalcone synthase; contains IPR016039 (Thiolase-like)	17.24	69.21	31.04	178.26	69.82	268.03	5.7	16.11	10.49	8.97	2.81	17.3
GSVIVG01010557001	Chalcone synthase, putative; contains IPR016039 (Thiolase-like)	16.91	45.16	28.74	132.39	81.35	250.96	7.56	13.77	12.93	6.55	3	16.25
GSVIVG01010561001	Chalcone synthase; contains IPR016039 (Thiolase-like)	15.9	49.35	36.74	130.62	90.14	257.01	6.13	12.79	13.65	6.45	3.07	17.6
GSVIVG01010563001	Chalcone synthase; contains IPR016039 (Thiolase-like)	12.03	53.14	28.51	99.44	76.81	234.77	6.29	13.26	10.23	6.4	2.73	19.2
GSVIVG01010565001	Chalcone synthase; contains IPR011141 (Polyketide synthase, type III), IPR016039 (Thiolase-like)	4.87	37.64	73.07	136.46	73.94	346.56	4.89	10.09	10.23	10.54	2.67	19.4
GSVIVG01010568001	Chalcone synthase, putative; contains IPR016039 (Thiolase-like)	16.08	70.81	39.74	237.5	112.97	524.52	5.15	19.04	10.15	6.61	2.45	18.23
GSVIVG01010570001	Chalcone synthase 8; contains IPR016039 (Thiolase-like)	10	18	15.67	11.67	82.33	40.33	7.5	85	16	5.3	12.55	39
GSVIVG01010572001	Chalcone synthase; contains IPR011141 (Polyketide synthase, type III), IPR016039 (Thiolase-like)	51.91	163.17	48.82	103.05	52.33	285.41	9.98	21.58	14.03	8	2.43	21.06
GSVIVG01010574001	Chalcone synthase; contains IPR016039 (Thiolase-like)	27.34	53.43	38.57	91.2	62.45	134.58	7.61	15.23	8.59	5.85	1.97	10.87
GSVIVG01010578001	Chalcone synthase, putative; contains IPR016039 (Thiolase-like)	29.08	43.15	27.22	44.13	42.27	104.44	9.31	10.76	10.54	6.71	2.3	11.45
GSVIVG01010579001	Chalcone synthase, putative; contains IPR016039 (Thiolase-like)	27.21	32.74	22.86	57.56	39.9	128.48	7.97	11.89	9.39	5.49	2.25	9.88
GSVIVG01010580001	Chalcone synthase; contains IPR011141 (Polyketide synthase, type III), IPR016039 (Thiolase-like)	43.5	40.1	29.11	53.03	41.51	128.48	8.97	10.44	7.87	5.6	2.41	11.01
GSVIVG01010581001	Chalcone synthase; contains IPR016039 (Thiolase-like)	27.67	48.49	37.66	72.19	61.95	149.53	7.31	14.5	9.27	5.9	2.22	11.7
GSVIVG01010582001	Stilbene synthase; contains IPR011141 (Polyketide synthase, type III), IPR016039 (Thiolase-like)	29.67	42.07	30.64	100.23	58.64	140.64	8.91	12.47	10.43	5.38	2.33	11.28
GSVIVG01010583001	Chalcone synthase; contains IPR016039 (Thiolase-like)	33.46	45.97	32.94	60.47	53.46	102.83	9.43	11.73	11.26	7.04	2.22	12.79
GSVIVG01010584001	Chalcone synthase; contains IPR016039 (Thiolase-like)	26.94	36.95	25.55	50.54	38.08	118.23	8.35	10.98	10.22	5.52	2.37	10.24
GSVIVG01010585001	Chalcone synthase; contains IPR016039 (Thiolase-like)	54.61	46.14	29.2	44.96	37.02	176.98	9.67	10.61	9.72	5.72	2.49	14.13
GSVIVG01010589001	Chalcone synthase; contains IPR011141 (Polyketide synthase, type III), IPR016039 (Thiolase-like)	19.58	32.83	20.31	72.2	41.9	112.52	5.2	7.28	5.67	5.07	2.39	10.78
GSVIVG01010590001	Chalcone synthase; contains IPR011141 (Polyketide synthase, type III), IPR016039 (Thiolase-like)	34.63	81.97	27.72	123.71	86.32	141.49	9.24	11.61	9.44	5.98	3.01	18.36
GSVIVG01010594001	mRNA, clone: RTFL01-31-G07; contains IPR019395 (Transmembrane protein 161A/B)	0.89	0.48	0.77	0.6	0.6	1.08	0.76	0.85	0.85	0.77	0.54	0.97
GSVIVG01010595001	Heat stress transcription factor B-2b; contains IPR011991 (Winged helix-turn-helix DNA-binding domain)	3.02	3.48	3.46	4.13	1.98	5.84	1.41	3.03	1.36	2.35	0.96	2.12
GSVIVG01010604001	Calmodulin binding protein, putative; contains IPR000048 (IQ motif, EF-hand binding site), IPR025064 (Domain of unknown function DUF4005)	1.01	0.99	1.27	0.78	0.51	0.41	1.01	1.13	1.07	0.84	1.74	0.66
GSVIVG01010611001	Generic methyltransferase; contains IPR004159 (Putative S-adenosyl-L-methionine-dependent methyltransferase)	2.82	1.65	7	16.33	7	44.8	1.31	11.27	3.53	3.98	2.35	11.74
GSVIVG01010618001	4-hydroxy-tetrahydrodipicolinate reductase; contains IPR011770 (Dihydrodipicolinate reductase, bacterial/plant)	0.92	0.91	1.04	0.45	0.49	0.18	0.75	0.59	0.73	0.84	1.07	0.43
GSVIVG01010621001	Multidrug resistance protein MdtK; contains IPR002528 (Multi antimicrobial extrusion protein)	0.82	1.23	0.89	1.13	1.39	2.66	1.01	1.68	1.51	1.65	1.19	0.94
GSVIVG01010629001	Ethylene-responsive transcription factor 13; contains IPR016177 (DNA-binding, integrase-type)	1.78	3.22	2.91	4.71	3.29	8.05	1.32	4.56	1.22	1.66	1.13	4.19
GSVIVG01010631001	Dehydration-responsive element-binding factor 1; contains IPR016177 (DNA-binding, integrase-type)	2.9	5.72	0.85	4.98	3.45	6.81	0.77	2.4	0.54	2.45	1.48	3.36
GSVIVG01010633001	Post-GPI attachment to proteins factor; contains IPR007217 (Per1-like)	0.83	0.64	0.77	0.54	0.57	0.25	0.95	0.63	0.99	0.78	0.95	0.6
GSVIVG01010637001	Putative uncharacterized protein MTG10.17	0.66	0.68	1.14	0.89	0.4	0.08	0.32	0.35	0.66	1.49	70.67	0.14
GSVIVG01010640001	Ycf20; contains IPR007572 (Uncharacterised protein family Ycf20)	0.82	0.51	0.85	0.56	0.54	0.31	0.78	1.01	0.77	0.68	0.79	0.8
GSVIVG01010644001	L-threonine 3-dehydrogenase; contains IPR002085 (Alcohol dehydrogenase superfamily, zinc-type), IPR011032 (GroES-like), IPR013149 (Alcohol dehydrogenase, C-terminal), IPR016040 (NAD(P)-binding domain)	1.16	1.66	1.07	2.96	3.39	4.78	1.26	1.21	1.32	0.99	1.16	1.66
GSVIVG01010646001	L-threonine 3-dehydrogenase; contains IPR002085 (Alcohol dehydrogenase superfamily, zinc-type), IPR011032 (GroES-like), IPR013149 (Alcohol dehydrogenase, C-terminal), IPR016040 (NAD(P)-binding domain)	1.04	1.37	0.9	1.96	2.29	1.85	1.04	0.89	1.02	0.95	1.2	1.25
GSVIVG01010653001	Molybdenum cofactor sulfurase; contains IPR015424 (Pyridoxal phosphate-dependent transferase)	1.25	1.04	1.02	1.15	1.14	2	0.97	0.82	0.56	0.96	1.51	1.28
GSVIVG01010654001	Pentatricopeptide repeat-containing protein; contains IPR002885 (Pentatricopeptide repeat)	0.93	0.49	0.61	0.56	0.43	0.33	0.9	0.69	0.96	0.9	0.66	0.76
GSVIVG01010696001	Cinnamoyl CoA reductase-like protein; contains IPR001509 (NAD-dependent epimerase/dehydratase), IPR016040 (NAD(P)-binding domain)	0.85	0.62	1.91	0.42	0.78	0.22	1.51	1.3	0.98	1.37	0.77	0.8
GSVIVG01010700001	Disease resistance protein I2; contains IPR000767 (Disease resistance protein), IPR001611 (Leucine-rich repeat), IPR027417 (P-loop containing nucleoside triphosphate hydrolase)	0.55	0.45	0.84	0.31	0.6	0.58	1.95	0.62	2.29	1.06	1.79	0.71
GSVIVG01010703001	Valine--tRNA ligase-like protein; contains IPR002303 (Valine-tRNA ligase), IPR009080 (Aminoacyl-tRNA synthetase, class 1a, anticodon-binding)	1.01	0.7	0.78	0.43	0.72	0.68	1.31	0.94	1.57	0.95	0.95	0.88
GSVIVG01010727001	Ankyrin repeat-containing protein, putative; contains IPR020683 (Ankyrin repeat-containing domain), IPR026961 (PGG domain)	0.69	1.9	1.13	0.76	0.92	0.39	1.67	1.09	0.67	0.87	1	0.34
GSVIVG01010737001	Glutathione peroxidase; contains IPR000889 (Glutathione peroxidase), IPR012336 (Thioredoxin-like fold)	2.09	1.94	1.07	2.1	2.03	2.67	0.6	0.66	1	0.72	0.97	1.43
GSVIVG01010744001	T20M3.17 protein	2.23	1.37	1.91	3.33	2.88	5.41	0.75	2.18	0.6	1.28	0.43	1.69
GSVIVG01010745001	Histidine protein methyltransferase 1 homolog	1.67	1.95	1.83	2.26	2.71	3.54	1.44	2.09	1.85	1.57	1.1	1.57
GSVIVG01010748001	Endonuclease III, putative; contains IPR011257 (DNA glycosylase), IPR023170 (Helix-turn-helix, base-excision DNA repair, C-terminal)	1.04	1.08	1.16	0.8	0.9	0.4	0.93	0.88	0.83	0.82	1.4	0.96
GSVIVG01010754001	GUN4, putative; contains IPR008629 (GUN4-like)	0.81	1.09	0.74	0.72	0.78	0.17	0.75	0.7	0.71	0.78	1.69	0.32
GSVIVG01010759001	Receptor protein kinase, putative; contains IPR001368 (TNFR/NGFR cysteine-rich region), IPR009091 (Regulator of chromosome condensation 1/beta-lactamase-inhibitor protein II), IPR011009 (Protein kinase-like domain), IPR013320 (Concanavalin A-like lectin/glucanase, subgroup)	0.74	0.88	0.77	1.01	0.59	0.5	0.59	0.57	0.76	0.79	0.92	0.77
GSVIVG01010764001	Putative metal-binding protein, possibly nucleic-acid binding protein; contains IPR003772 (Protein of unknown function DUF177)	0.74	0.75	0.65	0.61	0.49	0.32	0.75	0.84	0.55	0.88	0.82	0.53
GSVIVG01010767001	Galectin-3; contains IPR021099 (Plant organelle RNA recognition domain)	0.74	0.61	0.49	0.58	0.57	0.52	1.12	0.63	0.62	0.54	1.17	0.53
GSVIVG01010774001	G2484-1 protein	0.67	0.8	0.86	0.57	0.76	1.13	2.73	0.76	2.25	1.06	1.58	0.8
GSVIVG01010781001	Unknown protein	0.55	0.76	0.65	0.78	0.24	0.3	0.53	0.79	0.55	0.79	0.77	0.47
GSVIVG01010786001	G2484-1 protein	1.29	0.47	0.63	0.55	0.59	1.27	2.27	0.85	2	0.98	1.38	0.8
GSVIVG01010794001	Zinc finger protein CONSTANS-like protein; contains IPR000315 (Zinc finger, B-box)	0.89	0.7	0.86	1.18	0.87	0.37	0.73	1.39	0.97	1.09	1.68	0.61
GSVIVG01010795001	Rhomboid protein; contains IPR022764 (Peptidase S54, rhomboid domain)	1.04	0.5	0.83	0.67	0.65	1.04	0.76	0.98	0.89	0.81	0.58	1.12
GSVIVG01010801001	Putative uncharacterized protein OSJNBa0040E17.32; contains IPR007658 (Protein of unknown function DUF594), IPR025315 (Domain of unknown function DUF4220)	0.65	1.06	0.8	0.39	0.49	0.52	0.69	0.63	1.14	1.24	1.05	0.98
GSVIVG01010803001	Putative uncharacterized protein OSJNBa0040E17.32; contains IPR007658 (Protein of unknown function DUF594), IPR025315 (Domain of unknown function DUF4220)	0.61	0.87	0.94	0.58	0.49	0.38	0.91	0.73	1.46	0.75	0.96	1.1
GSVIVG01010812001	UDP-glycosyltransferase 1; contains IPR002213 (UDP-glucuronosyl/UDP-glucosyltransferase)	1	1	1	1	3	2.33	0.18	0.13	0.54	1.17	5.55	0.42
GSVIVG01010814001	Disease resistance protein; contains IPR002182 (NB-ARC), IPR027417 (P-loop containing nucleoside triphosphate hydrolase)	2.5	1.7	2.67	20.33	13.5	3.36	4.59	1.96	3.27	0.96	1.32	5
GSVIVG01010815001	Sugar binding protein, putative; contains IPR001480 (Bulb-type lectin domain)	0.31	1.16	0.63	1.07	0.52	0.14	0.57	0.38	0.77	0.21	0.9	0.25
GSVIVG01010817001	UDP-glycosyltransferase 1; contains IPR002213 (UDP-glucuronosyl/UDP-glucosyltransferase)	1	1	2.33	1	1	1	0.33	0.12	0.53	1	5.67	0.48
GSVIVG01010819001	Unknown protein	3.83	3.55	2.09	4.14	6.77	4.35	65.33	2.04	2.81	0.67	1.03	1.13
GSVIVG01010824001	Disease resistance protein; contains IPR002182 (NB-ARC), IPR027417 (P-loop containing nucleoside triphosphate hydrolase)	2.69	1.2	18	4.68	4.89	1.92	0.9	1.92	2.86	1.93	1.55	2.18
GSVIVG01010834001	Disease resistance protein; contains IPR000767 (Disease resistance protein), IPR027417 (P-loop containing nucleoside triphosphate hydrolase)	1.47	2.62	4.97	10.61	2.58	3.33	0.9	1.13	2.07	1.33	1.32	4.05
GSVIVG01010855001	Zinc finger protein CONSTANS-like protein; contains IPR010402 (CCT domain)	0.64	0.6	0.63	0.56	0.5	0.23	0.23	0.44	0.45	0.64	1.07	0.35
GSVIVG01010864001	Clathrin assembly protein, putative; contains IPR008942 (ENTH/VHS), IPR011417 (AP180 N-terminal homology (ANTH) domain)	1.22	1.15	0.76	0.95	2.6	1.55	0.95	0.39	2.91	2.04	4.07	0.84
GSVIVG01010871001	Subtilisin-like serine protease; contains IPR009020 (Proteinase inhibitor, propeptide), IPR010435 (Peptidase S8A, DUF1034 C-terminal), IPR015500 (Peptidase S8, subtilisin-related), IPR023827 (Peptidase S8, subtilisin, Asp-active site), IPR023828 (Peptidase S8, subtilisin, Ser-active site)	0.82	0.79	0.94	0.63	0.66	0.34	0.95	0.58	1.08	0.77	1.08	0.65
GSVIVG01010878001	Core-2/I-branching beta-1,6-N-acetylglucosaminyltransferase family protein; contains IPR003406 (Glycosyl transferase, family 14)	1.46	1.28	1.55	1.57	2.02	2.54	1.22	1.41	1.5	1.32	1.08	1.39
GSVIVG01010884001	ATPase subunit 4	2.01	0.5	1.63	0.62	0.42	2.24	0.68	1.9	0.65	1.34	0.57	0.8
GSVIVG01010908001	U3 small nucleolar RNA-associated protein 25; contains IPR010678 (Digestive organ expansion factor, predicted)	1.02	0.75	0.83	0.49	0.79	0.82	1.27	0.77	1.21	0.8	0.86	0.81
GSVIVG01010911001	F-box family protein; contains IPR001810 (F-box domain, cyclin-like)	0.74	1.08	0.86	0.79	0.58	0.31	0.93	0.53	0.83	1.08	1	0.73
GSVIVG01010913001	Putative phospholipase A2; contains IPR016090 (Phospholipase A2 domain)	0.56	0.6	0.67	0.56	0.55	0.18	0.58	0.29	0.71	0.58	1.02	0.61
GSVIVG01010923001	Phenylalanine--tRNA ligase alpha subunit; contains IPR004530 (Phenylalanyl-tRNA synthetase, class IIc, mitochondrial)	0.9	0.73	0.8	0.58	0.6	0.44	0.93	0.71	0.82	0.86	0.86	0.69
GSVIVG01010924001	Photosystem II D2 protein; contains IPR000484 (Photosynthetic reaction centre, L/M)	0.86	0.87	0.73	1.27	0.31	0.49	0.96	0.71	0.43	0.98	0.3	0.55
GSVIVG01010932001	Potassium transporter; contains IPR003445 (Cation transporter)	0.88	0.62	0.79	0.72	0.5	0.04	0.67	0.38	1.08	0.7	1.58	0.18
GSVIVG01010937001	Potassium transporter; contains IPR003445 (Cation transporter)	0.59	0.35	0.7	1.26	0.36	0.14	0.7	0.19	0.72	1.55	0.43	0.53
GSVIVG01010939001	Glutathione S-transferase; contains IPR010987 (Glutathione S-transferase, C-terminal-like), IPR012336 (Thioredoxin-like fold)	0.91	0.98	0.69	0.61	0.53	0.47	0.93	0.56	0.67	0.61	1.26	0.58
GSVIVG01010940001	Glutathione transferase; contains IPR010987 (Glutathione S-transferase, C-terminal-like), IPR012336 (Thioredoxin-like fold)	0.88	1.35	0.77	2.03	1.39	2.91	0.87	1.11	0.91	1.14	0.87	1.43
GSVIVG01010942001	Glutathione transferase; contains IPR010987 (Glutathione S-transferase, C-terminal-like), IPR012336 (Thioredoxin-like fold)	1.11	1.33	1.09	2.13	1.71	2.52	1.03	0.89	0.87	0.96	1.05	1.5
GSVIVG01010946001	F22D16.4 protein	0.71	0.59	0.69	0.75	0.39	0.44	0.96	0.99	0.89	0.8	1.38	0.35
GSVIVG01010948001	Putative WEE1 kinase; contains IPR011009 (Protein kinase-like domain)	0.76	1.9	0.71	1.64	0.6	0.19	1.36	1.41	0.93	0.73	1.05	0.77
GSVIVG01010949001	Probable potassium transport system protein kup 2; contains IPR003855 (K+ potassium transporter)	2.73	6.14	4.64	10.46	43.25	47.3	4.83	11.71	12.82	5.89	2.2	8.67
GSVIVG01010950001	Probable potassium transport system protein kup 2; contains IPR003855 (K+ potassium transporter)	1	5.67	4	8.33	19.33	14.75	6.83	8.5	31	13.43	2.73	8.11
GSVIVG01010951001	Probable potassium transport system protein kup 2; contains IPR003855 (K+ potassium transporter)	3.67	5.83	2.71	5.08	35.33	16.62	17.33	7.82	60.33	2.65	1.28	4.79
GSVIVG01010952001	Putative WEE1 kinase; contains IPR011009 (Protein kinase-like domain)	0.77	0.82	0.87	0.62	0.45	0.37	0.88	0.58	0.38	0.61	0.75	1.52
GSVIVG01010956001	Probable potassium transport system protein kup 2; contains IPR003855 (K+ potassium transporter)	1	4.67	0.67	5	22	16.67	2.64	2.56	2.47	7.12	0.74	2.42
GSVIVG01010974001	Unknown protein	0.81	0.66	0.83	0.68	0.8	0.44	0.63	0.51	1	0.54	0.57	0.88
GSVIVG01010975001	Unknown protein	0.74	0.59	0.8	0.54	0.64	0.38	1.15	0.55	1.04	0.99	0.73	0.82
GSVIVG01010980001	Zinc finger CCCH domain-containing protein; contains IPR000571 (Zinc finger, CCCH-type)	0.87	0.76	0.84	0.49	0.6	0.58	1.19	0.8	1.43	0.96	1.02	0.76
GSVIVG01010983001	BTB/POZ domain-containing protein; contains IPR011333 (BTB/POZ fold), IPR027356 (NPH3 domain)	0.77	0.84	0.71	0.53	0.35	0.19	0.92	0.86	1.11	0.54	1.32	0.57
GSVIVG01010995001	Auxin signaling F-box 3	0.82	0.88	0.86	0.64	0.65	0.33	0.86	0.77	0.98	0.86	1.16	0.65
GSVIVG01011002001	Kinase interacting-like protein; contains IPR011684 (KIP1-like)	0.79	0.89	0.86	0.62	0.62	0.16	0.69	0.36	0.73	0.7	1.01	0.34
GSVIVG01011005001	Monooxygenase, putative; contains IPR013027 (FAD-dependent pyridine nucleotide-disulphide oxidoreductase), IPR020946 (Flavin monooxygenase-like)	2.02	4.05	3.23	6.39	9.57	28.47	1.18	2.17	1.2	1.25	1.05	2.56
GSVIVG01011015001	Rho GTPase-activating protein; contains IPR000095 (PAK-box/P21-Rho-binding), IPR008936 (Rho GTPase activation protein)	0.58	0.64	0.63	0.42	0.5	0.15	0.63	0.47	0.82	0.61	1.45	0.23
GSVIVG01011028001	Aldo/keto reductase; contains IPR001395 (Aldo/keto reductase), IPR023210 (NADP-dependent oxidoreductase domain)	1.11	0.73	0.87	0.55	0.45	0.35	1.09	0.76	1.82	0.87	0.71	0.69
GSVIVG01011032001	Histone H2A; contains IPR009072 (Histone-fold)	0.67	0.41	0.75	5.22	0.76	2.88	0.27	25.67	1.19	0.93	0.28	1.72
GSVIVG01011036001	Unknown protein	1.08	0.88	2.19	1.12	1.12	1.48	0.7	1.55	0.9	1.9	0.71	1.29
GSVIVG01011037001	Gibberellin receptor GID1, putative; contains IPR013094 (Alpha/beta hydrolase fold-3)	1.34	1.1	1.49	1.53	1.38	2.91	1.22	1.68	1.37	1.27	0.95	1.6
GSVIVG01011038001	Unknown protein	2.84	1.56	2.76	1.6	1.87	3.94	1.44	0.69	2.26	10.62	0.5	0.5
GSVIVG01011042001	Putative leucine-rich repeat receptor-like protein kinase family protein; contains IPR013210 (Leucine-rich repeat-containing N-terminal, type 2)	0.66	0.67	0.79	0.75	0.5	0.29	0.67	0.67	0.85	0.97	1.1	0.52
GSVIVG01011045001	Receptor-like kinase; contains IPR011009 (Protein kinase-like domain)	2.69	3.47	2.83	7.03	7.26	26.13	1.65	4.82	2.41	2.22	0.98	2.95
GSVIVG01011046001	Receptor-like kinase; contains IPR011009 (Protein kinase-like domain), IPR013320 (Concanavalin A-like lectin/glucanase, subgroup)	1.64	1.56	1.32	2.01	1.82	2.99	1.54	1.95	1.5	1.21	1.16	1.25
GSVIVG01011047001	Solute carrier family 2, facilitated glucose transporter member 8; contains IPR005828 (General substrate transporter), IPR016196 (Major facilitator superfamily domain, general substrate transporter)	1.99	1.55	1.7	2.09	1.78	5.91	1.33	1.38	1.18	1.16	0.76	1.46
GSVIVG01011049001	Unknown protein	0.99	0.62	0.66	0.65	0.63	0.64	0.3	0.77	0.43	0.93	0.35	0.79
GSVIVG01011052001	Indole-3-acetic acid-amido synthetase GH3.5, putative; contains IPR004993 (GH3 auxin-responsive promoter)	1.55	1.47	1.58	1.39	1.3	2.8	1.29	1.62	1.78	1.8	0.89	1.78
GSVIVG01011060001	WGS project CAID00000000 data, contig chromosome 09	0.98	1.06	1.04	0.75	0.75	0.37	0.9	0.79	0.67	0.89	1.33	0.55
GSVIVG01011068001	Oxidoreductase, 2OG-Fe(II) oxygenase family protein; contains IPR027450 (Alpha-ketoglutarate-dependent dioxygenase AlkB-like)	1.01	1.24	1.26	1.35	1.71	1.18	1.62	3.13	2.33	2.35	1.18	1.66
GSVIVG01011071001	GDSL esterase/lipase; contains IPR001087 (Lipase, GDSL)	0.97	0.65	1.7	0.87	0.71	0.19	0.56	1.04	0.86	0.9	0.82	0.87
GSVIVG01011072001	Glutamine synthetase; contains IPR008147 (Glutamine synthetase, beta-Grasp), IPR014746 (Glutamine synthetase/guanido kinase, catalytic domain), IPR027302 (Glutamine synthetase, N-terminal conserved site), IPR027303 (Glutamine synthetase, glycine-rich site)	0.67	0.41	1.6	0.27	0.15	0.03	0.51	0.32	0.83	1.38	0.45	0.11
GSVIVG01011082001	NAD dependent epimerase/dehydratase, putative; contains IPR001509 (NAD-dependent epimerase/dehydratase), IPR016040 (NAD(P)-binding domain)	0.78	1.05	0.89	0.67	0.53	0.21	0.59	0.55	0.65	0.72	2.15	0.51
GSVIVG01011083001	At2g30530/T6B20.12	0.5	1.07	1.04	1	0.55	0.11	0.55	0.33	0.75	0.63	0.86	0.49
GSVIVG01011085001	Dynamin-like GTPase; contains IPR003733 (Thiamine phosphate synthase), IPR005225 (Small GTP-binding protein domain), IPR027417 (P-loop containing nucleoside triphosphate hydrolase)	0.98	0.71	0.9	0.55	0.61	0.48	0.98	0.81	1.06	0.91	0.9	0.72
GSVIVG01011086001	Protein FANTASTIC FOUR 3; contains IPR021410 (Protein of unknown function DUF3049)	0.52	0.66	1.01	0.3	0.99	0.03	1.39	0.18	0.54	25.67	1	0.97
GSVIVG01011089001	Endo-1,3-1,4-beta-d-glucanase, putative; contains IPR002925 (Dienelactone hydrolase)	1.24	1.11	1.42	1.34	1.2	2.3	1.11	1.48	0.98	1.19	0.82	1.34
GSVIVG01011092001	Endo-1,3-1,4-beta-d-glucanase, putative; contains IPR002925 (Dienelactone hydrolase)	0.78	0.78	0.87	0.78	0.54	0.47	0.72	0.84	0.83	0.94	0.76	0.84
GSVIVG01011093001	RNA exonuclease; contains IPR012337 (Ribonuclease H-like domain), IPR015880 (Zinc finger, C2H2-like)	0.8	0.55	0.7	0.46	0.45	0.5	0.84	0.68	1.01	0.85	0.92	0.71
GSVIVG01011094001	Mediator of RNA polymerase II transcription subunit 33A	1.24	1.12	1.4	1.31	1.37	2.1	1.25	1.54	1.61	1.35	0.88	1.26
GSVIVG01011098001	Circadian clock coupling factor ZGT	1	1.17	0.39	0.64	0.57	0.62	0.68	0.63	0.19	0.87	1.79	0.83
GSVIVG01011112001	Phenazine biosynthesis protein PhzF family; contains IPR003719 (Phenazine biosynthesis PhzF protein)	1.81	1.82	2.23	3.89	2.77	4.25	1.22	2	1.7	1.7	0.98	1.88
GSVIVG01011113001	Phenazine biosynthesis protein PhzF family; contains IPR003719 (Phenazine biosynthesis PhzF protein)	1.7	2.2	2.3	3.06	2.59	3.19	1.42	1.93	1.67	1.42	0.87	1.82
GSVIVG01011114001	Phenazine biosynthesis protein PhzF family; contains IPR003719 (Phenazine biosynthesis PhzF protein)	1.73	2.03	2.16	3.52	2.55	2.68	1.71	1.61	1.52	0.99	0.86	1.93
GSVIVG01011116001	Xyloglucan-specific endoglucanase inhibitor protein; contains IPR001461 (Peptidase A1), IPR021109 (Aspartic peptidase)	3.76	13.27	9.27	21.01	17.11	24.57	1.86	3.27	4.1	2.05	1.81	1.82
GSVIVG01011126001	F15k9.21	0.78	1.33	1.1	0.75	0.93	0.46	1.71	0.45	0.73	0.9	0.94	0.6
GSVIVG01011128001	Protein translocase secy subunit, putative; contains IPR002208 (SecY/SEC61-alpha family), IPR023201 (SecY subunit domain)	0.99	0.6	0.85	0.47	0.64	0.7	1.26	0.97	1.25	1.03	0.75	0.81
GSVIVG01011138001	Dof zinc finger protein; contains IPR003851 (Zinc finger, Dof-type)	1.09	2.91	0.55	27	6.76	7.02	1	1	1	1	1	1
GSVIVG01011139001	U-box domain-containing protein; contains IPR013083 (Zinc finger, RING/FYVE/PHD-type), IPR016024 (Armadillo-type fold)	10.06	22.75	17.18	58.2	73.27	114.89	5.35	22.06	8.23	6.79	2.67	18.71
GSVIVG01011140001	U-box domain-containing protein; contains IPR013083 (Zinc finger, RING/FYVE/PHD-type), IPR016024 (Armadillo-type fold)	9.87	23.41	20.09	70.21	61.28	115.2	4.73	22.42	6.67	7.54	3.01	17.04
GSVIVG01011144001	Unknown protein	8.4	15.99	15.31	27.97	17.27	26.1	3.94	7.71	7.17	3.63	1.63	3.72
GSVIVG01011156001	Rhodanese-like family protein-like protein; contains IPR001763 (Rhodanese-like domain)	0.81	1.09	1.03	0.9	0.61	0.21	0.72	0.76	0.71	0.71	1.09	0.49
GSVIVG01011165001	1-aminocyclopropane-1-carboxylate oxidase; contains IPR005123 (Oxoglutarate/iron-dependent dioxygenase), IPR026992 (Non-haem dioxygenase N-terminal domain), IPR027443 (Isopenicillin N synthase-like)	2.31	3.99	5.67	17.72	31.78	52.45	2	4.46	3.5	5.26	2.23	8.07
GSVIVG01011168001	Trihelix transcription factor GT-3b; contains IPR001005 (SANT/Myb domain)	1.91	2.43	4.22	5.54	8.95	25.62	1.33	4.07	1.59	3.39	3.11	6.64
GSVIVG01011170001	ALC-interacting protein 1	2.06	1.74	2.42	2.98	1.66	1.73	0.97	1.01	1.83	1.27	1.99	0.66
GSVIVG01011171001	Omega-3 fatty acid desaturase; contains IPR005804 (Fatty acid desaturase, type 1), IPR021863 (Protein of unknown function DUF3474)	0.85	0.88	1.02	0.69	0.94	0.13	0.75	0.53	1.01	1.04	1.71	0.37
GSVIVG01011175001	Acyl-CoA dehydrogenase, putative; contains IPR009075 (Acyl-CoA dehydrogenase/oxidase C-terminal), IPR009100 (Acyl-CoA dehydrogenase/oxidase)	1.28	1.38	1.34	2.2	2.67	3.05	1.21	1.21	1.24	1.22	1.23	1.19
GSVIVG01011180001	Putative DUF231 domain containing family protein; contains IPR025846 (PMR5 N-terminal domain), IPR026057 (PC-Esterase)	1.12	0.98	1.24	0.68	0.44	0.4	0.4	0.35	0.83	0.34	0.63	0.81
GSVIVG01011181001	AT5g01350/T10O8_60	1.45	0.41	1.03	0.71	0.92	0.94	0.78	1.14	0.92	1.08	0.82	0.95
GSVIVG01011185001	AMP deaminase, putative; contains IPR006329 (AMP deaminase)	0.82	0.83	0.65	0.42	0.74	1.03	1.4	1.2	1.49	0.99	0.86	0.84
GSVIVG01011187001	Chlorophyll synthase; contains IPR000537 (UbiA prenyltransferase family)	0.75	0.63	0.72	0.57	0.58	0.4	0.92	0.73	0.97	0.75	0.83	0.78
GSVIVG01011201001	Ankyrin repeat-containing protein, putative; contains IPR026961 (PGG domain)	0.88	0.76	1.17	0.76	0.64	0.57	0.78	0.85	0.43	0.79	0.84	0.54
GSVIVG01011204001	Ankyrin repeat-containing protein, putative; contains IPR020683 (Ankyrin repeat-containing domain), IPR025314 (Domain of unknown function DUF4219), IPR026961 (PGG domain)	0.73	0.73	1.01	0.53	0.2	0.47	0.97	0.91	0.45	0.8	0.95	0.6
GSVIVG01011216001	Ankyrin repeat-containing protein, putative; contains IPR020683 (Ankyrin repeat-containing domain), IPR025314 (Domain of unknown function DUF4219), IPR026961 (PGG domain)	1.7	0.43	1.75	0.03	0.14	1.12	0.89	0.54	0.64	0.66	0.94	0.69
GSVIVG01011247001	GDSL esterase/lipase; contains IPR001087 (Lipase, GDSL)	1.34	0.53	0.51	0.93	0.54	0.21	0.88	0.7	0.98	0.83	0.7	0.5
GSVIVG01011252001	RNA binding protein, putative; contains IPR012677 (Nucleotide-binding, alpha-beta plait)	1.03	0.8	0.68	0.62	0.65	0.35	0.88	0.68	0.51	0.67	1.19	0.31
GSVIVG01011268001	Hippocampus abundant transcript 1 protein, putative; contains IPR011701 (Major facilitator superfamily), IPR016196 (Major facilitator superfamily domain, general substrate transporter)	2.03	1.03	0.69	2.23	1.18	0.76	2.31	3.59	1	0.55	0.99	1.33
GSVIVG01011279001	Aspartyl aminopeptidase, putative; contains IPR001948 (Peptidase M18), IPR023358 (Peptidase M18, domain 2)	1.12	1.04	1.06	1.07	0.88	0.41	0.98	0.86	1.05	0.84	1.03	0.75
GSVIVG01011282001	DUF679 domain membrane protein 1; contains IPR007770 (Protein of unknown function DUF679)	0.92	0.62	0.95	0.93	0.63	0.28	1.11	0.82	1	1.08	1.79	0.52
GSVIVG01011284001	Sodium/bile acid cotransporter 7; contains IPR016833 (Putative sodium bile acid cotransporter)	0.92	0.59	0.71	0.52	0.46	0.38	0.95	0.67	0.85	0.7	0.89	0.99
GSVIVG01011286001	Hydrolase, alpha/beta fold family protein	1.05	1.3	1.05	1	0.81	0.5	0.75	0.6	0.95	0.8	1.45	0.54
GSVIVG01011287001	Diphosphomevalonate decarboxylase, putative; contains IPR005935 (Diphosphomevalonate decarboxylase)	1.41	1.51	1.8	2.21	1.99	1.97	1.25	1.25	1.23	1.37	1.58	1.14
GSVIVG01011300001	MADS box transcription factor; contains IPR002100 (Transcription factor, MADS-box), IPR002487 (Transcription factor, K-box)	0.89	0.91	0.87	0.63	0.64	0.31	1.16	0.45	0.97	0.93	0.98	0.81
GSVIVG01011313001	Cinnamoyl CoA reductase-like protein; contains IPR001509 (NAD-dependent epimerase/dehydratase), IPR016040 (NAD(P)-binding domain)	1.41	1.48	2.15	65.33	0.44	2.43	0.6	0.48	0.67	0.69	0.55	0.98
GSVIVG01011320001	Mechanosensitive ion channel; contains IPR006685 (Mechanosensitive ion channel MscS), IPR010920 (Like-Sm (LSM) domain)	1.18	1.02	1.05	0.8	0.56	0.43	1.05	0.38	1.12	0.9	1.03	0.66
GSVIVG01011325001	Cell division cycle, putative; contains IPR015943 (WD40/YVTN repeat-like-containing domain)	0.56	0.97	1.08	0.66	0.49	0.12	0.58	0.32	0.99	0.76	0.92	0.32
GSVIVG01011333001	Pentatricopeptide repeat-containing protein, putative; contains IPR002885 (Pentatricopeptide repeat), IPR011990 (Tetratricopeptide-like helical)	0.89	0.66	0.57	0.47	0.6	0.45	1.1	0.63	1.03	0.87	0.86	0.44
GSVIVG01011336001	Kinase-START domain protein; contains IPR011993 (Pleckstrin homology-like domain), IPR023393 (START-like domain)	1.67	0.79	1.3	0.91	1.32	2.62	2.12	1.21	0.8	1.36	0.8	1.29
GSVIVG01011343001	Male sterility MS5 family protein; contains IPR011990 (Tetratricopeptide-like helical)	1.63	1.56	1.62	2.38	1.91	1.7	1.03	0.87	1.32	0.78	0.91	0.79
GSVIVG01011350001	AP2-like ethylene-responsive transcription factor; contains IPR016177 (DNA-binding, integrase-type)	1.4	0.82	3.02	1.75	1.35	178	0.79	1.51	1.75	1.63	0.66	1.33
GSVIVG01011354001	Serine carboxypeptidase, putative; contains IPR001563 (Peptidase S10, serine carboxypeptidase)	1.65	1.16	1.52	3.77	2.43	4.55	1.5	2.26	1.15	1.99	0.62	2.46
GSVIVG01011356001	WRKY transcription factor, putative; contains IPR003657 (DNA-binding WRKY)	1.01	0.85	1.14	4.45	1.5	4.91	0.47	1.74	0.24	1.36	2.08	3.23
GSVIVG01011360001	IQ domain-containing protein; contains IPR000048 (IQ motif, EF-hand binding site), IPR025064 (Domain of unknown function DUF4005)	0.74	0.86	0.67	0.54	0.57	0.38	0.81	0.54	0.93	0.62	1.09	0.55
GSVIVG01011374001	Leucine-rich repeat receptor-like protein kinase; contains IPR001611 (Leucine-rich repeat), IPR002812 (3-dehydroquinate synthase, prokaryotic-type), IPR011009 (Protein kinase-like domain), IPR025875 (Leucine rich repeat 4)	0.97	1.14	0.9	0.87	0.48	0.3	0.83	0.84	1.43	1.01	0.83	0.89
GSVIVG01011376001	Probable receptor-like protein kinase; contains IPR011009 (Protein kinase-like domain), IPR013320 (Concanavalin A-like lectin/glucanase, subgroup)	0.78	0.92	0.89	0.94	0.62	0.35	0.69	0.52	0.93	0.87	1.09	0.65
GSVIVG01011377001	Homeobox-leucine zipper protein; contains IPR003106 (Leucine zipper, homeobox-associated), IPR009057 (Homeodomain-like)	0.88	0.69	0.87	0.59	0.67	0.22	1.12	0.54	0.58	0.71	1.13	0.29
GSVIVG01011381001	Lipid A export ATP-binding/permease protein MsbA; contains IPR011527 (ABC transporter, transmembrane domain, type 1), IPR027417 (P-loop containing nucleoside triphosphate hydrolase)	0.71	1.07	0.83	0.77	0.55	0.62	0.92	0.41	1.05	0.85	1.15	0.91
GSVIVG01011382001	Tubulin alpha chain, putative; contains IPR000217 (Tubulin), IPR023123 (Tubulin, C-terminal)	0.53	1.13	0.87	0.69	0.59	0.08	0.67	0.33	0.72	0.72	1.01	0.29
GSVIVG01011393001	Putative phosphofructokinase; contains IPR000023 (Phosphofructokinase domain), IPR012004 (Pyrophosphate-dependent phosphofructokinase TP0108), IPR022953 (Phosphofructokinase)	4.37	8.34	8.07	14.22	10.42	22.17	2.5	7.19	5.94	3.45	1.21	3.23
GSVIVG01011394001	Ankyrin repeat-containing protein, putative; contains IPR000571 (Zinc finger, CCCH-type), IPR012677 (Nucleotide-binding, alpha-beta plait), IPR020683 (Ankyrin repeat-containing domain), IPR025605 (OST-HTH/LOTUS domain)	1.19	1.08	1.97	1.24	1.55	3.93	1.58	2.62	7.11	4.92	3.57	1.9
GSVIVG01011396001	Probable serine protease; contains IPR001940 (Peptidase S1C), IPR009003 (Trypsin-like cysteine/serine peptidase domain)	0.9	0.78	0.89	0.52	0.58	0.39	0.93	0.72	1.07	0.86	0.68	0.71
GSVIVG01011401001	Amino acid transporter; contains IPR013057 (Amino acid transporter, transmembrane)	1.07	0.88	1.82	1.82	2.43	8.69	1.35	2.95	1.82	1.08	0.64	2.55
GSVIVG01011405001	Amino acid transporter; contains IPR013057 (Amino acid transporter, transmembrane)	2.81	2.22	2.46	5.58	4.25	9.33	0.35	1.29	5	1.69	2.82	2.11
GSVIVG01011406001	Amino acid transporter; contains IPR013057 (Amino acid transporter, transmembrane)	0.89	0.98	2.17	1.39	1.98	8.07	1.26	2.81	1.88	1.2	0.93	2.42
GSVIVG01011407001	Aquaporin; contains IPR000425 (Major intrinsic protein), IPR023271 (Aquaporin-like)	0.39	1.12	0.5	0.74	1.81	0.12	0.37	0.61	0.88	0.67	1.1	0.57
GSVIVG01011408001	Structural maintenance of chromosomes protein; contains IPR003395 (RecF/RecN/SMC), IPR010935 (SMCs flexible hinge), IPR024704 (Structural maintenance of chromosomes protein), IPR027417 (P-loop containing nucleoside triphosphate hydrolase)	0.93	1.13	0.78	0.73	0.71	0.83	0.92	0.42	1.2	0.61	1.07	0.68
GSVIVG01011412001	Gibberellin-regulated protein; contains IPR003854 (Gibberellin regulated protein)	0.59	0.92	0.61	0.49	0.45	0.15	0.68	0.25	0.48	0.57	0.85	0.34
GSVIVG01011418001	60S ribosomal protein L34, putative; contains IPR008195 (Ribosomal protein L34Ae), IPR012870 (Protein of unknown function DUF1666)	1.69	2.13	2.14	3.34	4.1	9.58	1.3	1.74	1.43	1.55	1.44	1.24
GSVIVG01011422001	Malate dehydrogenase, putative; contains IPR001557 (L-lactate/malate dehydrogenase)	0.92	0.84	0.87	0.64	0.8	0.41	0.82	0.72	0.82	0.82	1.1	0.52
GSVIVG01011424001	Beta-1,3-galactosyltransferase; contains IPR002659 (Glycosyl transferase, family 31), IPR008985 (Concanavalin A-like lectin/glucanases superfamily)	2.71	2.68	3.12	3.48	3.04	6.98	1.84	3.26	3.02	1.93	1	1.9
GSVIVG01011428001	cDNA clone:J023065D24, full insert sequence; contains IPR008195 (Ribosomal protein L34Ae), IPR012870 (Protein of unknown function DUF1666)	2.94	2.17	2.98	3.3	2.24	5.25	1.49	1.45	1.65	1.37	1.19	1.85
GSVIVG01011432001	Structural constituent of ribosome; contains IPR008195 (Ribosomal protein L34Ae)	1.37	1.18	1.52	2.41	2.06	2.97	1.04	1.63	1	1.31	0.94	1.46
GSVIVG01011435001	Calmodulin, putative; contains IPR011992 (EF-hand-like domain)	7.09	2.97	4.13	8.67	1.9	4.87	2.35	2.02	1.57	2.18	1.59	1.74
GSVIVG01011437001	Expansin protein; contains IPR007118 (Expansin/Lol pI), IPR014733 (Barwin-like endoglucanase)	0.49	0.57	0.62	0.83	0.51	0.2	0.92	0.55	1.14	0.93	1.64	0.31
GSVIVG01011444001	Pentatricopeptide repeat-containing protein; contains IPR002885 (Pentatricopeptide repeat), IPR011990 (Tetratricopeptide-like helical)	1.15	1.15	1.28	2.03	2.1	3.55	1.42	1.75	1.84	1.31	0.77	1.51
GSVIVG01011445001	NAC domain protein,; contains IPR003441 (No apical meristem (NAM) protein)	1.34	0.96	1.65	1.8	1.73	3.45	1.08	1.76	1.08	1.36	1.24	1.66
GSVIVG01011447001	Mixta-like2 MYB transcription factor; contains IPR009057 (Homeodomain-like)	0.89	1	0.86	0.84	0.7	0.45	0.79	0.55	0.99	0.74	1.05	0.66
GSVIVG01011453001	Phosphate transporter PHO1 homolog 3; contains IPR004331 (SPX, N-terminal)	5.29	0.89	1.07	0.24	4.33	8.33	0.45	0.48	0.57	0.71	1.29	0.68
GSVIVG01011460001	Nucleoside-diphosphate-sugar pyrophosphorylase /translation initiation factor 2B (EIF-2Bgamma/eIF-2Bepsilon); contains IPR018971 (Protein of unknown function DUF1997)	0.75	0.85	0.88	0.82	0.51	0.22	0.76	0.59	0.94	0.78	1.13	0.56
GSVIVG01011469001	ATP synthase subunit beta	1.01	0.64	1.04	2.77	0.51	4.43	0.27	0.25	2.1	1.08	0.64	0.43
GSVIVG01011471001	Cyclin-dependent protein kinase-like protein; contains IPR011009 (Protein kinase-like domain)	0.57	0.88	0.75	0.74	0.55	0.42	0.8	0.64	0.92	0.55	1.51	0.56
GSVIVG01011473001	Cell division topological specificity factor; contains IPR005527 (Septum formation topological specificity factor MinE)	0.68	0.67	0.67	0.65	0.43	0.37	0.69	0.58	0.6	0.44	0.76	0.47
GSVIVG01011476001	Blue copper protein, putative; contains IPR008972 (Cupredoxin)	0.59	0.68	0.55	0.35	0.49	0.1	0.51	0.39	0.53	0.47	0.79	0.65
GSVIVG01011479001	Pentatricopeptide repeat-containing protein, putative; contains IPR002885 (Pentatricopeptide repeat)	0.86	0.77	0.76	0.69	0.57	0.36	0.77	0.53	1.23	0.73	1.01	0.6
GSVIVG01011490001	WGS project CAID00000000 data, contig chromosome 01; contains IPR025638 (Protein of unknown function DUF4336)	1.28	1	1.11	1.05	1.02	0.4	0.67	0.97	1.36	1.53	1.64	0.77
GSVIVG01011496001	Chaperone clpb, putative; contains IPR004176 (Clp, N-terminal), IPR019489 (Clp ATPase, C-terminal), IPR023150 (Double Clp-N motif), IPR027417 (P-loop containing nucleoside triphosphate hydrolase)	0.84	0.91	0.91	0.72	0.64	0.47	1.01	0.75	1.11	0.95	1.19	0.72
GSVIVG01011508001	TPX2 (Targeting protein for Xklp2) family protein; contains IPR009675 (TPX2), IPR027329 (TPX2, C-terminal domain)	0.6	0.81	0.82	0.65	0.6	0.1	0.74	0.32	0.75	1.29	0.7	0.43
GSVIVG01011511001	Biotin carboxyl carrier protein of acetyl-CoA carboxylase; contains IPR000089 (Biotin/lipoyl attachment), IPR001249 (Acetyl-CoA biotin carboxyl carrier)	0.93	0.79	0.93	0.75	0.64	0.28	0.78	0.66	0.87	0.9	1.08	0.75
GSVIVG01011519001	Nitrilase 4B; contains IPR003010 (Carbon-nitrogen hydrolase)	31.33	6.93	23.67	3.66	11.65	59.5	1.63	2.11	2.06	3.37	2.51	10.49
GSVIVG01011541001	4-coumarate-coa ligase; contains IPR000873 (AMP-dependent synthetase/ligase), IPR025110 (Domain of unknown function DUF4009)	0.69	0.82	0.52	0.58	0.45	0.04	0.99	0.53	0.75	0.42	0.52	0.41
GSVIVG01011555001	Phosphoribulokinase/uridine kinase; contains IPR006082 (Phosphoribulokinase), IPR027417 (P-loop containing nucleoside triphosphate hydrolase)	0.79	0.99	0.97	0.69	0.58	0.25	0.78	0.66	1.01	0.97	1.53	0.54
GSVIVG01011563001	Putative peptide/nitrate transporter; contains IPR000109 (Proton-dependent oligopeptide transporter family), IPR016196 (Major facilitator superfamily domain, general substrate transporter)	1.05	0.96	1.07	1.36	1.37	2.1	1.11	1.55	1.2	1.19	0.77	1.45
GSVIVG01011565001	Glutamate decarboxylase; contains IPR002129 (Pyridoxal phosphate-dependent decarboxylase), IPR015424 (Pyridoxal phosphate-dependent transferase)	2.73	14.34	9.21	20.76	13.93	18.95	3.05	8.8	4.56	3.48	1.75	5.85
GSVIVG01011567001	Protease inhibitor/seed storage/lipid transfer protein family protein; contains IPR016140 (Bifunctional inhibitor/plant lipid transfer protein/seed storage helical domain)	0.75	0.9	0.73	0.81	0.68	0.27	0.49	0.35	0.66	1.44	0.63	0.43
GSVIVG01011569001	Glutamate decarboxylase	0.83	0.8	0.7	0.49	0.52	0.3	0.71	0.64	0.87	0.71	0.84	0.6
GSVIVG01011579001	Reductase 2; contains IPR001395 (Aldo/keto reductase), IPR023210 (NADP-dependent oxidoreductase domain)	1.45	2.24	1.94	2.77	1.73	2.16	1.04	1.01	1.12	1.25	1.14	0.96
GSVIVG01011583001	Reductase 2; contains IPR001395 (Aldo/keto reductase), IPR023210 (NADP-dependent oxidoreductase domain)	1.82	3.62	3.95	3.45	2.6	2.82	1.23	1.34	1.66	1.99	1.06	1.6
GSVIVG01011584001	Reductase 2; contains IPR001395 (Aldo/keto reductase), IPR023210 (NADP-dependent oxidoreductase domain)	1.99	3.36	3.43	3.65	2.39	3.11	1.16	1.25	1.63	2.08	0.99	1.52
GSVIVG01011585001	Reductase 2; contains IPR001395 (Aldo/keto reductase), IPR023210 (NADP-dependent oxidoreductase domain)	0.2	0.72	0.58	0.41	0.33	0.17	0.56	0.05	3.91	0.42	0.65	11.11
GSVIVG01011587001	Putative zinc finger protein; contains IPR013087 (Zinc finger C2H2-type/integrase DNA-binding domain)	0.84	0.93	0.8	0.69	0.66	0.46	0.97	0.71	0.94	0.9	1.1	0.74
GSVIVG01011594001	Putative microtubule-associated protein; contains IPR007145 (Microtubule-associated protein, MAP65/Ase1/PRC1)	0.85	0.76	0.63	0.49	0.62	0.49	0.8	0.6	0.93	0.73	0.97	0.62
GSVIVG01011597001	Putative inositol phosphatase; contains IPR005135 (Endonuclease/exonuclease/phosphatase)	0.84	2.11	1.22	2.47	1.79	2.76	0.7	0.52	1.49	1.61	1.79	0.5
GSVIVG01011612001	Putative histidine kinase; contains IPR005467 (Signal transduction histidine kinase, core), IPR006189 (CHASE), IPR009082 (Signal transduction histidine kinase, homodimeric domain), IPR011006 (CheY-like superfamily)	0.92	1.02	1.18	0.67	0.74	0.46	1.12	0.51	1.39	0.52	1.28	0.61
GSVIVG01011613001	Blight-associated protein P12; contains IPR014733 (Barwin-like endoglucanase)	1	1	0.09	1	1	1	0.39	0.35	0.92	0.98	1.81	0.44
GSVIVG01011616001	U-box domain-containing protein; contains IPR013083 (Zinc finger, RING/FYVE/PHD-type), IPR016024 (Armadillo-type fold)	8.3	16.42	14.76	56.7	59.72	164.01	2.82	12.82	4.03	5.42	3.32	29.36
GSVIVG01011620001	Serine/threonine-protein kinase; contains IPR000742 (Epidermal growth factor-like domain), IPR000858 (S-locus glycoprotein), IPR001480 (Bulb-type lectin domain), IPR003609 (Apple-like), IPR011009 (Protein kinase-like domain), IPR013320 (Concanavalin A-like lectin/glucanase, subgroup)	1.38	1.8	1.75	2.12	1.71	2.26	1.3	1.49	1.1	1.15	1.31	1.09
GSVIVG01011624001	RNA recognition motif containing protein; contains IPR012677 (Nucleotide-binding, alpha-beta plait)	0.75	0.87	0.86	0.96	0.75	0.3	0.73	0.59	0.75	0.81	1.52	0.79
GSVIVG01011628001	Vacuolar iron transporter Ccc1, putative; contains IPR008217 (Domain of unknown function DUF125, transmembrane)	1.27	1.85	1.54	2.61	1.68	1.18	0.87	0.88	1.14	1.13	1.17	0.89
GSVIVG01011629001	Vacuolar iron transporter Ccc1, putative; contains IPR008217 (Domain of unknown function DUF125, transmembrane)	1.45	1.75	1.79	2.73	1.59	1.27	0.91	0.9	1.11	1.35	1.32	1.02
GSVIVG01011635001	MAC/Perforin domain containing protein; contains IPR020864 (Membrane attack complex component/perforin (MACPF) domain)	2.29	1.8	2.41	2.1	3.67	6.93	0.87	1.22	1.95	1.23	2	2.27
GSVIVG01011637001	Jasmonate O-methyltransferase, putative; contains IPR005299 (SAM dependent carboxyl methyltransferase)	2.04	2.17	2.08	2.42	1.74	3.07	0.94	1.24	0.85	1	0.94	1.08
GSVIVG01011638001	Jasmonate O-methyltransferase; contains IPR005299 (SAM dependent carboxyl methyltransferase)	1.73	2.32	4.05	3.55	1.87	1.67	0.9	1.34	1.24	1.54	1.15	1.28
GSVIVG01011639001	Jasmonate O-methyltransferase; contains IPR005299 (SAM dependent carboxyl methyltransferase)	1.4	2.28	3.19	2.95	1.49	1.46	1.08	1.48	1.18	2.24	0.96	1.22
GSVIVG01011641001	Jasmonate O-methyltransferase; contains IPR005299 (SAM dependent carboxyl methyltransferase)	1.68	2.02	3.38	3.54	1.8	1.19	0.95	1.22	1.3	1.22	0.96	0.94
GSVIVG01011642001	Jasmonate O-methyltransferase; contains IPR005299 (SAM dependent carboxyl methyltransferase)	1.88	2.51	3.44	6.08	1.57	1.77	1.37	1.04	1.37	1.1	1.2	0.85
GSVIVG01011651001	Tsr2248 protein	0.65	0.89	0.76	0.73	0.54	0.46	0.75	0.64	0.56	0.74	1.07	0.81
GSVIVG01011652001	Flavin-binding kelch domain F box protein; contains IPR000014 (PAS domain), IPR001610 (PAC motif), IPR015915 (Kelch-type beta propeller)	0.67	0.55	0.32	0.33	0.52	1.2	0.81	0.59	0.26	0.59	0.78	0.75
GSVIVG01011660001	UDP-3-O-[3-hydroxymyristoyl] N-acetylglucosamine deacetylase, putative; contains IPR004463 (UDP-3-O-acyl N-acetylglucosamine deacetylase)	1.1	1.09	0.89	0.87	0.68	0.37	1.15	0.78	1.12	0.85	0.98	0.83
GSVIVG01011661001	Nuclear pore complex protein Nup155; contains IPR004870 (Nucleoporin, Nup155-like)	0.72	0.64	0.68	0.48	0.74	0.85	1.82	0.7	1.75	0.62	1.19	0.79
GSVIVG01011668001	Nudix hydrolase; contains IPR015797 (NUDIX hydrolase domain-like)	1.19	1.18	1.91	3.12	2.67	2.9	1.22	1.73	1.51	1.7	1.35	2.06
GSVIVG01011670001	1-aminocyclopropane-1-carboxylate oxidase-like protein; contains IPR005123 (Oxoglutarate/iron-dependent dioxygenase), IPR027443 (Isopenicillin N synthase-like)	1.45	1.64	1.59	2.16	1.75	2.2	1.13	1.34	1.18	1.3	1.42	1.3
GSVIVG01011677001	Putative receptor-like protein kinase; contains IPR001611 (Leucine-rich repeat), IPR011009 (Protein kinase-like domain), IPR013210 (Leucine-rich repeat-containing N-terminal, type 2), IPR025875 (Leucine rich repeat 4)	1.28	0.99	1.33	1.51	1.97	2.31	1.63	1.5	1.5	1.16	1.31	1.29
GSVIVG01011679001	Jasmonate ZIM-domain protein 2; contains IPR010399 (Tify), IPR018467 (CO/COL/TOC1, conserved site)	1.14	1.17	1.09	1.45	1.97	2.08	1.14	1.14	1.21	0.83	1	1.01
GSVIVG01011682001	Glucan endo-1,3-beta-glucosidase, putative; contains IPR000490 (Glycoside hydrolase, family 17), IPR012946 (X8), IPR017853 (Glycoside hydrolase, superfamily)	0.79	0.71	0.78	0.47	0.51	0.23	0.83	0.5	0.93	0.73	0.89	0.6
GSVIVG01011687001	Cell number regulator 2; contains IPR006461 (Uncharacterised protein family Cys-rich)	1.58	2.24	1.86	2.73	1.74	2.13	1.12	1.5	1.04	1.27	1.36	1.52
GSVIVG01011689001	Protein PLANT CADMIUM RESISTANCE 2; contains IPR006461 (Uncharacterised protein family Cys-rich)	0.56	1.3	0.64	0.76	0.48	0.05	0.69	0.69	0.8	1.32	1.29	0.45
GSVIVG01011690001	Protein PLANT CADMIUM RESISTANCE 2; contains IPR006461 (Uncharacterised protein family Cys-rich)	3.27	4.87	2.79	8.26	49.18	40.12	25.33	7.7	45.33	23.21	10.65	207.57
GSVIVG01011692001	Cell number regulator 2; contains IPR006461 (Uncharacterised protein family Cys-rich)	10.33	87.67	4.98	29.12	1963.67	98.69	15	20.06	15.33	25.67	13.18	1031.67
GSVIVG01011693001	Cell number regulator 2; contains IPR006461 (Uncharacterised protein family Cys-rich)	0.51	0.75	1.17	0.09	0.03	2.6	1.12	0.52	0.46	0.76	1.11	0.29
GSVIVG01011694001	Protein PLANT CADMIUM RESISTANCE 2; contains IPR006461 (Uncharacterised protein family Cys-rich)	1	58.67	18.4	354.33	320.33	108.64	0.96	1.44	4.46	38.14	1.41	3.28
GSVIVG01011699001	Pectinesterase; contains IPR011050 (Pectin lyase fold/virulence factor)	0.47	0.8	0.79	1.54	0.43	0.17	1.3	1.3	0.95	0.74	1.96	0.32
GSVIVG01011705001	Chlororespiratory reduction 3	0.81	0.77	0.47	0.59	0.76	0.43	0.85	0.72	0.48	0.82	1.1	0.57
GSVIVG01011707001	Putative NADH dehydrogenase subunit NdhL; contains IPR019654 (NAD(P)H-quinone oxidoreductase subunit L)	0.76	0.58	0.82	0.6	0.56	0.15	0.45	0.59	0.76	0.66	1.93	0.3
GSVIVG01011714001	Phosphoglucosamine mutase; contains IPR005841 (Alpha-D-phosphohexomutase superfamily)	0.68	0.78	0.39	0.28	0.38	0.18	0.65	0.48	0.38	0.69	1.46	0.34
GSVIVG01011715001	N-methyltransferase 1; contains IPR013216 (Methyltransferase type 11), IPR025771 (Phosphoethanolamine N-methyltransferase)	1.05	1.52	0.97	0.89	0.36	0.13	1.13	1.41	1.17	0.88	0.74	0.86
GSVIVG01011716001	Major latex protein, putative; contains IPR000916 (Bet v I domain), IPR023393 (START-like domain)	0.62	1.12	0.87	0.58	0.37	0.26	0.74	0.74	0.85	0.81	0.79	0.74
GSVIVG01011717001	MLP-like protein 28; contains IPR000916 (Bet v I domain), IPR023393 (START-like domain)	1	3.81	1.66	0.77	0.42	0.08	0.93	0.48	0.84	0.56	0.59	0.65
GSVIVG01011718001	Major latex protein, putative; contains IPR000916 (Bet v I domain), IPR023393 (START-like domain)	0.84	1.41	0.98	0.77	0.53	0.27	0.83	0.77	0.86	0.65	0.52	0.68
GSVIVG01011734001	EamA-like transporter family protein; contains IPR000620 (Drug/metabolite transporter)	0.87	0.7	0.72	0.58	0.6	0.47	0.98	0.85	0.8	0.71	0.74	0.86
GSVIVG01011744001	Sulfate transporter, putative; contains IPR001902 (Sulphate anion transporter)	0.49	0.53	0.57	0.62	0.69	0.17	0.7	0.55	0.85	0.86	1.56	0.49
GSVIVG01011749001	Mitogen-activated protein kinase 21-2; contains IPR011009 (Protein kinase-like domain)	1.27	1.49	1.89	2.53	2.52	5.7	1.35	1.36	2.06	2.46	0.88	1.64
GSVIVG01011751001	Serine carboxypeptidase-like protein; contains IPR001563 (Peptidase S10, serine carboxypeptidase)	1.75	1.68	1.92	2.43	1.96	2.77	1.39	1.38	1.43	1.2	1.39	1.41
GSVIVG01011754001	Homeobox-leucine zipper protein 14; contains IPR003106 (Leucine zipper, homeobox-associated), IPR009057 (Homeodomain-like)	2.39	1.43	2	2.99	3.83	5.06	2.02	1.55	1.62	2.22	1.42	2.67
GSVIVG01011760001	Chaperone protein dnaJ; contains IPR001623 (DnaJ domain)	0.61	0.53	0.23	0.72	0.34	0.33	0.5	1.71	0.41	1.12	0.68	0.54
GSVIVG01011766001	Putative uncharacterized protein OSJNBa0092H22.1; contains IPR025322 (Protein of unknown function DUF4228)	7.9	31.7	25.61	29.83	116.93	81	6.87	31.57	14.29	11.02	2.1	21.49
GSVIVG01011772001	Putative uncharacterized protein slr1287; contains IPR021763 (Protein of unknown function DUF3326)	0.97	0.69	0.93	0.6	0.53	0.31	0.83	0.63	0.96	0.96	0.96	0.58
GSVIVG01011775001	Putative uncharacterized protein slr1287; contains IPR021763 (Protein of unknown function DUF3326)	0.95	0.68	0.94	0.78	0.58	0.36	1	0.67	1.16	0.84	1.05	0.57
GSVIVG01011777001	Heavy metal-associated domain containing protein; contains IPR006121 (Heavy metal-associated domain, HMA)	0.88	1	0.8	0.7	0.63	0.19	0.75	0.44	0.73	0.66	1.18	0.49
GSVIVG01011778001	Metal ion binding protein, putative; contains IPR006121 (Heavy metal-associated domain, HMA)	0.94	0.49	1.07	1.25	0.73	0.92	0.68	0.89	0.65	1.14	1.06	0.7
GSVIVG01011781001	ABC transporter G family member 7; contains IPR013525 (ABC-2 type transporter), IPR027417 (P-loop containing nucleoside triphosphate hydrolase)	0.97	1.02	0.78	0.69	0.77	0.44	0.97	0.66	0.66	0.8	1.2	0.56
GSVIVG01011790001	Methyltransferase-like protein; contains IPR025322 (Protein of unknown function DUF4228), IPR025714 (Methyltransferase domain), IPR026635 (N-lysine methyltransferase See1-like)	1.75	1.66	1.89	2.98	1.72	3.56	1.18	1.95	1.18	1.41	1.1	1.65
GSVIVG01011800001	Multidrug resistance protein MdtK; contains IPR002528 (Multi antimicrobial extrusion protein)	1.08	0.6	0.86	0.53	0.68	0.32	0.9	0.87	2.7	0.54	1.01	0.55
GSVIVG01011806001	Putative origin recognition complex subunit 4; contains IPR016527 (Origin recognition complex, subunit 4), IPR027417 (P-loop containing nucleoside triphosphate hydrolase)	1.25	1.47	1.21	1.06	1.3	0.13	1.24	0.67	0.62	0.39	1.88	0.36
GSVIVG01011808001	Phosphatidylserine synthase, putative; contains IPR004277 (Phosphatidyl serine synthase)	1.46	1.15	1.39	1.59	1.67	2.32	1.42	1.86	1.81	1.34	0.84	1.5
GSVIVG01011812001	2-oxoglutarate and iron-dependent oxygenase domain-containing protein 2; contains IPR005123 (Oxoglutarate/iron-dependent dioxygenase)	0.87	0.71	0.85	0.49	0.58	0.62	0.99	0.83	1.13	0.97	0.78	0.78
GSVIVG01011816001	Receptor-like protein kinase; contains IPR011009 (Protein kinase-like domain)	1.58	1.12	1.69	1.44	1	2	0.97	1.31	0.92	1.02	0.94	1.25
GSVIVG01011819001	Zinc finger protein, putative; contains IPR000571 (Zinc finger, CCCH-type)	2.96	1.21	0.66	1.77	7.09	0.74	0.85	3.09	0.49	0.7	1.86	0.9
GSVIVG01011820001	CONSTANS-like zinc finger protein; contains IPR010402 (CCT domain)	1.02	0.78	0.99	0.78	0.66	0.5	0.75	0.78	0.75	0.74	0.77	0.49
GSVIVG01011821001	CONSTANS-like zinc finger protein; contains IPR000315 (Zinc finger, B-box)	0.94	0.7	0.88	0.49	0.56	0.45	0.99	0.72	1.22	0.73	1.12	0.48
GSVIVG01011824001	Putative amino acid permease; contains IPR002293 (Amino acid/polyamine transporter I)	1.66	1.43	1.65	1.91	3.09	3	1.64	2.71	1.96	1.56	0.92	2.23
GSVIVG01011828001	Lipid phosphate phosphatase 3; contains IPR000326 (Phosphatidic acid phosphatase type 2/haloperoxidase)	0.81	0.5	0.71	0.6	0.49	0.53	0.98	0.93	0.91	0.92	0.68	0.79
GSVIVG01011834001	Unknown protein	1.13	1.29	1.1	1.35	1.45	2.02	1.48	1.58	1.24	1.11	1.29	1.34
GSVIVG01011840001	Zinc finger protein; contains IPR013083 (Zinc finger, RING/FYVE/PHD-type)	0.49	0.66	0.59	0.4	0.5	0.08	0.54	0.14	0.49	0.32	0.57	0.37
GSVIVG01011842001	Receptor protein kinase-like protein; contains IPR001611 (Leucine-rich repeat), IPR011009 (Protein kinase-like domain), IPR013210 (Leucine-rich repeat-containing N-terminal, type 2)	0.75	0.67	0.73	0.68	0.71	0.29	0.88	0.56	1.02	0.86	0.92	0.58
GSVIVG01011847001	Glutamine amidotransferase; contains IPR011697 (Peptidase C26), IPR017926 (Glutamine amidotransferase)	0.57	1.19	0.72	3.17	1.98	1.78	0.66	1.01	1.06	0.71	1.26	1.27
GSVIVG01011856001	Sterol-C5(6)-desaturase homolog; contains IPR006694 (Fatty acid hydroxylase)	0.96	0.91	0.98	0.58	0.64	0.06	0.21	5	1	13.67	1	0.25
GSVIVG01011857001	Putative receptor kinase; contains IPR001611 (Leucine-rich repeat), IPR011009 (Protein kinase-like domain), IPR013210 (Leucine-rich repeat-containing N-terminal, type 2), IPR025875 (Leucine rich repeat 4)	0.87	0.97	0.78	0.87	0.83	0.38	0.92	0.53	0.79	0.76	1	0.63
GSVIVG01011858001	Core-2/I-branching beta-1,6-N-acetylglucosaminyltransferase family protein; contains IPR003406 (Glycosyl transferase, family 14)	6.13	10.58	6.77	11.8	17.55	109.52	3.45	8.28	6.33	3.32	2.07	7.07
GSVIVG01011859001	Unknown protein	7.14	17.56	4.89	10.1	56.15	269.52	5.61	8.37	14.04	3.46	1.46	9.51
GSVIVG01011865001	Serine/threonine kinase, putative	1.31	1.99	2.02	1.53	1.07	2.68	1.25	1.4	2.52	1.72	1.39	1.27
GSVIVG01011866001	Serine/threonine kinase, putative; contains IPR025287 (Wall-associated receptor kinase galacturonan-binding domain)	2.88	2.77	2.75	2.21	2.37	4.33	2.06	2.43	6.97	2.94	2.5	1.89
GSVIVG01011869001	Putative uncharacterized protein F11I4_6; contains IPR012438 (Protein of unknown function DUF1639)	1.43	1.46	1.65	2.09	2.08	2.62	1.29	1.8	1.33	1.45	1.09	1.25
GSVIVG01011872001	Putative MYB transcription factor; contains IPR009057 (Homeodomain-like)	1.12	1.97	2.74	2.19	4.74	10.96	1.88	3.35	0.76	4.47	1.86	12.82
GSVIVG01011888001	Monoglyceride lipase; contains IPR000073 (Alpha/beta hydrolase fold-1)	1.1	0.84	1.27	1.27	0.99	2.27	1.11	1.68	1.43	1.24	0.72	1.57
GSVIVG01011891001	50S ribosomal protein L15, putative; contains IPR005749 (Ribosomal protein L15, bacterial-type), IPR021131 (Ribosomal protein L18e/L15P)	0.68	0.63	0.7	0.59	0.53	0.23	0.59	0.57	0.49	0.67	1.19	0.48
GSVIVG01011894001	Fiber protein Fb34; contains IPR009606 (Protein of unknown function DUF1218)	0.81	0.77	0.89	1.02	0.66	0.46	0.9	0.75	0.75	0.95	0.85	0.69
GSVIVG01011895001	LOB domain-containing protein; contains IPR004883 (Lateral organ boundaries, LOB)	0.93	1.39	0.92	1.05	1	0.48	1.01	0.8	0.73	0.71	0.98	0.93
GSVIVG01011900001	3-ketoacyl-CoA synthase; contains IPR016039 (Thiolase-like)	0.96	0.77	0.86	0.67	0.68	0.12	1.17	0.27	0.64	0.67	1.29	0.3
GSVIVG01011901001	Dihydroflavonol-4-reductase; contains IPR001509 (NAD-dependent epimerase/dehydratase), IPR016040 (NAD(P)-binding domain)	2.44	9.9	2.64	73.33	10.77	28.21	4.67	4.26	5.68	5.04	1.54	3.68
GSVIVG01011902001	Ethylene-responsive transcription factor; contains IPR016177 (DNA-binding, integrase-type)	0.89	0.8	0.63	0.75	0.65	0.38	0.82	0.77	0.72	0.7	1.14	0.66
GSVIVG01011903001	Conserved peptide upstream open reading frame 53	0.97	0.41	0.57	0.39	0.64	0.47	1.16	0.69	1.32	0.75	0.77	0.77
GSVIVG01011904001	Alpha-glucosidase, putative; contains IPR000322 (Glycoside hydrolase, family 31), IPR011013 (Galactose mutarotase-like domain)	0.54	0.75	0.56	0.48	0.51	0.13	0.73	0.27	0.63	0.57	1.32	0.3
GSVIVG01011905001	Unknown protein	1.64	1.69	3.15	2.41	2.82	6.44	0.98	2.29	1.13	1.07	1.2	2.72
GSVIVG01011906001	Unknown protein	1.01	1.19	1.36	2.41	1.55	1.84	0.88	1.34	0.74	1.1	0.95	1.32
GSVIVG01011908001	Probable peptide/nitrate transporter; contains IPR000109 (Proton-dependent oligopeptide transporter family), IPR014830 (Glycolipid transfer protein domain), IPR016196 (Major facilitator superfamily domain, general substrate transporter)	1.03	1.15	1.3	1.17	0.93	0.42	0.92	0.6	1.06	1.28	1.28	0.66
GSVIVG01011909001	Dihydrolipoyllysine-residue acetyltransferase component of pyruvate dehydrogenase complex; contains IPR001078 (2-oxoacid dehydrogenase acyltransferase, catalytic domain), IPR023213 (Chloramphenicol acetyltransferase-like domain)	0.93	1.12	0.97	1.11	0.83	0.41	0.94	0.87	0.89	0.89	1.22	0.69
GSVIVG01011911001	Putative agenet domain-containing protein / bromo-adjacent homology (BAH) domain-containing protein	1.02	1.05	1.11	0.86	1.24	1.89	1.7	1.48	2.46	1.33	1.11	1.37
GSVIVG01011914001	Unknown protein	1.37	1.05	1.75	2.56	2.54	2.75	0.82	1.13	0.8	1.18	1.19	1.57
GSVIVG01011918001	IST1-like protein; contains IPR005061 (Domain of unknown function DUF292, eukaryotic)	1.35	1.49	1.38	2.18	1.34	2.55	1.02	1.2	1.14	1.65	1.79	2.01
GSVIVG01011920001	WGS project CAID00000000 data, contig chromosome 05	0.93	0.74	0.92	0.54	0.64	0.32	0.75	0.64	0.76	0.67	0.85	0.45
GSVIVG01011925001	Gibberellin receptor GID1-like protein; contains IPR013094 (Alpha/beta hydrolase fold-3)	1.13	1.69	1.9	2.56	1.46	2.98	0.91	1.23	1.21	1.29	0.8	1.94
GSVIVG01011927001	Protein PLANT CADMIUM RESISTANCE 7; contains IPR006461 (Uncharacterised protein family Cys-rich)	8.58	3.01	4.55	22.32	12.79	11.04	4.24	1.87	4.64	2.46	0.78	5.74
GSVIVG01011929001	BZIP transcription factor; contains IPR004827 (Basic-leucine zipper domain), IPR025422 (DOG1 domain)	0.8	0.84	1.03	0.66	0.46	0.43	0.84	0.51	1.31	0.85	1.04	0.84
GSVIVG01011932001	Aspartic proteinase nepenthesin-1, putative; contains IPR001461 (Peptidase A1), IPR021109 (Aspartic peptidase)	0.66	0.84	0.64	0.67	0.61	0.19	0.59	0.27	0.78	0.65	1.12	0.42
GSVIVG01011938001	Lysine/histidine transporter; contains IPR013057 (Amino acid transporter, transmembrane)	0.71	0.65	0.82	1.07	0.78	0.22	0.75	0.88	1.16	1.23	1.49	0.55
GSVIVG01011941001	Putative Zn-dependent hydrolase of beta-lactamase fold; contains IPR001279 (Beta-lactamase-like)	0.98	0.7	0.86	0.57	0.64	0.3	0.71	0.87	0.98	0.85	1.01	0.7
GSVIVG01011944001	Allene oxide cyclase 2; contains IPR009410 (Allene oxide cyclase)	2.17	2.17	2.52	40.47	7.85	4.87	2	1.8	4.56	2.77	2	2.02
GSVIVG01011946001	Methionine aminopeptidase; contains IPR000994 (Peptidase M24, structural domain), IPR001714 (Peptidase M24, methionine aminopeptidase)	0.84	1.03	1.05	0.87	0.72	0.44	1.03	1	1.02	0.87	0.98	0.79
GSVIVG01011949001	Glycosyltransferase, CAZy family GT8	0.59	0.94	0.82	1.06	0.85	0.39	0.59	0.59	0.53	0.68	1.12	0.62
GSVIVG01011950001	HEAT repeat family	0.61	1.46	1.2	1.04	0.77	0.06	0.74	0.28	0.62	0.98	0.87	0.64
GSVIVG01011952001	Kinase-like protein; contains IPR011009 (Protein kinase-like domain)	0.8	0.64	1.01	0.88	0.88	0.39	0.89	1.03	1.21	1.05	1.17	0.74
[truncated: 5,293 more rows]

## Sheet: B 
Supplemental Table 2: Differently expressed genes (DEGs) whose expression was induced by Botrytis cinerea in RG and SY leaves and expression clusters based on all DEGs. A. All DEGs filtered by ratios ≥ 2 or ≤ 0.5 and adjusted P-values ≤ 0.05 among the genes in the indicated samples. B. DEGs in the indicated expression cluster identified through the K-means method based on the pooling of all DEGs.…
Cluster 1
Gene ID	RG 4h	RG 8h	RG 12h	RG 18h	RG 24h	RG 36h	SY 4h	SY 8h	SY 12h	SY 18h	SY 24h	SY 36h
GSVIVG01033610001	0.0143553	-0.268817	0	-0.268817	-0.454032	-0.535332	-0.494109	-1.02915	0.176323	-0.599462	-0.514573	-1.12029
GSVIVG01034138001	-0.494109	-0.943417	0.485427	-0.68966	-0.0588937	-1.64386	-0.395929	-1.12029	0.443607	-0.713119	-2.18442	0.799087
GSVIVG01037077001	-0.168123	0.333424	0.992768	-1.51457	-1.32193	-1.2863	-1.25154	-0.434403	1.46467	-1.21759	-0.152003	0.275007
GSVIVG01038223001	-0.358454	-0.0291463	-0.666576	-0.643856	-0.494109	-2.12029	0.201634	-1.2863	1.20789	-0.0291463	-0.514573	0.344828
GSVIVG01000957001	0.0143553	0.0703893	-0.434403	-0.434403	-1.02915	-0.514573	0.201634	-1.21759	-0.136062	-0.785875	-0.415038	-0.621488
GSVIVG01001808001	-0.268817	-0.136062	-0.152003	-1.18442	-1.4344	-0.514573	-0.340075	-0.340075	-0.0439433	0.163499	-2.05889	-1.64386
GSVIVG01001870001	0.201634	0.432959	-0.304006	-0.514573	-0.556393	-1.05889	-0.358454	-0.915936	0.0976109	-1.12029	-0.836501	-0.200913
GSVIVG01002067001	0	-0.434403	-0.415038	-0.68966	-0.713119	-1.152	0.275007	-0.556393	0.422233	-0.217591	-0.535332	-0.200913
GSVIVG01003355001	-0.0439433	-0.785875	-0.494109	-0.785875	-0.888969	-1.05889	0.111031	-0.621488	0.389567	-0.37707	-0.621488	-0.217591
GSVIVG01004806001	-0.104697	-0.556393	-0.666576	-0.736966	-0.37707	-1.18442	0.0426443	-0.915936	0.555816	0.0565835	-0.0588937	-0.621488
GSVIVG01006470001	-0.251539	-0.0588937	-0.168123	-0.577767	-0.434403	-1.68966	-0.104697	-1.05889	0.214125	-0.37707	-0.340075	-0.556393
GSVIVG01007286001	-0.120294	-0.454032	-0.761213	-0.286304	-1.12029	-0.251539	0.201634	-1.12029	-0.0588937	-2.05889	-0.535332	-1.18442
GSVIVG01007793001	-0.473931	-0.37707	-0.666576	-0.415038	-0.810966	-1.08927	-0.556393	-0.454032	-0.152003	-0.514573	-0.761213	-0.514573
GSVIVG01007826001	-0.514573	-0.434403	-0.120294	-0.556393	-1.35845	-1.59946	-0.120294	-0.888969	0.526069	-0.168123	-0.37707	-0.217591
GSVIVG01008509001	-0.37707	-0.286304	-0.535332	-0.454032	-0.535332	-0.810966	-0.0439433	-0.888969	0.0565835	-0.713119	-0.200913	-1.05889
GSVIVG01009012001	-0.321928	-0.454032	-0.514573	-1	-0.943417	-0.761213	-0.104697	-0.268817	0.0703893	-0.473931	-0.494109	-0.415038
GSVIVG01009036001	-0.184425	-0.268817	-0.0291463	-0.395929	-0.599462	-1.68966	-0.473931	-0.971431	-0.0439433	-0.577767	-0.761213	-0.888969
GSVIVG01009272001	-0.200913	-0.286304	-0.200913	-0.556393	-0.943417	-0.862496	-0.234465	-1.05889	0.0976109	-0.168123	-0.217591	-0.37707
GSVIVG01009292001	-0.0740006	-0.643856	-0.200913	-0.713119	-0.836501	-1.08927	-0.415038	-0.514573	-0.104697	-0.340075	-0.599462	-0.621488
GSVIVG01009299001	-0.395929	0.443607	-0.286304	-0.810966	-0.434403	-0.888969	-0.0892673	-0.915936	-0.514573	-1	0.111031	-0.514573
GSVIVG01009305001	-0.915936	-0.0439433	-0.217591	-1.02915	-0.473931	-1.73697	-0.473931	-0.68966	0.163499	0.0565835	-0.395929	0.0285691
GSVIVG01009444001	-0.395929	-0.104697	-0.37707	-0.395929	-0.494109	-0.785875	-0.304006	-1.59946	-0.713119	-0.810966	-0.0291463	-0.836501
GSVIVG01009562001	-0.304006	-0.268817	-0.200913	-1.02915	-0.761213	-0.836501	-0.286304	-0.785875	-0.136062	-0.168123	0.163499	-0.454032
GSVIVG01009581001	-0.268817	-0.120294	-0.556393	-0.643856	-0.358454	-1.152	-0.0144996	-0.785875	-0.0439433	-0.621488	-0.37707	-0.556393
GSVIVG01009618001	-0.0740006	-0.286304	-0.286304	-0.713119	-1.12029	-1.08927	-0.577767	-1.4344	-0.473931	-0.234465	-0.37707	-0.736966
GSVIVG01009805001	-0.621488	-0.340075	-0.286304	-0.234465	-0.358454	-1.08927	-0.395929	-1.02915	0.0143553	-0.473931	-0.321928	-0.494109
GSVIVG01010349001	-0.304006	-0.943417	0.0840642	-1	-0.514573	-2.05889	-0.200913	-0.251539	0.0840642	-1.88897	-1.4344	-0.0740006
GSVIVG01010373001	-0.200913	-0.217591	-0.120294	-0.785875	-0.810966	-1	-0.666576	-0.810966	-0.217591	0.137504	-0.104697	-0.340075
GSVIVG01010390001	-0.168123	-0.736966	0.0285691	-0.599462	-1.18442	-0.810966	-0.713119	-1.18442	-0.234465	-0.599462	0.0840642	-0.321928
GSVIVG01010801001	-0.621488	0.0840642	-0.321928	-1.35845	-1.02915	-0.943417	-0.535332	-0.666576	0.189034	0.31034	0.0703893	-0.0291463
GSVIVG01010803001	-0.713119	-0.200913	-0.0892673	-0.785875	-1.02915	-1.39593	-0.136062	-0.454032	0.545968	-0.415038	-0.0588937	0.137504
GSVIVG01010974001	-0.304006	-0.599462	-0.268817	-0.556393	-0.321928	-1.18442	-0.666576	-0.971431	0	-0.888969	-0.810966	-0.184425
GSVIVG01010975001	-0.434403	-0.761213	-0.321928	-0.888969	-0.643856	-1.39593	0.201634	-0.862496	0.0565835	-0.0144996	-0.454032	-0.286304
GSVIVG01011028001	0.15056	-0.454032	-0.200913	-0.862496	-1.152	-1.51457	0.124328	-0.395929	0.863939	-0.200913	-0.494109	-0.535332
GSVIVG01011180001	0.163499	-0.0291463	0.31034	-0.556393	-1.18442	-1.32193	-0.268817	-1.51457	-0.268817	-1.55639	-0.666576	-0.304006
GSVIVG01011396001	-0.152003	-0.358454	-0.168123	-0.943417	-0.785875	-1.35845	-0.104697	-0.473931	0.0976109	-0.217591	-0.556393	-0.494109
GSVIVG01011585001	-2.32193	-0.473931	-0.785875	-1.2863	-1.59946	-2.55639	-0.836501	-4.32193	1.96717	-1.25154	-0.621488	3.47379
GSVIVG01011718001	-0.251539	0.495695	-0.0291463	-0.37707	-0.915936	-1.88897	-0.268817	-0.37707	-0.217591	-0.621488	-0.943417	-0.556393
GSVIVG01011734001	-0.200913	-0.514573	-0.473931	-0.785875	-0.736966	-1.08927	-0.0291463	-0.234465	-0.321928	-0.494109	-0.434403	-0.217591
GSVIVG01011828001	-0.304006	-1	-0.494109	-0.736966	-1.02915	-0.915936	-0.0291463	-0.104697	-0.136062	-0.120294	-0.556393	-0.340075
GSVIVG01011929001	-0.321928	-0.251539	0.0426443	-0.599462	-1.12029	-1.21759	-0.251539	-0.971431	0.389567	-0.234465	0.0565835	-0.251539
GSVIVG01012461001	0	-0.415038	-1.12029	-0.200913	-0.599462	-1.2863	-0.200913	-0.68966	0.124328	-0.535332	0.124328	-0.340075
GSVIVG01012487001	-0.104697	-0.810966	-0.473931	-0.234465	-1	-1.32193	-0.152003	-0.473931	-0.599462	-0.37707	-0.599462	-0.286304
GSVIVG01012508001	-0.340075	-0.217591	-0.0588937	-0.535332	-0.643856	-1	-0.556393	-0.810966	-0.168123	-0.304006	0	-0.643856
GSVIVG01012639001	-0.120294	-0.184425	-0.556393	0.176323	-1.21759	-2.18442	0.124328	-1.08927	0.432959	-0.643856	-1.18442	-0.888969
GSVIVG01012656001	-0.494109	-0.862496	-0.971431	-1.32193	-0.666576	-1.78588	-0.152003	-2.39593	0.226508	-0.104697	-0.577767	-0.251539
GSVIVG01012846001	-0.68966	0.0426443	-0.321928	-0.217591	-1	-0.862496	-0.304006	-1	-0.599462	-0.836501	0.124328	-0.535332
GSVIVG01013142001	-0.184425	-0.862496	-0.268817	-0.321928	-1.02915	-0.643856	-0.0291463	-0.943417	-0.514573	-0.0588937	-0.577767	-0.473931
GSVIVG01013147001	-0.37707	-0.621488	-0.136062	-0.395929	-0.836501	-1.152	-0.37707	-0.268817	-0.0439433	-0.268817	-0.434403	-0.535332
GSVIVG01013770001	-0.340075	-0.494109	-0.251539	-0.666576	-0.68966	-1.08927	-0.37707	-0.785875	-0.104697	-0.395929	0.0840642	-0.454032
GSVIVG01013881001	-0.286304	-0.434403	-0.0439433	-0.643856	-1.12029	-0.643856	-0.599462	-0.535332	0.695994	-0.785875	-0.0892673	0.0143553
GSVIVG01014028001	-0.321928	-0.184425	-0.494109	-0.971431	-0.666576	-0.785875	0.0143553	-1.05889	0.536053	-0.971431	0.124328	-0.836501
GSVIVG01014092001	-0.37707	-0.535332	-0.304006	-0.454032	-0.321928	-1.35845	-0.0291463	-0.761213	0.0565835	-0.104697	-0.168123	-0.810966
GSVIVG01014162001	-0.494109	-0.200913	-0.200913	-0.304006	-1.21759	-0.971431	-0.304006	-0.943417	-0.120294	-0.234465	0	-0.358454
GSVIVG01014302001	-0.251539	-0.358454	-0.340075	-0.0892673	-0.761213	-1.35845	-0.666576	-1.59946	-0.434403	0.214125	-0.556393	-0.68966
GSVIVG01014368001	-0.104697	-0.358454	-0.395929	-0.736966	-1.08927	-0.836501	-0.0291463	-0.494109	0.0840642	-0.217591	-0.268817	-0.68966
GSVIVG01014394001	-0.136062	-0.666576	-0.577767	-1.08927	-0.761213	-0.943417	-0.217591	-0.494109	-0.340075	-0.184425	-0.200913	-0.556393
GSVIVG01014421001	-0.713119	-0.713119	-0.251539	-0.37707	-0.888969	-1.8365	-0.888969	-0.971431	-0.415038	-0.152003	-0.810966	0.275007
GSVIVG01014422001	-0.217591	-0.666576	-0.415038	-0.473931	-0.621488	-1.152	-0.286304	-0.643856	-0.340075	-0.0892673	-0.494109	-0.340075
GSVIVG01014529001	-0.234465	-0.168123	-0.37707	-0.862496	-0.761213	-1.152	0.250962	-0.713119	0.15056	0.111031	0.0285691	-0.494109
GSVIVG01014533001	-0.184425	-0.915936	-0.494109	-0.862496	-0.943417	-1.05889	-0.0439433	-0.666576	-0.286304	0.124328	-0.473931	-0.473931
GSVIVG01014679001	-0.251539	-0.68966	-0.736966	-1.51457	-1.02915	-1	0.422233	-0.514573	-0.535332	-0.286304	-0.37707	-0.494109
GSVIVG01014695001	-0.234465	-0.434403	-0.268817	-0.836501	-0.810966	-1.4344	-0.286304	-0.666576	0.367371	-0.395929	-0.0740006	-0.785875
GSVIVG01014748001	-0.286304	-0.621488	-0.454032	-1.02915	-1.152	-1.152	-0.251539	-0.104697	-0.494109	0.0143553	-0.621488	-0.395929
GSVIVG01014774001	-0.152003	-1.152	-0.643856	-0.454032	-0.736966	-0.862496	-0.184425	-0.713119	0.189034	-0.494109	-0.200913	-0.321928
GSVIVG01014992001	-0.37707	-0.395929	-0.321928	-0.713119	-0.761213	-1.25154	0.0285691	-0.810966	0.275007	-0.286304	0.189034	-0.473931
GSVIVG01015002001	-0.340075	-0.0144996	-0.761213	-0.473931	-0.666576	-0.37707	-0.514573	-1.152	-0.836501	-0.761213	-0.395929	-0.68966
GSVIVG01015085001	-0.217591	-0.810966	-0.321928	-1.152	-1.02915	-1.02915	-0.152003	-0.286304	0.124328	-0.0740006	-0.577767	-0.454032
GSVIVG01015122001	-0.340075	-0.454032	-0.494109	-0.862496	-1.02915	-0.943417	-0.321928	-0.37707	-0.200913	-0.136062	-0.395929	-0.556393
GSVIVG01015209001	-0.200913	-0.494109	-0.184425	-0.888969	-0.785875	-1.18442	-0.321928	-0.434403	-0.104697	0.0143553	-0.0291463	-0.666576
GSVIVG01015219001	-0.321928	-0.514573	-0.68966	-0.643856	-1.02915	-1.02915	-0.0740006	0.201634	-0.0740006	-0.810966	-0.599462	-0.810966
GSVIVG01015222001	-0.120294	-0.761213	-0.514573	-1	-1.08927	-1.18442	0.0143553	-0.494109	0.201634	-0.358454	-0.454032	-0.454032
GSVIVG01015225001	-0.104697	-0.736966	-0.217591	-0.915936	-0.862496	-1.02915	0.0143553	-0.514573	0.344828	-0.251539	-0.321928	-0.621488
GSVIVG01015532001	-0.136062	-0.836501	-0.666576	-0.621488	-0.971431	-1.39593	-0.37707	-0.736966	-0.494109	-0.473931	-0.915936	-0.599462
GSVIVG01016089001	-0.104697	-0.915936	-0.304006	-0.643856	-0.577767	-1.02915	-0.200913	-0.577767	0.344828	-0.286304	-0.643856	-0.577767
GSVIVG01016183001	0.0143553	-0.514573	-0.68966	-1.12029	-0.621488	-0.415038	0.189034	-0.454032	-0.836501	-0.577767	-0.473931	-0.666576
GSVIVG01016296001	-0.0892673	-0.643856	-0.340075	-0.888969	-0.643856	-1.35845	0.15056	-0.340075	0.201634	-0.0740006	0.0143553	-0.599462
GSVIVG01016351001	0.0565835	-0.395929	-0.251539	-0.736966	-0.68966	-1.02915	0.0703893	-0.200913	0.163499	-0.358454	-0.415038	-0.473931
GSVIVG01016396001	-0.535332	-0.184425	-0.184425	-0.136062	-1.21759	-0.915936	-0.666576	-0.761213	-0.621488	-0.200913	-0.184425	-0.454032
GSVIVG01016572001	-0.810966	-0.358454	-0.761213	-0.152003	-1.94342	-0.915936	-0.68966	-0.395929	-0.358454	-0.358454	-0.494109	-0.234465
GSVIVG01016575001	-0.120294	-0.286304	-0.200913	-0.810966	-0.599462	-1.32193	-0.136062	-0.454032	-0.286304	-0.0588937	-0.358454	-0.599462
GSVIVG01016588001	-0.268817	-0.454032	-0.577767	-1	-0.862496	-1.47393	0.910733	-0.0588937	0.0840642	-0.0892673	-0.836501	-0.340075
GSVIVG01016685001	0.526069	-0.68966	-0.200913	-1.08927	-1.8365	-1.55639	0.124328	-1.25154	-0.184425	-0.358454	-0.168123	0.389567
GSVIVG01016697001	-0.810966	-0.321928	-0.666576	-0.120294	-1.68966	-0.761213	-0.862496	-0.415038	-0.152003	-0.0892673	0.443607	-0.713119
GSVIVG01016782001	-0.454032	-0.0291463	-0.0892673	-0.473931	-0.761213	-1	-0.0588937	-0.643856	-0.0892673	-0.713119	-0.136062	-1.02915
GSVIVG01016878001	-0.184425	-0.358454	-0.268817	-0.473931	-0.621488	-1.152	-0.321928	-1.12029	-0.217591	-0.395929	0.0703893	-0.514573
GSVIVG01017000001	-0.395929	-0.217591	-0.321928	0.0426443	-0.888969	-1.25154	-0.862496	-1.51457	0.887525	-0.888969	-0.785875	-1.78588
GSVIVG01017169001	-0.0144996	-0.0892673	-0.0588937	-0.785875	-0.785875	-1.32193	-0.251539	-1	-0.268817	-0.434403	0.0285691	-0.37707
GSVIVG01017237001	-0.666576	-0.971431	-0.0439433	-0.200913	0.333424	-0.535332	0.650765	-2.12029	-0.785875	-0.251539	-0.358454	-0.862496
GSVIVG01017355001	-0.286304	-0.415038	-0.37707	-0.643856	-0.643856	-1.152	-0.184425	-0.761213	0.15056	-0.184425	0.15056	-0.599462
GSVIVG01017379001	-0.0439433	-0.304006	-0.577767	-0.761213	-0.836501	-1.32193	0	-0.136062	-0.0588937	-0.666576	-0.358454	-0.494109
GSVIVG01017439001	-0.556393	-0.37707	-0.321928	-0.68966	-1.02915	-0.0588937	1.23266	-0.785875	-0.943417	-0.200913	-0.0144996	-0.971431
GSVIVG01017440001	-0.136062	-0.395929	-0.599462	-0.862496	-0.785875	-1.25154	-0.184425	-0.888969	-0.358454	-0.535332	-0.37707	-0.915936
GSVIVG01017471001	-0.268817	-0.304006	-0.494109	-0.736966	-0.577767	-1.18442	-0.184425	-0.556393	-0.304006	-0.251539	-0.200913	-0.643856
GSVIVG01017568001	-0.321928	-0.454032	-0.454032	-0.556393	-0.971431	-1.39593	-0.321928	-0.395929	-0.152003	-0.473931	-0.234465	-0.535332
GSVIVG01017800001	-0.0144996	-0.971431	-0.217591	-0.666576	-0.736966	-1.32193	0.422233	-0.37707	-0.152003	-0.713119	-1	-0.535332
GSVIVG01017806001	0.0565835	-0.535332	-0.621488	-1.08927	-1.02915	-1.12029	-0.785875	-0.340075	0.176323	0.321928	-0.621488	-1.152
GSVIVG01017961001	0	-1.08927	-0.395929	-0.0740006	-1.08927	-1.2863	-0.836501	-1.02915	-0.340075	-0.666576	-0.321928	-0.556393
GSVIVG01018024001	-0.415038	-0.234465	-0.514573	-0.713119	-1.02915	-1.18442	-0.37707	-0.556393	-0.666576	-0.577767	-0.184425	-0.37707
GSVIVG01018038001	-0.494109	-0.434403	-0.200913	-0.836501	-1.02915	-1.08927	-0.666576	-0.68966	-0.120294	-0.434403	0	-0.599462
GSVIVG01018047001	-0.0588937	-0.321928	-0.234465	-0.713119	-0.434403	-1.21759	-0.321928	-0.643856	0.189034	-0.304006	-0.251539	-0.556393
GSVIVG01018095001	-0.184425	-0.234465	-0.68966	-1.152	-0.736966	-1.2863	-0.0291463	-0.836501	-0.454032	-0.415038	-0.217591	-0.37707
GSVIVG01018216001	-0.514573	-0.713119	-0.836501	-1.21759	-1	-0.736966	-0.0892673	-0.168123	-0.200913	-0.666576	-0.321928	-0.494109
GSVIVG01018288001	-0.286304	-0.621488	-0.473931	-0.577767	-0.810966	-1.02915	-0.494109	-0.556393	-0.268817	-0.514573	-0.152003	-0.599462
GSVIVG01018478001	0.250962	-1	0.0143553	-1.02915	-0.599462	-1.35845	-0.577767	-0.713119	-0.136062	-1.59946	-1.25154	-1.8365
GSVIVG01018490001	-0.37707	-0.713119	-0.321928	-0.514573	-0.836501	-1.152	-0.286304	-0.971431	-0.0588937	-0.304006	-0.251539	-0.836501
GSVIVG01018577001	-0.358454	-0.556393	0.238787	-1.152	-1.39593	-1.55639	-0.304006	-1.2863	0.201634	0.0976109	0.163499	0.176323
GSVIVG01018616001	-0.556393	0.238787	-0.862496	-0.234465	-0.358454	-1.35845	0	-0.836501	-0.761213	-0.340075	-0.785875	-0.810966
GSVIVG01018633001	-0.251539	-0.434403	-0.234465	-0.321928	-0.761213	-1.08927	-0.621488	-0.836501	-0.888969	-0.643856	-0.473931	-0.304006
GSVIVG01018821001	-0.168123	-0.234465	-0.217591	-0.556393	-0.785875	-1	-0.514573	-0.836501	-0.643856	-0.340075	-0.136062	-0.473931
GSVIVG01018835001	-0.713119	-0.556393	-0.535332	-0.136062	-0.251539	-1.02915	-0.494109	-0.888969	-0.0588937	-0.415038	-0.0291463	-0.556393
GSVIVG01018919001	-0.415038	-0.37707	-0.0291463	-0.785875	-0.862496	-1.68966	-0.358454	-1.08927	-0.120294	-0.0740006	-0.599462	-0.785875
GSVIVG01018979001	-0.514573	-0.0439433	-0.395929	-1.12029	-0.736966	-0.454032	0.0285691	-0.666576	-0.0740006	-0.785875	0.0976109	-0.234465
GSVIVG01019044001	-0.395929	-0.621488	-0.321928	-0.577767	-0.666576	-1.18442	-0.251539	-1.05889	0.0143553	-0.434403	-0.535332	-0.785875
GSVIVG01019130001	-0.473931	-0.666576	-0.599462	-0.535332	-1.12029	-0.810966	-0.494109	-0.577767	-0.395929	-0.37707	-0.556393	-0.621488
GSVIVG01019180001	-0.358454	-0.666576	-0.358454	-0.888969	-0.0740006	-0.713119	-0.0588937	-1.35845	-0.184425	-0.454032	-0.0439433	0.62293
GSVIVG01019305001	-0.473931	-0.37707	-0.304006	-0.577767	-0.713119	-1.21759	-0.200913	-0.810966	-0.761213	-0.434403	-0.120294	-0.136062
GSVIVG01019566001	-0.340075	-0.304006	-0.340075	-0.514573	-0.621488	-1.152	-0.286304	-0.473931	0.0565835	-0.217591	-0.104697	-0.761213
GSVIVG01019580001	-0.666576	-0.234465	-0.251539	-0.643856	-0.862496	-1.51457	0.124328	-0.304006	0.163499	-0.0740006	-0.234465	-0.643856
GSVIVG01019637001	-0.268817	-0.556393	-0.136062	-0.666576	-0.473931	-1.12029	-0.0588937	-0.761213	-0.0892673	-0.454032	-0.104697	-0.304006
GSVIVG01019664001	-1	-0.736966	-0.0291463	-0.888969	-0.785875	-1.32193	-0.304006	-0.761213	-0.217591	-0.152003	-0.0588937	0.0285691
GSVIVG01019666001	-0.454032	-0.200913	-0.37707	-0.621488	-0.761213	-1.05889	-0.862496	-1.05889	-0.577767	-0.494109	-0.0439433	-0.68966
GSVIVG01019725001	-0.104697	0.163499	0.226508	-1.18442	-0.943417	-1.35845	-0.358454	-0.736966	0.163499	-1.05889	-0.251539	-0.836501
GSVIVG01019746001	-0.217591	-0.395929	-0.321928	-0.836501	-0.810966	-1.18442	0.0285691	-0.643856	0.0840642	-0.358454	0.250962	-0.785875
GSVIVG01019975001	-0.473931	-0.473931	-0.713119	-0.943417	-0.836501	-1.152	-0.340075	-0.415038	-0.152003	-0.340075	-0.666576	-1.47393
GSVIVG01019995001	-0.0740006	-0.599462	-0.152003	-0.888969	-0.599462	-1.152	-0.104697	-0.268817	-0.304006	-0.168123	-0.136062	-0.810966
GSVIVG01020018001	-0.286304	-0.234465	-0.251539	-0.666576	-0.68966	-1.25154	-0.200913	-0.494109	-0.415038	-0.415038	-0.0588937	-0.599462
GSVIVG01020108001	-0.473931	-1.08927	-0.473931	-1.78588	-0.862496	-1.08927	-0.184425	-0.761213	0.238787	-0.577767	-0.200913	-0.643856
GSVIVG01020137001	-0.120294	-0.184425	-0.358454	-0.888969	-0.494109	-1.21759	-0.120294	-0.621488	-0.168123	-0.340075	0	-0.713119
GSVIVG01020147001	-0.168123	-0.836501	-0.104697	-1.08927	-0.943417	-0.810966	-0.0740006	-0.556393	0.250962	-0.0892673	-0.395929	-0.358454
GSVIVG01020174001	-0.321928	-0.599462	-0.340075	-1.05889	-0.666576	-1.02915	0.226508	-0.494109	0.0565835	-0.120294	-0.0291463	-0.415038
GSVIVG01020181001	-0.234465	-0.621488	-0.321928	-0.434403	-1.05889	-1.47393	-0.0892673	-0.454032	-0.268817	-0.395929	-0.286304	-0.736966
GSVIVG01020189001	0.124328	-0.37707	-0.200913	-0.862496	-0.494109	-1.55639	-0.321928	-0.104697	0.0565835	-0.494109	-0.666576	-0.37707
GSVIVG01020207001	-0.713119	-0.395929	-0.535332	-0.599462	-0.810966	-1.51457	-0.168123	-0.862496	-0.152003	-0.340075	-0.104697	-0.37707
GSVIVG01020259001	-0.251539	-0.810966	-0.0892673	-1.152	-1.25154	-1.68966	-0.152003	-1.39593	0.201634	-0.68966	-0.785875	-0.810966
GSVIVG01020261001	-0.234465	-0.810966	-0.136062	-1.152	-1.25154	-1.68966	-0.234465	-1.4344	0.124328	-0.535332	-0.836501	-0.736966
GSVIVG01020319001	-0.0892673	-0.251539	-0.415038	-0.971431	-0.761213	-1.12029	0.565597	-0.643856	-0.0892673	0.356144	-0.577767	-0.454032
GSVIVG01020335001	-0.0588937	-0.395929	-0.200913	-0.971431	-0.666576	-1	0.124328	-0.535332	-0.0439433	0.321928	-0.494109	-0.395929
GSVIVG01020353001	0.0285691	-0.304006	-0.599462	-0.395929	-0.713119	-1.25154	-0.599462	-1.21759	0.659925	-0.217591	-0.68966	-1.08927
GSVIVG01020406001	-0.37707	-0.454032	0.0703893	-0.415038	-1.25154	-0.514573	-0.184425	-0.473931	-0.556393	-0.68966	-0.713119	-0.621488
GSVIVG01020411001	-0.217591	-0.621488	-0.577767	-0.713119	-0.666576	-1.05889	-0.200913	-0.643856	-0.862496	-0.136062	-0.535332	-0.251539
GSVIVG01020566001	-0.713119	-0.971431	-0.321928	-1.12029	-0.943417	-0.514573	-0.340075	-0.599462	0.0565835	0.111031	-0.136062	-0.286304
GSVIVG01020577001	-0.415038	-0.152003	0.0285691	-0.666576	-0.643856	-0.643856	-0.556393	-1.47393	-0.120294	-0.494109	-0.473931	-0.836501
GSVIVG01020656001	0	-0.268817	-0.621488	-0.761213	-0.810966	-1.25154	-0.136062	-0.0892673	-0.0588937	-0.168123	-0.395929	-0.761213
GSVIVG01020663001	-1.05889	-2.73697	-0.415038	-0.810966	-0.761213	-2.64386	-0.200913	-1.39593	-0.217591	-0.785875	-1.55639	0.695994
GSVIVG01020878001	-0.415038	-0.454032	-0.666576	-1	-0.810966	-0.713119	-0.217591	-0.577767	-0.713119	-0.535332	-0.104697	-0.473931
GSVIVG01020929001	-0.37707	-0.494109	-1	-0.666576	-0.68966	-0.666576	-0.152003	-0.599462	-0.454032	-0.340075	0.0426443	-0.304006
GSVIVG01021055001	-0.251539	-0.217591	-0.251539	-0.358454	-0.395929	-1.94342	-0.535332	-0.643856	-0.736966	0.0285691	-1.02915	-0.37707
GSVIVG01021106001	-0.473931	-0.168123	-0.340075	-0.415038	-0.713119	-1.05889	-0.434403	-0.535332	-0.736966	-0.473931	-0.68966	-0.0892673
GSVIVG01021111001	-0.304006	-0.234465	-0.37707	-1.05889	-0.943417	-1.21759	0.176323	-0.358454	0.214125	-0.0588937	-0.152003	-0.434403
GSVIVG01021128001	-0.234465	-0.168123	-0.234465	-1.02915	-0.473931	-1.02915	0.214125	-0.514573	0.263034	-0.454032	0.163499	-0.915936
GSVIVG01021264001	-0.286304	-0.494109	-0.217591	-0.888969	-0.68966	-1.55639	-0.120294	-0.643856	0.214125	-0.556393	-0.0588937	-0.599462
GSVIVG01021425001	-0.217591	-0.184425	-0.37707	-0.810966	-0.599462	-1.35845	-0.268817	-0.473931	-0.217591	-0.415038	-0.0144996	-0.358454
GSVIVG01021544001	-0.454032	-0.37707	-0.494109	-0.556393	-0.454032	-1.47393	-0.761213	-0.599462	-0.736966	-0.200913	-0.68966	-0.736966
GSVIVG01021596001	-0.234465	-0.494109	-0.514573	-0.836501	-0.736966	-1.2863	0.0426443	-0.761213	-0.152003	-0.577767	0.137504	-0.577767
GSVIVG01021613001	-0.454032	-0.862496	-0.643856	-1.55639	-0.862496	-1.21759	0	-1.02915	0.0285691	-0.643856	-0.104697	-0.454032
GSVIVG01021686001	-0.234465	-0.168123	-0.0291463	-0.785875	-0.577767	-1.2863	-0.217591	-0.621488	-0.120294	-0.340075	-0.286304	-0.535332
GSVIVG01021714001	-0.358454	-0.535332	-0.268817	-0.286304	-0.621488	-1.2863	-0.340075	-0.785875	-0.268817	-0.535332	-0.621488	-0.217591
GSVIVG01021729001	-0.268817	-0.152003	0.0285691	-1.73697	-0.862496	-1.25154	0.0285691	-0.577767	0.31034	0.0426443	-0.0144996	-0.251539
GSVIVG01021840001	-0.217591	-0.810966	-0.415038	-1.18442	-1.21759	-0.785875	-0.415038	-0.888969	-0.234465	-0.136062	-0.577767	-0.340075
GSVIVG01021955001	0.678072	-0.454032	-0.286304	-1.51457	-0.915936	-1.35845	0.0840642	-0.862496	-0.251539	-0.104697	0.176323	-0.304006
GSVIVG01022012001	-0.358454	-0.862496	-0.621488	-1.55639	-0.971431	-1.35845	-0.395929	-0.666576	-0.666576	-0.340075	-0.494109	-0.621488
GSVIVG01022024001	0.0976109	-1	-0.217591	-0.971431	-0.415038	-0.577767	0.163499	-1.05889	-0.184425	-0.415038	-0.268817	-0.268817
GSVIVG01022072001	-0.37707	-0.200913	-0.514573	-1.02915	-0.810966	-1.12029	0.0143553	-0.810966	0.0976109	-0.556393	0.0976109	-0.943417
GSVIVG01022098001	-0.395929	-0.268817	-0.200913	-0.621488	-0.785875	-1.08927	-0.234465	-0.514573	-0.0892673	-0.321928	-0.286304	-0.473931
GSVIVG01022353001	0.275007	-0.888969	0.0285691	-1.02915	-0.713119	-1.2863	-0.473931	-2.12029	0.831877	0.422233	-1.05889	-1.55639
GSVIVG01022361001	-0.104697	-1.02915	-0.234465	-0.761213	-0.666576	-0.836501	-0.415038	-0.340075	-0.340075	-0.454032	-0.761213	-0.556393
GSVIVG01022524001	-0.599462	-0.358454	-0.321928	-0.736966	-1	-1.21759	-0.104697	-0.785875	-0.0740006	-0.556393	-0.168123	-0.514573
GSVIVG01022568001	-0.234465	-0.358454	-0.358454	-0.200913	-0.736966	-1.02915	-0.514573	-0.514573	-0.251539	-0.104697	-0.577767	-1.05889
GSVIVG01022586001	-0.217591	-0.621488	-0.37707	-0.785875	-0.736966	-1.25154	-0.234465	-0.785875	-0.454032	-0.358454	-0.251539	-0.577767
GSVIVG01022633001	-0.304006	-1.21759	-0.514573	-1.08927	-1.05889	-2	-0.136062	-0.666576	0.0426443	-0.184425	-0.514573	-0.168123
GSVIVG01022995001	-0.104697	-0.200913	0.0426443	-0.761213	-0.68966	-1.39593	-0.104697	-0.68966	-0.184425	-0.415038	0.0426443	-0.810966
GSVIVG01022998001	-0.304006	-0.454032	-0.0588937	-0.915936	-0.761213	-1.05889	-0.286304	-0.577767	-0.37707	-0.120294	-0.0892673	-0.514573
GSVIVG01023118001	-0.304006	0.356144	-0.888969	-0.621488	-1.35845	-1.39593	-0.761213	-0.785875	-0.915936	-0.0439433	-1.78588	-0.761213
GSVIVG01023121001	-0.0291463	-0.68966	-0.395929	-1	-0.713119	-0.836501	-0.104697	-0.577767	-0.200913	-0.200913	-0.340075	-0.599462
GSVIVG01023133001	-0.251539	-0.434403	-0.395929	-0.888969	-0.494109	-0.971431	0.137504	-0.810966	0.0703893	-0.268817	0.250962	-1
GSVIVG01023195001	-0.217591	-0.37707	-0.37707	-0.915936	-0.304006	-1.32193	-0.200913	-0.761213	-0.168123	-0.304006	0.0703893	-0.666576
GSVIVG01023530001	-0.184425	-0.556393	-0.200913	-0.736966	-0.836501	-1.02915	-0.0892673	-0.556393	-0.415038	-0.556393	-0.234465	-0.785875
GSVIVG01023660001	-0.268817	-0.535332	-0.577767	-0.577767	-0.340075	-1	-0.0144996	-0.736966	-0.0144996	-0.0740006	0.0565835	-0.736966
GSVIVG01023714001	-0.514573	-0.621488	-0.0588937	-0.643856	-0.761213	-1.35845	-0.304006	-1.32193	-0.736966	-0.761213	-0.915936	-0.577767
GSVIVG01023841001	-0.168123	0.0565835	-0.286304	-0.251539	-0.494109	-1.2863	0.704872	-0.785875	0.0565835	-1.68966	0	-0.915936
GSVIVG01023842001	-0.217591	-0.321928	0.0143553	-0.761213	-0.836501	-1.55639	0	-0.577767	0.454176	-0.0439433	-0.0439433	-0.68966
GSVIVG01023893001	-0.862496	-0.321928	-0.286304	-0.434403	-1	-0.915936	-0.599462	-0.915936	0.422233	-0.234465	0.298658	-0.37707
GSVIVG01023972001	-0.0892673	-0.68966	-0.37707	-0.736966	-0.621488	-1.21759	-0.234465	-0.514573	-0.200913	-0.473931	-0.473931	-0.888969
GSVIVG01024023001	-0.395929	-0.251539	-0.556393	-0.514573	-0.535332	-0.810966	-0.0439433	-0.217591	-0.395929	-0.666576	-0.415038	-1
GSVIVG01024270001	0.250962	-1.51457	-0.535332	-0.736966	-0.577767	-1.78588	-0.785875	-0.321928	-0.643856	-0.736966	-1.21759	0.0143553
GSVIVG01024415001	-0.0740006	-0.599462	-0.340075	-1.152	-0.473931	-0.888969	0.356144	-0.514573	0.0976109	-0.304006	-0.268817	-0.736966
GSVIVG01024457001	-0.434403	-0.395929	-0.577767	-1.05889	-0.736966	-0.943417	0.137504	-0.785875	-0.0291463	-0.358454	0.286881	-0.915936
GSVIVG01024495001	-0.761213	-0.304006	-0.454032	-1	-0.68966	-0.836501	-0.200913	-0.785875	-0.152003	-0.321928	0.0976109	-0.395929
GSVIVG01024524001	-0.415038	-0.200913	-0.358454	-0.434403	-0.736966	-1.35845	-0.621488	-0.556393	-0.713119	-0.415038	-0.152003	-0.514573
GSVIVG01024574001	-0.0740006	-0.68966	-0.304006	-0.556393	-0.577767	-1	-0.321928	-0.577767	-0.0892673	-0.268817	-0.340075	-0.200913
GSVIVG01024584001	-0.251539	-0.415038	-0.514573	-1.25154	-0.971431	-0.915936	0.0143553	-0.810966	0.189034	-0.217591	-0.0439433	-0.473931
GSVIVG01024604001	-0.168123	-0.556393	-0.136062	-0.666576	-0.643856	-1	-0.37707	-0.358454	-0.234465	-0.184425	-0.234465	-0.535332
GSVIVG01024641001	-0.286304	-0.621488	-0.37707	-0.736966	-0.785875	-1.12029	-0.454032	-0.494109	-0.234465	-0.0588937	-0.304006	-0.340075
GSVIVG01024658001	-0.943417	-0.321928	-0.643856	-0.535332	-0.577767	-0.736966	-0.0291463	-2.18442	-0.358454	-0.761213	0.31034	-0.713119
GSVIVG01024794001	-0.104697	-0.643856	-0.200913	-0.268817	-0.862496	-1.21759	-0.643856	-0.736966	-0.862496	-0.321928	-0.340075	-0.810966
GSVIVG01024867001	-0.286304	-0.862496	-0.514573	-1	-0.666576	-0.915936	-0.304006	-0.621488	-0.168123	-0.415038	-0.395929	-0.434403
GSVIVG01024899001	-0.0439433	-0.494109	-0.104697	-0.862496	-0.643856	-1.39593	-0.0588937	-0.340075	-0.0144996	-0.514573	-0.286304	-0.286304
GSVIVG01024909001	-0.217591	-0.494109	-0.0892673	-0.454032	-0.915936	-1.59946	-0.234465	-0.304006	-0.0144996	-0.473931	-0.494109	-0.434403
GSVIVG01024921001	-0.200913	-0.535332	-0.494109	-1.05889	-0.494109	-1.4344	-0.0892673	-0.473931	0.0703893	-0.268817	0.111031	-0.251539
GSVIVG01025036001	-0.304006	-1.02915	-0.415038	-0.736966	-0.943417	-1.39593	-0.599462	-0.599462	-1.02915	-0.286304	-0.68966	-0.713119
GSVIVG01025221001	-1.05889	-0.577767	-1.64386	-0.395929	-1.51457	0.0703893	0.163499	-1.8365	-0.785875	-0.321928	-0.340075	-0.621488
GSVIVG01025226001	-0.340075	-0.340075	-0.358454	-0.494109	-0.810966	-1.25154	-0.286304	-0.434403	-0.304006	-0.454032	-0.321928	-0.514573
GSVIVG01025274001	-0.358454	-0.556393	0.0426443	-0.862496	-0.971431	-1.51457	-0.340075	-0.599462	-0.251539	-0.268817	-0.234465	-0.810966
GSVIVG01025314001	-0.434403	-0.184425	-0.200913	-1	-0.599462	-1.4344	-0.286304	-0.836501	-0.136062	-0.862496	-0.415038	-0.415038
GSVIVG01025384001	-0.340075	-0.321928	-0.286304	-0.713119	-0.713119	-1.4344	-0.37707	-0.68966	-0.251539	-0.286304	-0.120294	-0.643856
GSVIVG01025473001	-0.251539	-0.234465	-0.304006	-0.943417	-0.556393	-1.08927	-0.234465	-0.621488	-0.136062	-0.321928	0.0143553	-0.761213
GSVIVG01025509001	-0.862496	-0.340075	-0.535332	-0.268817	-0.761213	-1.4344	-0.514573	-0.494109	0.565597	-0.454032	-1.47393	-0.761213
GSVIVG01025600001	-0.168123	-0.304006	-0.286304	-0.577767	-0.713119	-1.25154	-0.0439433	-1.18442	0.201634	-0.810966	0.344828	-1
GSVIVG01025631001	-1.152	-0.200913	-0.268817	-1.08927	-0.473931	-1.2863	0.565597	-1.21759	0.516015	-1.51457	-0.0439433	-1.18442
GSVIVG01025644001	-0.621488	-0.358454	-0.321928	-0.556393	-0.761213	-1.12029	-0.556393	-0.599462	-0.304006	-0.286304	0.0840642	-0.434403
GSVIVG01025727001	-0.0892673	-0.643856	-0.415038	-0.785875	-1.18442	-1.32193	-0.494109	-0.321928	0.189034	-0.0588937	-0.251539	-0.836501
GSVIVG01025748001	-0.286304	-0.168123	-0.494109	-0.643856	-1.21759	-1.47393	0	-0.810966	0.344828	-0.217591	-0.577767	-0.599462
GSVIVG01025854001	-0.454032	-0.514573	-0.340075	-0.971431	-0.621488	-1.51457	0.0285691	-0.736966	0.344828	-0.434403	0.163499	-0.643856
GSVIVG01025868001	-0.286304	-0.514573	-0.535332	-1.18442	-0.810966	-0.915936	-0.0892673	-0.454032	0.0143553	-0.321928	-0.251539	-0.304006
GSVIVG01025914001	-0.68966	-0.415038	-0.434403	-0.120294	-0.535332	-1.39593	-0.0892673	-0.971431	-0.0588937	-0.621488	-0.358454	-0.454032
GSVIVG01026057001	-0.251539	-1	-0.268817	-0.535332	-0.599462	-1.08927	-0.184425	-0.761213	0.0285691	-0.120294	-0.535332	-0.286304
GSVIVG01026066001	-0.514573	-1.05889	-0.168123	-0.200913	0.739848	-1.8365	-2	-0.915936	-0.599462	-1.12029	-1.8365	-0.599462
GSVIVG01026074001	0.0143553	-0.577767	-0.184425	-0.888969	-0.415038	-1.51457	-0.37707	-0.0144996	-0.473931	0.0285691	-0.736966	-1.05889
GSVIVG01026145001	-0.152003	-0.340075	-0.268817	-0.340075	-0.971431	-1.35845	-0.577767	-0.556393	-0.415038	-0.340075	-0.761213	-0.494109
GSVIVG01026299001	-0.395929	-0.395929	-0.454032	-0.785875	-0.68966	-1.39593	0.176323	-0.810966	0.475085	-0.736966	-0.454032	-0.643856
GSVIVG01026348001	-0.736966	-0.971431	-0.535332	-0.556393	-1.05889	-1.55639	-0.862496	-1.08927	-0.37707	0.0143553	-0.37707	-0.473931
GSVIVG01026538001	-0.217591	-0.304006	-0.666576	-0.836501	-0.761213	-1.12029	-0.415038	-0.556393	-1	-0.200913	-0.136062	-0.785875
GSVIVG01026613001	-0.136062	-0.473931	-0.104697	-0.943417	-0.736966	-1.18442	-0.217591	-0.37707	-0.251539	-0.200913	-0.104697	-0.454032
GSVIVG01026635001	-0.120294	-0.785875	-0.358454	-1.18442	-1.152	-1.2863	-0.184425	-0.415038	0.111031	-0.168123	-0.268817	-0.434403
GSVIVG01026641001	-0.168123	-0.217591	-0.434403	-0.862496	-1.02915	-0.810966	-0.304006	-0.0291463	-0.643856	-0.234465	-0.340075	-0.68966
GSVIVG01026644001	-0.251539	-0.454032	-0.454032	-0.621488	-1.02915	-1.05889	-0.217591	-0.971431	-0.340075	-0.810966	-0.37707	-0.535332
GSVIVG01026649001	-0.37707	-0.168123	-0.434403	0	-0.862496	-1.55639	-0.0291463	-0.535332	-0.643856	-0.0291463	-0.68966	-0.736966
GSVIVG01026715001	-0.535332	-0.535332	-0.184425	-1.05889	-0.915936	-1.08927	-0.0144996	-0.943417	0	-0.200913	0.378512	-0.943417
GSVIVG01026829001	-0.120294	-0.0740006	-0.0892673	-0.577767	-0.535332	-0.943417	-0.494109	-1.32193	-0.152003	-0.473931	-0.494109	-0.888969
GSVIVG01027012001	-0.888969	-1.21759	-0.217591	-0.535332	-1.59946	-1.78588	-0.136062	-1.18442	-0.217591	-1.39593	-1.51457	-0.836501
GSVIVG01027013001	-0.971431	-1.08927	-0.0892673	-0.37707	-1.47393	-1.78588	-0.434403	-1	-0.473931	-1.35845	-1.51457	-1
GSVIVG01027028001	0.15056	-0.104697	1.01436	-2.8365	-0.184425	-0.599462	0.0976109	-0.68966	-1.21759	0.31034	0.495695	-0.713119
GSVIVG01027050001	-0.136062	-0.136062	-0.321928	-0.736966	-0.713119	-1.32193	0.0703893	-0.514573	0.0565835	-0.473931	-0.0144996	-0.434403
GSVIVG01027121001	0.0565835	-0.286304	-0.200913	-1.152	-0.943417	-1.39593	-0.268817	-0.599462	-0.358454	-0.136062	0.226508	-0.643856
GSVIVG01027143001	-0.234465	-0.577767	-0.785875	-1.59946	-1.55639	-1.02915	-0.454032	-1.51457	0.650765	-0.643856	0.250962	-0.217591
GSVIVG01027145001	-0.643856	-0.535332	-0.395929	-1.94342	-1.152	-1.55639	-0.0588937	-2	0.879706	-0.395929	0.263034	-0.251539
GSVIVG01027277001	0.226508	-1.59946	-0.395929	-1.4344	-0.434403	-1	-0.358454	-0.321928	-0.136062	-0.104697	-0.577767	-0.358454
GSVIVG01027296001	0.124328	-0.785875	-0.152003	-1.2863	-0.666576	-0.971431	-0.136062	-0.395929	0.15056	-0.0439433	-0.268817	-0.494109
GSVIVG01027301001	-0.0291463	-0.643856	-0.120294	-1.152	-2.73697	-2.12029	1.01436	-1	0.757023	0.275007	-0.251539	-0.643856
GSVIVG01027390001	0.356144	-0.836501	-0.736966	-1.08927	-1	-1.68966	0.0703893	-0.473931	0.0976109	-1.18442	-0.200913	-0.888969
GSVIVG01027472001	-0.184425	-2.64386	-0.971431	-0.836501	-3.32193	-1.4344	-0.0439433	-0.0588937	0.871844	-0.666576	0.389567	0.0143553
GSVIVG01027484001	-0.415038	-0.217591	-0.434403	-0.68966	-0.736966	-1.32193	-0.415038	-0.915936	-0.556393	-0.434403	-0.217591	-0.713119
GSVIVG01027497001	-0.321928	-0.454032	-0.514573	-0.761213	-0.643856	-1.18442	-0.0144996	-0.666576	-0.184425	-0.286304	0.0703893	-0.643856
GSVIVG01027555001	-0.217591	-0.761213	-1.4344	-1.05889	-1.05889	-0.971431	-0.136062	-0.514573	-1.2863	-0.340075	0.124328	-0.37707
GSVIVG01027586001	-0.200913	0.495695	-0.0740006	-0.286304	0.321928	-2.18442	-1.08927	-1.25154	0.124328	0.201634	-2.73697	-1.21759
GSVIVG01027599001	-0.473931	-0.535332	-0.340075	-0.556393	-0.736966	-1.08927	-0.358454	-0.643856	-0.0144996	-0.434403	-0.104697	-0.454032
GSVIVG01027665001	0.124328	-0.621488	-0.434403	-1.12029	-0.736966	-0.943417	0.526069	-0.0740006	-0.37707	-0.415038	-0.836501	-0.713119
GSVIVG01027710001	0.31034	-0.915936	-0.434403	-0.415038	-1.05889	-0.599462	0.0143553	-0.577767	-0.340075	0.731183	-0.251539	-1.02915
GSVIVG01027898001	-0.836501	-0.736966	-0.415038	-1	-0.943417	-0.785875	-0.862496	-1.51457	-0.621488	-0.836501	-0.643856	-1.2863
GSVIVG01027900001	0.111031	-0.304006	-0.0588937	-1.18442	-0.713119	-1.73697	-0.0740006	-0.836501	0.201634	0.604071	-0.599462	-0.836501
GSVIVG01027915001	-0.217591	-0.666576	-1	-0.761213	-0.556393	-1.02915	0.124328	-0.514573	-0.321928	-0.37707	-0.268817	-0.68966
GSVIVG01027918001	-0.454032	-0.286304	-0.184425	-0.915936	-0.577767	-1.18442	-0.136062	-0.535332	-0.268817	-0.473931	-0.0588937	-0.304006
GSVIVG01027930001	-0.494109	-0.577767	-0.152003	-1.32193	-1.08927	-1.8365	0.263034	-0.217591	0.443607	-0.136062	-0.415038	-0.514573
GSVIVG01027938001	-0.184425	-0.395929	-0.184425	-0.943417	-0.577767	-1.05889	-0.0892673	-0.514573	0.263034	-0.234465	-0.0588937	-0.494109
GSVIVG01027981001	-0.415038	-0.577767	-0.666576	-0.836501	-0.915936	-1	-0.286304	-0.915936	-0.494109	-0.514573	-0.0892673	-0.736966
GSVIVG01028003001	-0.152003	-0.321928	-0.0144996	-0.971431	-0.785875	-1.59946	0.0703893	-0.454032	0.422233	-0.152003	0.356144	-0.943417
GSVIVG01028007001	-0.304006	-0.454032	-0.358454	-0.434403	-0.736966	-1.2863	-0.168123	-0.37707	-0.0144996	-0.200913	-0.120294	-0.494109
GSVIVG01028022001	-0.577767	-0.286304	-0.577767	-1.152	-1.12029	-1.32193	0.321928	-0.621488	-0.152003	-0.785875	-0.454032	-1.12029
GSVIVG01028151001	-0.286304	-0.68966	-0.577767	-1.08927	-0.535332	-0.713119	-0.454032	-0.514573	-0.599462	-0.68966	-0.168123	-0.494109
GSVIVG01028184001	0	-1.08927	-0.340075	-0.643856	-0.217591	-0.836501	-0.68966	-1.32193	-0.643856	-0.556393	-0.120294	-0.473931
GSVIVG01028234001	-0.514573	-1.39593	-0.358454	-1.18442	-1.02915	-1.64386	0.0840642	-0.535332	0.238787	-0.0892673	-0.415038	-0.577767
GSVIVG01028238001	-0.556393	-0.152003	-0.666576	-1.25154	-0.514573	-1.21759	0.176323	-0.836501	-0.152003	-0.217591	0.356144	-0.761213
GSVIVG01028306001	-0.666576	-1.08927	-0.395929	-0.340075	-0.785875	-0.454032	-0.454032	-1.08927	-0.340075	-0.494109	-0.152003	0.0565835
GSVIVG01028384001	-0.268817	-0.621488	-0.286304	-0.395929	-1	-0.37707	0.0426443	-0.395929	-0.104697	-0.136062	-0.304006	-0.643856
GSVIVG01028391001	-0.217591	-0.577767	-0.395929	-0.68966	-0.666576	-1.12029	-0.434403	-0.434403	-0.434403	1.43829	-0.836501	-1
GSVIVG01028465001	-0.168123	-0.37707	-0.168123	-0.736966	-0.971431	-1.51457	-0.200913	-0.395929	-0.234465	-0.0291463	-0.0291463	-0.643856
GSVIVG01028618001	-0.415038	-0.713119	-0.0291463	-1.39593	-0.785875	-0.736966	-0.0892673	-2	0.111031	-0.666576	0.773996	-0.836501
GSVIVG01028623001	-0.0439433	-0.340075	-0.473931	-0.304006	-0.785875	-1.08927	-0.0439433	-0.621488	-0.415038	-0.494109	-0.0588937	-0.713119
GSVIVG01028662001	-0.104697	-0.304006	-0.535332	-1.02915	-0.785875	-1.2863	-0.234465	-1.25154	0.333424	-0.415038	-0.286304	-0.434403
GSVIVG01028829001	-0.136062	-0.434403	-0.395929	-1.35845	-0.943417	-1.05889	-0.136062	-0.304006	0.505891	-0.434403	-0.0892673	-0.514573
GSVIVG01028853001	-0.321928	-0.358454	-0.358454	-1	-0.862496	-0.888969	-0.200913	-0.915936	0.333424	-0.358454	-0.358454	-0.599462
GSVIVG01028870001	-0.415038	-0.168123	-0.358454	-0.836501	-1.02915	-1.68966	-0.200913	-0.836501	-0.184425	-0.286304	-0.321928	-0.358454
GSVIVG01028906001	-0.37707	-0.666576	-0.358454	-1.05889	-0.943417	-1.05889	-0.454032	-0.434403	-0.415038	-0.184425	-0.454032	-0.535332
GSVIVG01028921001	-0.152003	-0.234465	-0.68966	-1.64386	-1.39593	-1.32193	-0.104697	-0.577767	-0.862496	0.250962	0.0703893	-0.200913
GSVIVG01028941001	-0.321928	-0.0144996	-0.286304	-0.599462	-0.577767	-1.35845	-0.321928	-1	-0.184425	-0.577767	-0.0291463	-0.434403
GSVIVG01028948001	-0.514573	0	-0.395929	-0.736966	-0.68966	-1.59946	-0.184425	-1	0.0840642	-0.434403	-0.0439433	-0.494109
GSVIVG01029103001	-0.785875	-0.168123	-0.494109	-0.577767	-0.599462	-1	-0.251539	-0.494109	-0.304006	-0.37707	0.0976109	-0.514573
GSVIVG01029122001	-0.494109	-1.05889	-0.415038	-1.08927	-1	-1.73697	-1.152	-1.32193	0.632268	0.422233	-0.152003	-0.251539
GSVIVG01029211001	-0.395929	-0.434403	-0.37707	-0.943417	-0.862496	-1.12029	-0.473931	-0.68966	-0.268817	-0.621488	0.333424	-0.556393
GSVIVG01029304001	-0.358454	0.0285691	-0.37707	-0.454032	-0.577767	-1	-0.0439433	-0.68966	-0.0144996	-0.37707	-0.286304	-0.862496
GSVIVG01029321001	-0.304006	-0.836501	-0.666576	-1.21759	-0.761213	-0.971431	0	-0.785875	0.400538	-0.535332	-0.37707	-0.415038
GSVIVG01029374001	-0.473931	-0.136062	-0.358454	-0.836501	-0.761213	-1.12029	-0.136062	-0.473931	-0.104697	-0.184425	0.137504	-0.577767
GSVIVG01029375001	-0.217591	-0.415038	-0.0291463	-0.68966	-1.05889	-1.35845	-0.304006	0.0143553	-0.234465	-0.251539	-0.415038	-0.395929
GSVIVG01029533001	-0.535332	-0.736966	-1.02915	-1.152	-0.761213	-1.18442	-0.217591	0	-0.68966	-0.395929	-0.200913	-1.12029
GSVIVG01029594001	-0.168123	-0.514573	-0.0144996	-0.643856	-0.943417	-1.32193	-0.556393	-0.761213	-0.810966	-0.514573	0.0840642	-0.643856
GSVIVG01029709001	-0.358454	-0.184425	-0.286304	-0.915936	-0.810966	-1.39593	-0.234465	-0.577767	-0.37707	-0.340075	-0.0291463	-0.621488
GSVIVG01029832001	-0.643856	-0.621488	-0.785875	-0.836501	-0.836501	-1.78588	-0.577767	-0.599462	-0.643856	-0.0892673	-0.666576	-0.168123
GSVIVG01029835001	-0.473931	-0.304006	-0.37707	-0.761213	-0.434403	-1.2863	-0.152003	-0.736966	-0.0740006	-0.434403	0.201634	-0.577767
GSVIVG01029846001	-0.251539	-0.785875	-0.494109	-1	-0.736966	-0.556393	-0.0291463	-0.37707	-0.0291463	-0.104697	-0.395929	-0.234465
GSVIVG01029919001	-0.304006	-1.32193	-0.556393	-1.4344	-1.73697	-1	-0.0892673	-0.599462	-0.415038	-0.915936	-0.643856	-1.12029
GSVIVG01029920001	0.15056	-0.395929	-0.217591	-0.761213	-1.12029	-1.4344	0.15056	-0.395929	0.201634	0.0143553	-0.514573	-0.340075
GSVIVG01029927001	-0.0740006	-0.0291463	-0.268817	-0.535332	-1.152	-1.73697	0.189034	-0.234465	0.214125	-0.304006	-0.862496	-1.59946
GSVIVG01029958001	-0.340075	-0.473931	-0.535332	-1.05889	-0.810966	-1.05889	0.0703893	-0.713119	-0.0439433	-0.434403	-0.0588937	-0.810966
GSVIVG01030092001	-0.810966	-0.168123	-0.494109	-0.340075	-0.68966	-1.05889	-0.454032	-0.643856	-0.621488	-0.514573	-0.104697	-0.836501
GSVIVG01030097001	-0.0439433	-0.713119	0	-0.971431	-0.37707	-1.35845	0.536053	-0.643856	-0.104697	-0.736966	-1	-0.862496
GSVIVG01030117001	-0.395929	-0.415038	-0.494109	-0.761213	-0.810966	-1.18442	-0.321928	-0.556393	-0.514573	-0.268817	-0.168123	-0.454032
GSVIVG01030124001	-0.0291463	-0.473931	-0.251539	-0.761213	-0.68966	-1	0.0285691	-0.434403	-0.0588937	-0.304006	-0.217591	-0.473931
GSVIVG01030179001	-0.434403	-0.415038	-0.473931	-0.971431	-0.836501	-1.21759	-0.234465	-1.05889	-0.217591	-0.37707	-0.395929	-0.862496
GSVIVG01030360001	-0.454032	-0.666576	-0.200913	-0.37707	-0.577767	-1.05889	0.0426443	-0.514573	0.226508	-0.454032	-0.395929	-0.494109
GSVIVG01030362001	-0.494109	-0.785875	-0.321928	-0.473931	-0.68966	-1.12029	0.0703893	-0.304006	0.214125	-0.785875	-0.666576	-0.321928
GSVIVG01030371001	-0.643856	-0.68966	-0.234465	-0.37707	-0.785875	-1.02915	-0.304006	-0.340075	-0.0144996	-0.217591	-0.514573	-0.251539
GSVIVG01030477001	-0.415038	-0.395929	-0.434403	-0.434403	-0.666576	-1.88897	0.214125	-0.599462	0.475085	-0.494109	-0.120294	-0.321928
GSVIVG01030497001	-0.434403	-0.621488	-0.200913	-1.02915	-0.971431	-1.02915	0.400538	-0.514573	-0.104697	-0.473931	-0.152003	-0.643856
GSVIVG01030553001	-0.473931	-0.621488	-0.514573	-0.535332	-0.810966	-1.21759	-0.286304	-0.599462	-0.152003	-0.268817	-0.251539	-0.577767
GSVIVG01030589001	-0.200913	-0.395929	-0.120294	-0.761213	-0.577767	-1.25154	-0.321928	-1.35845	-0.200913	-0.340075	-0.304006	-0.810966
GSVIVG01030590001	-1.64386	2.06005	-1.73697	-0.599462	-0.836501	-1.73697	2.21412	-2.64386	0.485427	-0.0291463	-0.577767	-0.415038
GSVIVG01030612001	-0.200913	-0.321928	-0.37707	-1.08927	-0.888969	-0.643856	-0.136062	-0.556393	-0.286304	-0.152003	-0.358454	-0.0439433
GSVIVG01030642001	-1.18442	-0.643856	-1.2863	-0.888969	-1.4344	-1	-0.713119	-1.08927	-0.810966	-0.37707	-0.200913	-0.785875
GSVIVG01030881001	-0.473931	-0.415038	-0.713119	-1.25154	-0.577767	-1.12029	-0.395929	-1	-0.68966	-0.577767	0.0143553	-0.577767
GSVIVG01030973001	-0.200913	-0.68966	-0.340075	-0.810966	-1.18442	-0.836501	-0.0144996	-0.268817	0.176323	-0.217591	-0.810966	-0.621488
GSVIVG01031009001	-0.340075	-0.0740006	-0.68966	-0.535332	-0.810966	-0.971431	-0.556393	-0.599462	-1.18442	-0.251539	-0.152003	-0.862496
GSVIVG01031153001	-0.321928	-0.152003	-0.514573	-0.621488	-0.736966	-1.35845	-0.358454	-0.577767	-0.454032	-0.514573	0.0143553	-0.785875
GSVIVG01031197001	-0.643856	-0.454032	-0.37707	-0.577767	-1.2863	-0.340075	-0.862496	-0.761213	-0.251539	-1.08927	-0.415038	0.0143553
GSVIVG01031246001	-0.434403	-0.494109	-0.761213	-0.415038	-0.514573	-0.785875	0.0426443	-1	0.0565835	-0.415038	-0.0439433	-0.862496
GSVIVG01031262001	-0.415038	-0.761213	0.0840642	-0.415038	-0.514573	-1.21759	-0.0291463	-0.666576	-0.415038	-0.535332	-0.473931	-0.888969
GSVIVG01031344001	-0.217591	-0.0588937	-0.120294	-0.666576	-0.810966	-0.915936	-0.104697	-1.05889	-0.37707	-0.494109	0.214125	-0.395929
GSVIVG01031396001	-0.268817	-0.434403	-0.234465	-0.68966	-0.643856	-1.02915	-0.104697	-0.599462	-0.0892673	-0.434403	-0.104697	-0.358454
GSVIVG01031426001	-0.168123	-0.454032	-0.200913	-0.761213	-0.943417	-1.25154	-0.321928	-0.577767	-0.152003	-0.0740006	-0.217591	-0.340075
GSVIVG01031435001	-0.321928	-0.556393	-0.104697	-0.621488	-0.251539	-0.713119	-0.358454	-0.888969	-0.395929	-0.514573	-0.152003	-1.12029
GSVIVG01031460001	-0.217591	-0.358454	-0.136062	-0.68966	-0.643856	-1.35845	-0.454032	-0.666576	-0.415038	-0.286304	-0.104697	-0.68966
GSVIVG01031474001	-0.643856	0.137504	-0.599462	-1.39593	-0.217591	-1.78588	-0.0892673	-0.321928	0.275007	-0.785875	0	-0.0740006
GSVIVG01031477001	-0.395929	-0.434403	-0.454032	-0.785875	-0.785875	-1.8365	-0.0588937	-0.286304	-0.184425	-0.321928	-0.0740006	-0.321928
GSVIVG01031516001	-0.358454	-0.621488	-0.643856	-1.05889	-0.810966	-1.51457	-0.304006	-0.68966	-0.286304	-0.713119	-0.454032	-0.810966
GSVIVG01031517001	-0.251539	-0.785875	-0.200913	-0.862496	-0.621488	-1.25154	-0.120294	-0.643856	-0.184425	-0.152003	-0.268817	-0.643856
GSVIVG01031524001	-0.643856	-1.18442	-0.184425	-0.862496	-1.12029	-1.21759	-0.666576	-0.836501	-0.251539	-0.184425	-0.577767	-0.943417
GSVIVG01031593001	-0.286304	-0.0291463	-0.286304	-0.621488	-0.761213	-1.02915	-0.68966	-0.68966	-0.494109	-1.05889	-0.415038	-0.234465
GSVIVG01031658001	-0.643856	-0.321928	-0.535332	-0.713119	-0.535332	-1.25154	-0.304006	-1	-0.535332	-0.321928	0.0703893	-0.577767
GSVIVG01031668001	0	-0.454032	-0.621488	-1.18442	-0.556393	-1	-0.234465	-0.556393	-0.0740006	-0.454032	0.0143553	-0.836501
GSVIVG01031781001	-0.340075	-0.454032	-0.217591	-0.454032	-0.599462	-1.05889	-0.184425	-0.621488	-0.0144996	-0.434403	-0.454032	-0.415038
GSVIVG01031807001	-0.286304	-0.736966	-0.395929	-0.836501	-0.943417	-1.59946	0.0703893	-0.643856	-0.454032	-0.810966	-0.217591	-0.736966
GSVIVG01031911001	-0.268817	-0.599462	-0.68966	-0.971431	-0.888969	-1.2863	0	-0.736966	-0.577767	-0.643856	-0.217591	-0.971431
GSVIVG01031965001	-0.473931	-0.415038	-0.577767	-0.200913	-0.785875	-1.12029	-0.454032	-0.434403	-0.234465	-0.514573	0.0143553	-0.37707
GSVIVG01031968001	-0.217591	-2.25154	0.226508	0.400538	-0.577767	-3.18442	-1	-0.415038	0.250962	-0.713119	-1.73697	0.226508
GSVIVG01032059001	-0.836501	0.748461	-0.643856	-0.168123	-2.73697	-1.94342	-0.234465	-0.666576	-0.971431	-1.88897	-1.64386	1.25701
GSVIVG01032096001	-0.340075	-0.415038	-0.454032	-0.68966	-0.621488	-1.12029	-0.0740006	-0.713119	-0.0439433	-0.395929	-0.0892673	-0.473931
GSVIVG01032112001	-0.0291463	-1.73697	-0.494109	-0.577767	-1.32193	-1.64386	0.367371	-0.643856	0.748461	0.0426443	-0.268817	-0.599462
GSVIVG01032155001	-0.514573	-0.286304	-0.577767	-0.862496	-0.643856	-1.2863	-0.395929	-0.666576	-0.251539	-0.415038	0.0976109	-0.473931
GSVIVG01032164001	-0.286304	-0.37707	-0.599462	-0.836501	-0.621488	-1.47393	-0.168123	-0.666576	0.0143553	-0.152003	-0.0291463	-0.434403
GSVIVG01032259001	0	-0.454032	-0.136062	-1.68966	-0.862496	-0.454032	0.286881	-0.915936	-0.200913	-0.494109	-0.321928	-0.713119
GSVIVG01032285001	-0.304006	-0.535332	-0.358454	-0.943417	-0.785875	-1.12029	-0.251539	-0.915936	0.298658	-0.234465	-0.136062	-0.136062
GSVIVG01032307001	-0.0740006	-0.473931	-0.120294	-0.666576	-0.434403	-1.39593	-0.268817	-0.514573	-0.251539	-0.136062	-0.200913	-0.643856
GSVIVG01032310001	-0.234465	-0.535332	-0.454032	-0.810966	-0.736966	-1.02915	-0.120294	-0.473931	-0.286304	-0.358454	-0.358454	-0.454032
GSVIVG01032387001	-0.434403	-0.184425	-0.713119	-0.68966	-0.713119	-1.12029	-0.234465	-0.915936	-0.286304	-0.535332	0.189034	-0.862496
GSVIVG01032436001	-0.395929	-0.621488	-0.761213	-0.68966	-0.862496	-1.25154	0.495695	-1.152	0.378512	-0.200913	-0.200913	-0.473931
GSVIVG01032446001	-0.599462	-0.556393	-0.434403	-0.761213	-0.785875	-1.32193	-0.268817	-0.535332	0.0285691	-0.434403	0.0840642	-0.494109
GSVIVG01032511001	-1.02915	-0.971431	-0.184425	-1.02915	-1.12029	-0.915936	-0.358454	-0.268817	-0.168123	-0.340075	-0.286304	-0.0588937
GSVIVG01032597001	-0.415038	-1.02915	-0.340075	-1.12029	-1.35845	-1.51457	-0.268817	-0.621488	-0.304006	0.111031	-0.494109	-0.494109
GSVIVG01032670001	-0.415038	-0.434403	-0.340075	-0.514573	-0.810966	-1.2863	-0.168123	-0.836501	-0.304006	-0.37707	0.0143553	-0.810966
GSVIVG01032713001	-0.434403	-0.415038	-0.599462	-0.761213	-0.862496	-1.39593	-0.340075	-0.785875	-0.200913	-0.340075	-0.268817	-0.862496
GSVIVG01032875001	-0.217591	-0.184425	-0.37707	-1	-0.736966	-1.08927	-0.0439433	-0.761213	0.250962	-0.37707	0.238787	-0.643856
GSVIVG01032957001	-0.514573	-0.643856	-0.395929	-0.888969	-0.943417	-1.05889	-0.494109	-0.473931	-0.37707	-0.434403	-0.454032	-0.415038
GSVIVG01032967001	-0.494109	-0.577767	-0.395929	-0.599462	-0.577767	-1.18442	-0.217591	-0.599462	-0.251539	-0.761213	0.0840642	-0.736966
GSVIVG01032970001	-0.234465	-0.643856	-0.268817	-0.494109	-0.666576	-1.02915	-0.234465	-0.473931	-0.556393	-0.251539	-0.340075	-0.415038
GSVIVG01033017001	-0.577767	-0.434403	-1.18442	-1.152	-1.02915	-0.184425	-0.136062	-0.494109	-1.25154	-0.643856	0.0143553	-0.599462
GSVIVG01033089001	0	-0.68966	-0.152003	-0.643856	-0.713119	-1.39593	-0.268817	-0.666576	-0.37707	-0.434403	-0.0892673	-1.05889
GSVIVG01033109001	-0.556393	-0.434403	-0.915936	-1.21759	-0.915936	-0.810966	-0.415038	-0.454032	-1.02915	-0.358454	-0.200913	-0.736966
GSVIVG01033164001	-0.68966	-1.47393	-1.05889	-0.888969	-0.971431	-0.494109	-0.358454	-0.304006	-0.304006	-1.35845	-0.0439433	-0.577767
GSVIVG01033168001	-0.358454	-0.577767	-0.268817	-0.713119	-0.943417	-1.51457	-0.200913	-0.888969	0.321928	-0.321928	-0.104697	-0.862496
GSVIVG01033236001	-0.321928	-0.68966	-0.494109	-1.4344	-1.08927	-1.32193	0.238787	-0.943417	0.659925	-0.268817	-0.251539	-0.494109
[truncated: 6,973 more rows]
