# Supplementary material for: Comparative transcriptomic analysis highlights contrasting levels of resistance of Vitis vinifera and Vitis amurensis to Botrytis cinerea
Source: Hortic Res. 2021 May 1;8:103. doi: 10.1038/s41438-021-00537-8 (PMC8087793; doi:10.1038/s41438-021-00537-8)
Supplement: Supplementary file 15 — Supplemental Table 3: Enriched GO terms based on differently expressed genes and expression clusters [file 41438_2021_537_MOESM15_ESM.xlsx]

## Sheet: A
Supplemental Table 3: Enriched GO terms based on differently expressed genes and expression clusters. A. All enriched GO terms of the biological process Gene Ontology category with P-values ≤ 0.05, based on the pooling of all DEGs from RG and SY samples at each time point. B. All enriched GO terms based on genes in the indicated expression clusters. RG: Vitis vinifera cv. Red Globe; SY: V. amuren…
RG 4h		RG 24h		SY 8h
Up overrepresented Terms		Up overrepresented Terms		Up overrepresented Terms
Gene Ontology term	Corrected P-value	Gene Ontology term	Corrected P-value	Gene Ontology term	Corrected P-value
response to stimulus	0	organic acid metabolic process	0	hydrogen peroxide catabolic process	0
response to stress	0	aromatic compound catabolic process	0	post-translational protein modification	0
response to chitin	0	defense response	0	amino acid metabolic process	0
defense response	0	response to endogenous stimulus	0	phenylpropanoid biosynthetic process	0
response to chemical stimulus	0	aromatic compound biosynthetic process	0	metal ion transport	0.00027
response to carbohydrate stimulus	0	amino acid derivative biosynthetic process	0	catabolic process	0.00027
response to organic substance	0	multi-organism process	0	hydrogen peroxide metabolic process	0.00027
metabolic process	0	response to carbohydrate stimulus	0	lignin metabolic process	0.00026
response to biotic stimulus	0	cellular process	0	response to hydrogen peroxide	0.00026
cellular aromatic compound metabolic process	0	cellular metabolic process	0	protein modification process	0.00026
phenylpropanoid metabolic process	0	response to hormone stimulus	0	regulation of hormone levels	0.00025
amino acid derivative metabolic process	0	response to other organism	0	monocarboxylic acid metabolic process	0.00025
ethylene mediated signaling pathway	0	phenylpropanoid biosynthetic process	0	oxygen and reactive oxygen species metabolic process	0.00025
response to endogenous stimulus	0	response to oxidative stress	0	oxylipin metabolic process	0.00024
response to ethylene stimulus	0	primary metabolic process	0	response to reactive oxygen species	0.00024
response to hormone stimulus	0	L-phenylalanine metabolic process	0	amine transport	0.00071
secondary metabolic process	0	response to organic substance	0	respiratory burst	0.00118
response to other organism	0	nitrogen compound metabolic process	0	response to bacterium	0.00116
cellular metabolic process	0	lignin metabolic process	0	ion transport	0.0023
L-phenylalanine metabolic process	0	protein amino acid phosphorylation	0	defense response to fungus, incompatible interaction	0.00273
protein amino acid phosphorylation	0	L-phenylalanine catabolic process	0	recognition of pollen	0.0027
L-phenylalanine catabolic process	0	cellular nitrogen compound metabolic process	0	pollen-pistil interaction	0.00267
two-component signal transduction system (phosphorelay)	0	cyanide metabolic process	0	defense response, incompatible interaction	0.00308
phosphorylation	0	response to nitrosative stress	0	amino acid transport	0.00304
cellular process	0	detoxification of nitrogen compound	0	cell recognition	0.00301
multi-organism process	0	response to inorganic substance	0	biopolymer modification	0.0034
biosynthetic process	0	aromatic amino acid family metabolic process	0	organic acid transport	0.00337
primary metabolic process	0	response to metal ion	0	carboxylic acid transport	0.00333
phosphate metabolic process	0	biosynthetic process	0	two-component signal transduction system (phosphorelay)	0.0033
phosphorus metabolic process	0	phosphorylation	0	aromatic amino acid family biosynthetic process	0.00347
aromatic amino acid family catabolic process	0	indole and derivative metabolic process	0	chorismate metabolic process	0.00343
response to wounding	0	indole derivative metabolic process	0	lipid metabolic process	0.0036
cellular amino acid and derivative metabolic process	0	phosphate metabolic process	0	response to wounding	0.00356
aromatic compound catabolic process	0	phosphorus metabolic process	0	amino acid derivative catabolic process	0.00353
oxylipin metabolic process	0	response to jasmonic acid stimulus	0	phenylpropanoid catabolic process	0.0035
response to fungus	0	phenylpropanoid catabolic process	0	lignin catabolic process	0.00346
oxidation reduction	0	lignin catabolic process	0	cellular biosynthetic process	0.00343
response to external stimulus	0	aromatic amino acid family catabolic process	0	response to abscisic acid stimulus	0.0034
amino acid derivative biosynthetic process	0	monocarboxylic acid metabolic process	0	lignin biosynthetic process	0.00393
oxylipin biosynthetic process	0	oxylipin biosynthetic process	0	defense response to bacterium	0.00444
post-translational protein modification	0	response to fungus	0	cell wall catabolic process	0.00477
hormone-mediated signaling	0	catabolic process	0	organic acid biosynthetic process	0.00473
aromatic amino acid family metabolic process	0	oxylipin metabolic process	0	carboxylic acid biosynthetic process	0.00468
phenylpropanoid biosynthetic process	0	cellular amine metabolic process	0	response to nematode	0.005
response to salicylic acid stimulus	0	response to toxin	0	cation transport	0.00496
aromatic compound biosynthetic process	0	indoleacetic acid metabolic process	0	dicarboxylic acid metabolic process	0.00561
protein modification process	0	lignin biosynthetic process	0	regulation of response to stimulus	0.00643
defense response to fungus	0	cellular catabolic process	0	response to abiotic stimulus	0.00828
carboxylic acid metabolic process	0	response to ethylene stimulus	0	heterocycle metabolic process	0.00821
organic acid metabolic process	0	response to salicylic acid stimulus	0	chitin catabolic process	0.00814
response to bacterium	0	response to wounding	0	glucosamine catabolic process	0.00807
hydrogen peroxide catabolic process	0	indoleacetic acid biosynthetic process	0	N-acetylglucosamine catabolic process	0.008
response to oxidative stress	0	indole derivative biosynthetic process	0	amino sugar catabolic process	0.00793
biopolymer modification	0	amino acid metabolic process	0	chitin metabolic process	0.00902
cellular biosynthetic process	0	amino acid derivative catabolic process	0	trehalose metabolic process	0.01106
hydrogen peroxide metabolic process	0	hormone biosynthetic process	0	pollination	0.01129
fatty acid biosynthetic process	0	response to cadmium ion	0	fatty acid metabolic process	0.01152
respiratory burst	0	hormone metabolic process	0	induced systemic resistance, jasmonic acid mediated signaling pathway	0.01222
defense response to bacterium	0	post-translational protein modification	0	lateral root primordium development	0.01213
response to abscisic acid stimulus	0	recognition of pollen	0	fatty acid biosynthetic process	0.01203
response to hydrogen peroxide	0	pollen-pistil interaction	0	fatty acid alpha-oxidation	0.0245
defense response, incompatible interaction	0.00032	cellular biosynthetic process	0	gamma-aminobutyric acid transport	0.02431
lignin metabolic process	0.00032	cell recognition	0	pantothenate metabolic process	0.02412
intracellular signaling cascade	0.00031	auxin metabolic process	0	pantothenate biosynthetic process	0.02394
amino acid catabolic process	0.00092	hormone-mediated signaling	0	oxalate metabolic process	0.02376
transcription	0.00121	hydrogen peroxide catabolic process	0	oxalate catabolic process	0.02358
innate immune response	0.00119	response to copper ion	0	dicarboxylic acid catabolic process	0.02341
monocarboxylic acid metabolic process	0.00118	auxin biosynthetic process	0	one-carbon compound metabolic process	0.0275
organic acid biosynthetic process	0.00116	defense response, incompatible interaction	0	cellular lipid metabolic process	0.0273
carboxylic acid biosynthetic process	0.00114	ethylene mediated signaling pathway	0	hormone-mediated signaling	0.02797
cellular catabolic process	0.00113	lipid metabolic process	0	response to water deprivation	0.02777
response to jasmonic acid stimulus	0.00111	chitin catabolic process	0	innate immune response	0.02829
defense response to fungus, incompatible interaction	0.0011	glucosamine catabolic process	0	response to water	0.02894
response to reactive oxygen species	0.00108	N-acetylglucosamine catabolic process	0	response to ozone	0.03042
oxygen and reactive oxygen species metabolic process	0.00107	amino sugar catabolic process	0	regulation of defense response	0.03021
amine catabolic process	0.00132	chitin metabolic process	0	cellular alcohol metabolic process	0.03028
detection of bacterium	0.00208	defense response to fungus, incompatible interaction	0	abscisic acid metabolic process	0.03021
chitin catabolic process	0.00205	response to hydrogen peroxide	0	gluconeogenesis	0.03425
glucosamine catabolic process	0.00203	amino acid catabolic process	0	immune response	0.03429
N-acetylglucosamine catabolic process	0.002	hydrogen peroxide metabolic process	0	apocarotenoid metabolic process	0.035
amino sugar catabolic process	0.00198	regulation of hormone levels	0	glucosamine metabolic process	0.03664
nitrogen compound catabolic process	0.00195	sulfur metabolic process	0	N-acetylglucosamine metabolic process	0.0364
cell communication	0.00193	regulation of response to stimulus	0	response to external stimulus	0.03629
detection of biotic stimulus	0.0019	response to external stimulus	0	Down overrepresented Terms
immune response	0.00235	protein modification process	0	Gene Ontology term	Corrected P-value
chitin metabolic process	0.00233	flavonoid biosynthetic process	0.0002	microtubule-based movement	0
systemic acquired resistance	0.00253	response to bacterium	0.0002	cytoskeleton-dependent intracellular transport	0
flavonoid biosynthetic process	0.00295	defense response to fungus	0.0002	microtubule-based process	0
response to nickel ion	0.00382	cell communication	0.0002	mitosis	0
flavonoid metabolic process	0.00378	response to reactive oxygen species	0.00019	M phase of mitotic cell cycle	0
cell wall catabolic process	0.00374	flavonoid metabolic process	0.00019	mitotic cell cycle	0
sulfur amino acid metabolic process	0.0037	senescence	0.00019	cell division	0
regulation of transcription	0.00387	amine catabolic process	0.00019	M phase	0
catabolic process	0.00383	response to auxin stimulus	0.00019	cell wall organization	0
glucosamine metabolic process	0.00568	sulfur amino acid metabolic process	0.00019	external encapsulating structure organization	0
N-acetylglucosamine metabolic process	0.00563	intracellular signaling cascade	0.00018	cell cycle phase	0
ethylene metabolic process	0.00557	organic acid biosynthetic process	0.00018	cell cycle process	0
ethylene biosynthetic process	0.00551	carboxylic acid biosynthetic process	0.00018	cell cycle	0
alkene biosynthetic process	0.00545	glucosamine metabolic process	0.00018	protein polymerization	0
immune system process	0.006	N-acetylglucosamine metabolic process	0.00018	cellular component organization	0
amino sugar metabolic process	0.00614	nitrogen compound catabolic process	0.00018	unidimensional cell growth	0
fatty acid metabolic process	0.00608	amino sugar metabolic process	0.00017	cell wall polysaccharide metabolic process	0
regulation of defense response	0.0066	L-amino acid transport	0.00017	anatomical structure development	0
cellular alkene metabolic process	0.00654	organ senescence	0.00017	cell growth	0
gamma-aminobutyric acid transport	0.01238	pollination	0.00017	regulation of cell size	0
pantothenate metabolic process	0.01226	regulation of defense response	0.00017	wax metabolic process	0
pantothenate biosynthetic process	0.01215	response to gibberellin stimulus	0.0005	multicellular organismal development	0.00091
ion transport	0.01204	cellular carbohydrate catabolic process	0.0005	xylan catabolic process	0.00087
signal transduction	0.01229	carbohydrate catabolic process	0.00049	DNA endoreduplication	0.00083
regulation of nucleobase, nucleoside, nucleotide and nucleic acid metabolic process	0.01218	oxygen and reactive oxygen species metabolic process	0.00049	reproductive structure development	0.0008
regulation of response to stimulus	0.01441	cysteine metabolic process	0.00048	reproductive developmental process	0.00077
amino acid metabolic process	0.01536	killing of cells of another organism	0.00048	hemicellulose metabolic process	0.00148
regulation of macromolecule biosynthetic process	0.01593	carbohydrate metabolic process	0.00063	xylan metabolic process	0.00143
methionine metabolic process	0.01579	biopolymer modification	0.00063	response to endogenous stimulus	0.00138
indole glucosinolate catabolic process	0.01739	lead ion transport	0.00063	regulation of biological quality	0.00133
gametophyte development	0.01724	respiratory burst	0.00062	multicellular organismal process	0.00129
response to auxin stimulus	0.01778	two-component signal transduction system (phosphorelay)	0.00077	wax biosynthetic process	0.00125
regulation of cellular biosynthetic process	0.01881	defense response to bacterium	0.00076	asymmetric cell division	0.00242
regulation of gene expression	0.01882	monosaccharide biosynthetic process	0.00076	response to hormone stimulus	0.00294
regulation of biosynthetic process	0.019	aging	0.00075	carbohydrate metabolic process	0.00286
cinnamic acid biosynthetic process	0.02033	aromatic amino acid family biosynthetic process	0.00075	cytokinesis	0.00278
cinnamic acid metabolic process	0.02016	chorismate metabolic process	0.00074	microtubule cytoskeleton organization	0.0027
ammonium transport	0.02293	fatty acid metabolic process	0.00074	growth	0.00368
ripening	0.02306	heterocycle metabolic process	0.00088	cellular process	0.0041
systemic acquired resistance, salicylic acid mediated signaling pathway	0.02288	innate immune response	0.00174	negative regulation of mitosis	0.005
lipid biosynthetic process	0.0227	cell killing	0.00504	negative regulation of mitotic metaphase/anaphase transition	0.00488
polyamine transport	0.0263	jasmonic acid mediated signaling pathway	0.00543	regulation of cell differentiation	0.00476
putrescine transport	0.02609	systemic acquired resistance	0.00539	response to stimulus	0.00465
sulfate assimilation, phosphoadenylyl sulfate reduction by phosphoadenylyl-sulfate reductase (thioredoxin)	0.02589	cellular carbohydrate metabolic process	0.00549	developmental process	0.00455
sulfate reduction	0.02569	cellular lipid metabolic process	0.00545	cellular localization	0.00444
regulation of defense response to virus by host	0.0255	amino acid transport	0.00694	post-embryonic development	0.00435
di-, tri-valent inorganic cation transport	0.02652	auxin mediated signaling pathway	0.0069	cell wall metabolic process	0.00468
sulfur metabolic process	0.02632	immune response	0.00699	response to chemical stimulus	0.00458
fatty acid transport	0.02657	NAD metabolic process	0.00707	intracellular transport	0.0049
glycosinolate catabolic process	0.02874	ethylene metabolic process	0.00716	fatty acid biosynthetic process	0.0048
glucosinolate catabolic process	0.02853	ethylene biosynthetic process	0.00711	leaf formation	0.00549
hormone biosynthetic process	0.03051	alcohol biosynthetic process	0.00707	mitotic centrosome separation	0.00615
cation transport	0.03029	response to abscisic acid stimulus	0.00702	cotyledon development	0.00604
biopolymer metabolic process	0.03065	alkene biosynthetic process	0.00737	centrosome separation	0.00593
response to nematode	0.031	response to nematode	0.00745	negative regulation of cell differentiation	0.00582
group transfer coenzyme metabolic process	0.03149	ripening	0.00779	fatty acid metabolic process	0.00571
amino acid transport	0.03141	negative regulation of response to stimulus	0.00774	organic acid biosynthetic process	0.00596
organic cation transport	0.03413	induced systemic resistance, jasmonic acid mediated signaling pathway	0.00769	carboxylic acid biosynthetic process	0.00586
cellular amine metabolic process	0.035	positive regulation of asymmetric cell division	0.00764	establishment of localization in cell	0.00576
regulation of immune effector process	0.04317	ion transport	0.00759	secondary cell wall biogenesis	0.00667
regulation of defense response to virus	0.04288	cellular polysaccharide catabolic process	0.00943	lipid metabolic process	0.00656
induced systemic resistance, jasmonic acid mediated signaling pathway	0.04599	response to ozone	0.00938	mitotic cell cycle spindle assembly checkpoint	0.00645
lateral root primordium development	0.04568	cellular alkene metabolic process	0.00932	spindle checkpoint	0.00635
cadmium ion transport	0.04537	amine transport	0.0121	seed development	0.00625
indole glucosinolate metabolic process	0.04507	metal ion transport	0.01288	polysaccharide metabolic process	0.00615
amine transport	0.04662	glycoside catabolic process	0.01402	cellular developmental process	0.00606
indole and derivative metabolic process	0.04776	regulation of immune response	0.01539	reproduction	0.00597
indole derivative metabolic process	0.04745	indole glucosinolate catabolic process	0.01675	reproductive process	0.00706
Down overrepresented Terms		oligosaccharide metabolic process	0.01677	seed coat development	0.00725
Gene Ontology term	Corrected P-value	hexose biosynthetic process	0.01738	cytokinesis during cell cycle	0.008
microtubule-based movement	0	somatic stem cell division	0.01751	biological regulation	0.01014
cytoskeleton-dependent intracellular transport	0.01	positive regulation of cell division	0.01741	plant-type cell wall biogenesis	0.01056
cellular response to sulfate starvation	0.00667	polysaccharide catabolic process	0.01778	stem cell maintenance	0.01068
sulfate transport	0.01	lipid catabolic process	0.01779	stem cell differentiation	0.01054
RG 8h		cysteine biosynthetic process	0.01838	stem cell development	0.0104
Up overrepresented Terms		regulation of immune system process	0.01828	cellular protein complex assembly	0.01053
Gene Ontology term	Corrected P-value	gibberellin biosynthetic process	0.02011	DNA-dependent DNA replication	0.01143
response to stimulus	0	alkaloid metabolic process	0.02023	response to gibberellin stimulus	0.01154
response to stress	0	response to abiotic stimulus	0.02023	plant-type cell wall organization	0.01165
response to chemical stimulus	0	respiratory burst during defense response	0.02258	lipid biosynthetic process	0.012
defense response	0	response to nickel ion	0.02246	cellular polysaccharide metabolic process	0.01235
cellular aromatic compound metabolic process	0	apocarotenoid catabolic process	0.02233	response to lithium ion	0.01268
response to chitin	0	abscisic acid catabolic process	0.02221	shoot morphogenesis	0.01253
metabolic process	0	organic acid transport	0.02308	response to salicylic acid stimulus	0.0131
response to biotic stimulus	0	carboxylic acid transport	0.02295	spindle organization	0.01412
phenylpropanoid metabolic process	0	gibberellin metabolic process	0.02457	pattern specification process	0.01744
amino acid derivative metabolic process	0	diterpenoid biosynthetic process	0.02443	shoot development	0.01724
secondary metabolic process	0	jasmonic acid metabolic process	0.02452	penetration of zona pellucida	0.02636
response to carbohydrate stimulus	0	activation of innate immune response	0.02588	neuroblast proliferation	0.02607
response to endogenous stimulus	0	methionine metabolic process	0.02574	mating behavior	0.02578
oxidation reduction	0	regulation of asymmetric cell division	0.02603	mating	0.02549
L-phenylalanine metabolic process	0	positive regulation of response to stimulus	0.02589	courtship behavior	0.02522
L-phenylalanine catabolic process	0	stem cell division	0.02743	male courtship behavior	0.02495
aromatic compound catabolic process	0	signal transduction	0.02771	stomatal complex formation	0.02468
response to organic substance	0	organic acid catabolic process	0.02767	forebrain neuroblast division	0.02442
carboxylic acid metabolic process	0	carboxylic acid catabolic process	0.02753	bipolar cell growth	0.02417
organic acid metabolic process	0	sulfate assimilation	0.02933	negative regulation of asymmetric cell division	0.02392
cellular amino acid and derivative metabolic process	0	sulfur utilization	0.02918	behavioral interaction between organisms	0.02367
response to hormone stimulus	0	glycosinolate catabolic process	0.02904	neuroblast division	0.02343
oxylipin metabolic process	0	glucosinolate catabolic process	0.02889	male mating behavior	0.0232
response to other organism	0	cell wall catabolic process	0.02905	monocarboxylic acid metabolic process	0.02356
oxylipin biosynthetic process	0	sulfur compound biosynthetic process	0.0291	response to brassinosteroid stimulus	0.02333
aromatic amino acid family catabolic process	0	positive regulation of innate immune response	0.02985	centrosome cycle	0.02524
response to wounding	0	fatty acid biosynthetic process	0.0298	anatomical structure morphogenesis	0.025
indole and derivative metabolic process	0	leaf senescence	0.02975	adventitious root development	0.02724
indole derivative metabolic process	0	fatty acid alpha-oxidation	0.04676	shoot system development	0.02736
multi-organism process	0	phosphatidic acid biosynthetic process	0.04654	polysaccharide catabolic process	0.0271
response to jasmonic acid stimulus	0	gamma-aminobutyric acid transport	0.04631	leaf morphogenesis	0.02759
cellular metabolic process	0	arabinose biosynthetic process	0.04609	phyllome development	0.02789
cyanide metabolic process	0	oxalate metabolic process	0.04587	cell differentiation	0.03
response to nitrosative stress	0	oxalate catabolic process	0.04565	mitotic sister chromatid segregation	0.02991
detoxification of nitrogen compound	0	amino acid import	0.04543	sister chromatid segregation	0.02964
response to fungus	0	L-arginine import	0.04521	lipid catabolic process	0.02938
biosynthetic process	0	L-amino acid import	0.045	microtubule polymerization or depolymerization	0.03175
aromatic amino acid family metabolic process	0	dicarboxylic acid catabolic process	0.04479	response to fungus	0.03165
response to external stimulus	0	L-glutamate import	0.04458	cell development	0.03138
cellular process	0	multidimensional cell growth	0.04456	response to abiotic stimulus	0.03111
response to salicylic acid stimulus	0	positive regulation of defense response	0.04435	tropism	0.03085
response to ethylene stimulus	0	gluconeogenesis	0.04839	polarity specification of adaxial/abaxial axis	0.03076
primary metabolic process	0	immune system process	0.04817	specification of organ axis polarity	0.0305
response to oxidative stress	0	carbohydrate biosynthetic process	0.04868	specification of axis polarity	0.03025
hydrogen peroxide catabolic process	0	activation of immune response	0.04918	regionalization	0.03115
fatty acid biosynthetic process	0	amine biosynthetic process	0.04923	cell wall biogenesis	0.03122
protein amino acid phosphorylation	0	diterpenoid metabolic process	0.04937	response to other organism	0.03097
indole derivative biosynthetic process	0	regulation of innate immune response	0.04915	cellular lipid metabolic process	0.03136
indoleacetic acid metabolic process	0	uronic acid metabolic process	0.04973	cell tip growth	0.03143
nitrogen compound metabolic process	0	glucuronate metabolic process	0.04951	adaxial/abaxial axis specification	0.03134
hydrogen peroxide metabolic process	0	Down overrepresented Terms		mitotic cell cycle checkpoint	0.03141
cellular nitrogen compound metabolic process	0	Gene Ontology term	Corrected P-value	protein complex assembly	0.03612
amino acid derivative biosynthetic process	0	response to heat	0	oligosaccharide catabolic process	0.05
ethylene mediated signaling pathway	0	RG 36h		response to vitamin B1	0.04962
hormone biosynthetic process	0	Up overrepresented Terms		glycosphingolipid catabolic process	0.04925
response to metal ion	0	Gene Ontology term	Corrected P-value	regulation of cell cycle process	0.04985
monocarboxylic acid metabolic process	0	response to stimulus	0	negative regulation of developmental process	0.04964
phosphorylation	0	response to chemical stimulus	0	SY 12h
phenylpropanoid biosynthetic process	0	response to stress	0	Up overrepresented Terms
aromatic compound biosynthetic process	0	metabolic process	0	Gene Ontology term	Corrected P-value
auxin biosynthetic process	0	protein amino acid phosphorylation	0	response to stimulus	0
indoleacetic acid biosynthetic process	0	defense response	0	response to stress	0
lignin metabolic process	0	phosphorylation	0	defense response	0
organic acid biosynthetic process	0	phosphate metabolic process	0	response to chemical stimulus	0
carboxylic acid biosynthetic process	0	phosphorus metabolic process	0	metabolic process	0
response to hydrogen peroxide	0	response to biotic stimulus	0	cellular aromatic compound metabolic process	0
chitin catabolic process	0	response to chitin	0	secondary metabolic process	0
glucosamine catabolic process	0	response to endogenous stimulus	0	response to biotic stimulus	0
N-acetylglucosamine catabolic process	0	multi-organism process	0	phenylpropanoid metabolic process	0
amino sugar catabolic process	0	cellular aromatic compound metabolic process	0	oxidation reduction	0
hormone metabolic process	0	post-translational protein modification	0	amino acid derivative metabolic process	0
phosphate metabolic process	0	response to hormone stimulus	0	cellular amino acid and derivative metabolic process	0
response to inorganic substance	0	response to other organism	0	cellular metabolic process	0
phosphorus metabolic process	0	oxidation reduction	0	cellular process	0
chitin metabolic process	0	response to carbohydrate stimulus	0	response to chitin	0
defense response to fungus	0	amino acid derivative metabolic process	0	aromatic compound catabolic process	0
oxygen and reactive oxygen species metabolic process	0	primary metabolic process	0	L-phenylalanine metabolic process	0
cellular catabolic process	0	protein modification process	0	oxylipin biosynthetic process	0
response to cadmium ion	0	carboxylic acid metabolic process	0	L-phenylalanine catabolic process	0
defense response to fungus, incompatible interaction	0	organic acid metabolic process	0	aromatic amino acid family catabolic process	0
response to bacterium	0	response to organic substance	0	primary metabolic process	0
defense response, incompatible interaction	0	cellular metabolic process	0	biosynthetic process	0
response to reactive oxygen species	0	cellular process	0	carboxylic acid metabolic process	0
auxin metabolic process	0	secondary metabolic process	0	organic acid metabolic process	0
catabolic process	0	response to wounding	0	response to other organism	0
fatty acid metabolic process	0	cellular amino acid and derivative metabolic process	0	protein amino acid phosphorylation	0
glucosamine metabolic process	0	response to external stimulus	0	nitrogen compound metabolic process	0
N-acetylglucosamine metabolic process	0	response to fungus	0	phosphorylation	0
cellular biosynthetic process	0	biopolymer modification	0	response to carbohydrate stimulus	0
defense response to bacterium	0	phenylpropanoid metabolic process	0	response to oxidative stress	0
response to auxin stimulus	0	amino acid derivative biosynthetic process	0	aromatic amino acid family metabolic process	0
amino sugar metabolic process	0	aromatic compound catabolic process	0	oxylipin metabolic process	0
amino acid metabolic process	0	hormone-mediated signaling	0	cellular nitrogen compound metabolic process	0
amino acid catabolic process	0	response to oxidative stress	0	response to salicylic acid stimulus	0
cellular amine metabolic process	0	response to bacterium	0	response to organic substance	0
respiratory burst	0	defense response to fungus, incompatible interaction	0	cellular catabolic process	0
lipid metabolic process	0	hormone metabolic process	0	multi-organism process	0
regulation of hormone levels	0	defense response to bacterium	0	phosphate metabolic process	0
sulfate assimilation, phosphoadenylyl sulfate reduction by phosphoadenylyl-sulfate reductase (thioredoxin)	0	response to jasmonic acid stimulus	0	phosphorus metabolic process	0
sulfate reduction	0	catabolic process	0	response to wounding	0
two-component signal transduction system (phosphorelay)	0	response to ethylene stimulus	0	response to jasmonic acid stimulus	0
hormone-mediated signaling	0	nitrogen compound metabolic process	0	lipid metabolic process	0
amine catabolic process	0	cell communication	0	response to external stimulus	0
regulation of defense response	0	indole and derivative metabolic process	0	cellular amine metabolic process	0
phenylpropanoid catabolic process	0	indole derivative metabolic process	0	amine catabolic process	0
lignin catabolic process	0	hormone biosynthetic process	0	response to endogenous stimulus	0
innate immune response	0	cellular nitrogen compound metabolic process	0	response to cadmium ion	0
glycoside catabolic process	0	defense response to fungus	0	catabolic process	0
nitrogen compound catabolic process	0	monocarboxylic acid metabolic process	0	nitrogen compound catabolic process	0
response to toxin	0.00018	L-phenylalanine metabolic process	0	response to metal ion	0
killing of cells of another organism	0.00018	ethylene mediated signaling pathway	0	hydrogen peroxide catabolic process	0
sulfur amino acid metabolic process	0.00018	cellular catabolic process	0	response to inorganic substance	0
immune response	0.00035	auxin metabolic process	0	amino acid metabolic process	0
cell wall catabolic process	0.00035	recognition of pollen	0	defense response, incompatible interaction	0
indole glucosinolate catabolic process	0.00139	pollen-pistil interaction	0	fermentation	0.00036
post-translational protein modification	0.00172	L-phenylalanine catabolic process	0	glucose catabolic process to ethanol	0.00036
systemic acquired resistance	0.00188	cell recognition	0	glycolytic fermentation	0.00035
response to abscisic acid stimulus	0.00186	oxylipin biosynthetic process	0	response to fungus	0.00034
sulfur metabolic process	0.00185	response to salicylic acid stimulus	0	fatty acid biosynthetic process	0.00034
lead ion transport	0.00217	oxylipin metabolic process	0	post-translational protein modification	0.00033
cellular carbohydrate catabolic process	0.00248	regulation of hormone levels	0	sulfate assimilation, phosphoadenylyl sulfate reduction by phosphoadenylyl-sulfate reductase (thioredoxin)	0.00098
jasmonic acid mediated signaling pathway	0.00279	innate immune response	0	sulfate reduction	0.00097
sulfate assimilation	0.00374	intracellular signaling cascade	0	amino acid catabolic process	0.00095
sulfur utilization	0.00371	aromatic compound biosynthetic process	0	hydrogen peroxide metabolic process	0.00094
glycosinolate catabolic process	0.00368	defense response, incompatible interaction	0	response to ozone	0.00092
glucosinolate catabolic process	0.00365	aromatic amino acid family metabolic process	0	indole and derivative metabolic process	0.00121
carbohydrate catabolic process	0.00362	response to auxin stimulus	0	indole derivative metabolic process	0.00119
intracellular signaling cascade	0.00359	cyanide metabolic process	0	aromatic compound biosynthetic process	0.00118
cysteine metabolic process	0.00357	response to nitrosative stress	0	NADH oxidation	0.00145
cell killing	0.00538	detoxification of nitrogen compound	0	protein modification process	0.00143
protein modification process	0.00595	lipid metabolic process	0	response to hormone stimulus	0.00141
response to abiotic stimulus	0.00636	cellular amine metabolic process	0	defense response to bacterium	0.00139
immune system process	0.00782	aromatic amino acid family catabolic process	0	response to hydrogen peroxide	0.00137
regulation of response to stimulus	0.00776	immune response	0	oxygen and reactive oxygen species metabolic process	0.00135
induced systemic resistance, jasmonic acid mediated signaling pathway	0.008	phenylpropanoid biosynthetic process	0	lipid biosynthetic process	0.0016
cadmium ion transport	0.00794	indole derivative biosynthetic process	0	phenylpropanoid biosynthetic process	0.00158
indole glucosinolate metabolic process	0.00788	indoleacetic acid metabolic process	0	defense response to fungus	0.00208
heterocycle metabolic process	0.00797	cellular carbohydrate metabolic process	0	lead ion transport	0.00205
amino acid derivative catabolic process	0.00791	response to inorganic substance	0	NAD metabolic process	0.00203
flavonoid biosynthetic process	0.00971	response to metal ion	0	respiratory burst	0.002
lignin biosynthetic process	0.01035	amine catabolic process	0	amino acid derivative catabolic process	0.00198
gamma-aminobutyric acid transport	0.01606	immune system process	0	response to ethylene stimulus	0.0022
pantothenate metabolic process	0.01594	auxin biosynthetic process	0	indoleacetic acid biosynthetic process	0.00265
pantothenate biosynthetic process	0.01583	senescence	0	cellular lipid metabolic process	0.00262
L-amino acid transport	0.01724	indoleacetic acid biosynthetic process	0	sulfate assimilation	0.00329
cellular lipid metabolic process	0.01767	regulation of defense response	0	NADH metabolic process	0.00326
jasmonic acid metabolic process	0.01782	cellular alkene metabolic process	0	sulfur utilization	0.00322
flavonoid metabolic process	0.01838	pollination	0	indoleacetic acid metabolic process	0.00318
metal ion transport	0.01919	biosynthetic process	0	flavonoid biosynthetic process	0.0036
auxin mediated signaling pathway	0.02307	carbohydrate metabolic process	0	response to reactive oxygen species	0.00356
lipid biosynthetic process	0.02397	nitrogen compound catabolic process	0	flavonoid metabolic process	0.00637
ethylene metabolic process	0.02697	organ senescence	0	amino acid derivative biosynthetic process	0.0063
ethylene biosynthetic process	0.0268	amino acid metabolic process	0	fatty acid metabolic process	0.00624
indole derivative catabolic process	0.0313	sulfur metabolic process	0	indole derivative biosynthetic process	0.00638
alkene biosynthetic process	0.032	two-component signal transduction system (phosphorelay)	0	biopolymer modification	0.00632
polyamine transport	0.03936	amino acid catabolic process	0	phenylpropanoid catabolic process	0.00667
putrescine transport	0.03911	ripening	0	lignin catabolic process	0.0066
regulation of defense response to virus by host	0.03886	response to toxin	0	response to bacterium	0.00653
glycoside metabolic process	0.04038	ethylene metabolic process	0	ethanol metabolic process	0.00687
biopolymer modification	0.0405	ethylene biosynthetic process	0	monohydric alcohol metabolic process	0.0068
cellular alkene metabolic process	0.04161	induced systemic resistance	0	cellular biosynthetic process	0.00673
cell communication	0.0458	alkene biosynthetic process	0	glutamate biosynthetic process	0.00667
glycosinolate metabolic process	0.0465	regulation of response to stimulus	0	response to nematode	0.0066
glucosinolate metabolic process	0.04622	signal transduction	0	auxin biosynthetic process	0.00769
ion transport	0.04933	response to hydrogen peroxide	0	cyanide metabolic process	0.00781
Down overrepresented Terms		hydrogen peroxide catabolic process	0	response to nitrosative stress	0.00774
Gene Ontology term	Corrected P-value	response to reactive oxygen species	0	detoxification of nitrogen compound	0.00766
oxidative phosphorylation	0.01	phenylpropanoid catabolic process	0	group transfer coenzyme metabolic process	0.00852
photosynthetic electron transport chain	0.02667	lignin catabolic process	0	pantothenate metabolic process	0.01101
photosynthesis	0.03	lignin metabolic process	0	pantothenate biosynthetic process	0.01091
photosynthesis, light reaction	0.04	activation of innate immune response	0	ammonia assimilation cycle	0.01081
RG 12h		sulfur amino acid metabolic process	0	organic acid biosynthetic process	0.01089
Up overrepresented Terms		organic acid transport	0	carboxylic acid biosynthetic process	0.0108
Gene Ontology term	Corrected P-value	carboxylic acid transport	0	cellular alcohol metabolic process	0.0107
response to stimulus	0	organic acid biosynthetic process	0	defense response to bacterium, incompatible interaction	0.01078
response to stress	0	carboxylic acid biosynthetic process	0	monocarboxylic acid metabolic process	0.01069
defense response	0	response to abiotic stimulus	0	ion transport	0.01179
response to chemical stimulus	0	chitin catabolic process	0	lignin metabolic process	0.01305
response to biotic stimulus	0	glucosamine catabolic process	0	triterpenoid metabolic process	0.01311
metabolic process	0	N-acetylglucosamine catabolic process	0	coenzyme metabolic process	0.01433
cellular aromatic compound metabolic process	0	amino sugar catabolic process	0	metal ion transport	0.01884
secondary metabolic process	0	systemic acquired resistance	0	gametophyte development	0.01918
amino acid derivative metabolic process	0	regulation of immune response	0	regulation of defense response to virus by host	0.03041
multi-organism process	0	regulation of immune system process	0	cysteine biosynthetic process	0.03274
response to other organism	0	auxin mediated signaling pathway	0	di-, tri-valent inorganic cation transport	0.03248
phenylpropanoid metabolic process	0	positive regulation of innate immune response	0	defense response to fungus, incompatible interaction	0.03238
protein amino acid phosphorylation	0	chitin metabolic process	0	glutamate metabolic process	0.03575
response to chitin	0	amino acid derivative catabolic process	0	triterpenoid biosynthetic process	0.03562
aromatic compound catabolic process	0	hydrogen peroxide metabolic process	0	response to abscisic acid stimulus	0.03969
aromatic amino acid family catabolic process	0	aging	0	Down overrepresented Terms
phosphorylation	0	positive regulation of defense response	0	Gene Ontology term	Corrected P-value
cellular amino acid and derivative metabolic process	0	reproductive process	0	oxazole or thiazole biosynthetic process	0.04
oxidation reduction	0	amine transport	0	oxazole or thiazole metabolic process	0.02
phosphate metabolic process	0	positive regulation of response to stimulus	0	SY 18h
phosphorus metabolic process	0	response to gibberellin stimulus	0	Up overrepresented Terms
carboxylic acid metabolic process	0	amino acid transport	0	Gene Ontology term	Corrected P-value
organic acid metabolic process	0	activation of immune response	0	cellular aromatic compound metabolic process	0
response to wounding	0	jasmonic acid and ethylene-dependent systemic resistance	0	response to stimulus	0
L-phenylalanine catabolic process	0	response to ozone	0	phenylpropanoid metabolic process	0
L-phenylalanine metabolic process	0	reproduction	0	response to stress	0
cellular metabolic process	0	positive regulation of immune response	0	response to chemical stimulus	0
response to endogenous stimulus	0	carbohydrate catabolic process	0	secondary metabolic process	0
response to carbohydrate stimulus	0	positive regulation of immune system process	0	amino acid derivative metabolic process	0
primary metabolic process	0	response to cadmium ion	0	metabolic process	0
indole and derivative metabolic process	0	metal ion transport	0	cellular amino acid and derivative metabolic process	0
indole derivative metabolic process	0	regulation of innate immune response	0	L-phenylalanine metabolic process	0
response to oxidative stress	0	lead ion transport	0	L-phenylalanine catabolic process	0
aromatic amino acid family metabolic process	0	cellular carbohydrate catabolic process	0	oxidation reduction	0
indoleacetic acid metabolic process	0	methionine metabolic process	0	defense response	0
cellular process	0	cellular biosynthetic process	0	cyanide metabolic process	0
indoleacetic acid biosynthetic process	0	response to copper ion	0	response to nitrosative stress	0
biosynthetic process	0	toxin catabolic process	0	detoxification of nitrogen compound	0
hormone biosynthetic process	0	cell death	0	aromatic compound catabolic process	0
auxin biosynthetic process	0	death	0	aromatic compound biosynthetic process	0
response to fungus	0	toxin metabolic process	0.00013	aromatic amino acid family catabolic process	0
response to organic substance	0	fatty acid metabolic process	0.00013	response to oxidative stress	0
indole derivative biosynthetic process	0	flavonoid biosynthetic process	0.00012	phenylpropanoid biosynthetic process	0
post-translational protein modification	0	jasmonic acid and ethylene-dependent systemic resistance, ethylene mediated signaling pathway	0.00025	amino acid derivative biosynthetic process	0
amino acid derivative biosynthetic process	0	oligosaccharide metabolic process	0.00025	indoleacetic acid biosynthetic process	0
response to bacterium	0	glucosamine metabolic process	0.00061	indoleacetic acid metabolic process	0
response to external stimulus	0	N-acetylglucosamine metabolic process	0.00061	aromatic amino acid family metabolic process	0
hormone metabolic process	0	induced systemic resistance, ethylene mediated signaling pathway	0.0006	response to chitin	0
response to hormone stimulus	0	aspartate family amino acid metabolic process	0.0006	biosynthetic process	0
defense response to bacterium	0	flavonoid metabolic process	0.0006	carboxylic acid metabolic process	0
phenylpropanoid biosynthetic process	0	gibberellic acid mediated signaling	0.0013	organic acid metabolic process	0
protein modification process	0	gibberellin-mediated signaling	0.00129	indole derivative biosynthetic process	0
cyanide metabolic process	0	amino sugar metabolic process	0.00129	auxin biosynthetic process	0
response to nitrosative stress	0	lipid catabolic process	0.00128	flavonoid biosynthetic process	0
detoxification of nitrogen compound	0	jasmonic acid metabolic process	0.0015	flavonoid metabolic process	0
amino acid catabolic process	0	oxygen and reactive oxygen species metabolic process	0.00149	response to carbohydrate stimulus	0
oxylipin metabolic process	0	reproductive structure development	0.00149	response to organic substance	0
nitrogen compound metabolic process	0	carbohydrate biosynthetic process	0.00159	cellular metabolic process	0
auxin metabolic process	0	L-amino acid transport	0.00158	response to biotic stimulus	0
aromatic compound biosynthetic process	0	response to nematode	0.00157	indole and derivative metabolic process	0
lignin metabolic process	0	killing of cells of another organism	0.00168	indole derivative metabolic process	0
oxylipin biosynthetic process	0	response to abscisic acid stimulus	0.00189	cellular process	0
amine catabolic process	0	lignin biosynthetic process	0.00188	nitrogen compound metabolic process	0
response to salicylic acid stimulus	0	reproductive developmental process	0.00187	catabolic process	0
cellular nitrogen compound metabolic process	0	ion transport	0.00197	defense response to fungus	0
biopolymer modification	0	cellular polysaccharide metabolic process	0.00196	cellular nitrogen compound metabolic process	0
nitrogen compound catabolic process	0	oligosaccharide biosynthetic process	0.00238	response to fungus	0
lipid metabolic process	0	response to mechanical stimulus	0.00237	response to metal ion	0
monocarboxylic acid metabolic process	0	response to water deprivation	0.00235	amino acid catabolic process	0
regulation of hormone levels	0	polysaccharide metabolic process	0.00234	cellular catabolic process	0
defense response to fungus	0	cellular lipid metabolic process	0.00275	hydrogen peroxide catabolic process	0
amino acid derivative catabolic process	0	response to water	0.00274	primary metabolic process	0
indole derivative catabolic process	0	response to nickel ion	0.00293	response to inorganic substance	0
response to toxin	0	jasmonic acid biosynthetic process	0.00313	amine catabolic process	0
response to jasmonic acid stimulus	0	positive regulation of gibberellic acid mediated signaling	0.00311	auxin metabolic process	0
response to metal ion	0	raffinose family oligosaccharide biosynthetic process	0.00309	hormone biosynthetic process	0
cellular amine metabolic process	0	response to extracellular stimulus	0.00318	nitrogen compound catabolic process	0
regulation of defense response	0	heterocycle metabolic process	0.00316	hydrogen peroxide metabolic process	0
amino acid metabolic process	0	organic acid catabolic process	0.00396	response to cadmium ion	0
response to inorganic substance	0	carboxylic acid catabolic process	0.00394	response to hydrogen peroxide	0
cellular biosynthetic process	0	gibberellin metabolic process	0.00442	oxylipin biosynthetic process	0
organic acid biosynthetic process	0	diterpenoid biosynthetic process	0.0044	response to salicylic acid stimulus	0
carboxylic acid biosynthetic process	0	cell wall catabolic process	0.00438	response to reactive oxygen species	0
hydrogen peroxide catabolic process	0	induced systemic resistance, jasmonic acid mediated signaling pathway	0.00465	hormone metabolic process	0
recognition of pollen	0	indole glucosinolate metabolic process	0.00463	phenylpropanoid catabolic process	0
pollen-pistil interaction	0	indole glucosinolate catabolic process	0.0051	lignin catabolic process	0
cell recognition	0	developmental process	0.00546	response to endogenous stimulus	0
ethylene mediated signaling pathway	0	respiratory burst	0.00583	oxygen and reactive oxygen species metabolic process	0
glycosinolate metabolic process	0	pentose biosynthetic process	0.00763	respiratory burst	0
glucosinolate metabolic process	0	regulation of defense response to virus by host	0.0076	response to wounding	0
glycoside metabolic process	0	plant-type hypersensitive response	0.00928	lignin metabolic process	0
sulfur amino acid metabolic process	0	host programmed cell death induced by symbiont	0.00924	response to toxin	0
hydrogen peroxide metabolic process	0	cellulose biosynthetic process	0.00919	response to jasmonic acid stimulus	0
response to cadmium ion	0	cation transport	0.00915	oxylipin metabolic process	0
defense response, incompatible interaction	0	glycoside catabolic process	0.00948	response to other organism	0
phenylpropanoid catabolic process	0	programmed cell death	0.00953	defense response to fungus, incompatible interaction	0
lignin catabolic process	0	detection of bacterium	0.00977	regulation of hormone levels	0
fatty acid biosynthetic process	0	cell killing	0.01148	heterocycle metabolic process	0
tryptophan catabolic process	0	abscisic acid metabolic process	0.01198	amino acid derivative catabolic process	0
indolalkylamine catabolic process	0	alkaloid metabolic process	0.01193	cellular amine metabolic process	0
response to ethylene stimulus	0	protein metabolic process	0.01187	chitin catabolic process	0
catabolic process	0.00039	regulation of biological quality	0.01218	glucosamine catabolic process	0
response to nematode	0.00039	detection of biotic stimulus	0.01276	N-acetylglucosamine catabolic process	0
innate immune response	0.00058	L-ascorbic acid biosynthetic process	0.01315	amino sugar catabolic process	0
camalexin biosynthetic process	0.00076	cellular alcohol metabolic process	0.01354	cellular biosynthetic process	0
camalexin metabolic process	0.00075	anatomical structure development	0.01375	amino acid metabolic process	0
toxin catabolic process	0.00093	cellular carbohydrate biosynthetic process	0.01369	chitin metabolic process	0
killing of cells of another organism	0.00093	gibberellin biosynthetic process	0.01372	response to hormone stimulus	0
cellular catabolic process	0.00092	cellular lipid catabolic process	0.01366	response to external stimulus	0
response to auxin stimulus	0.00091	cellular protein metabolic process	0.01377	response to nicotine	0.0025
oxygen and reactive oxygen species metabolic process	0.0009	jasmonic acid mediated signaling pathway	0.01397	response to hyperoxia	0.00247
regulation of response to stimulus	0.00125	diterpenoid metabolic process	0.01391	glucosamine metabolic process	0.00244
toxin metabolic process	0.00124	cellular polysaccharide catabolic process	0.01455	N-acetylglucosamine metabolic process	0.00242
indole phytoalexin biosynthetic process	0.00123	glycosinolate catabolic process	0.01586	multi-organism process	0.00239
indole metabolic process	0.00122	glucosinolate catabolic process	0.01579	cell wall modification	0.00237
indole phytoalexin metabolic process	0.00121	apocarotenoid metabolic process	0.01598	amino sugar metabolic process	0.00234
phytoalexin metabolic process	0.0012	coenzyme metabolic process	0.01609	one-carbon compound metabolic process	0.00232
phytoalexin biosynthetic process	0.00119	regulation of transcription in response to stress	0.01695	defense response, incompatible interaction	0.00229
regulation of immune response	0.00118	disaccharide catabolic process	0.01688	lipid metabolic process	0.00227
hormone-mediated signaling	0.00117	monosaccharide metabolic process	0.01681	response to progesterone stimulus	0.00286
ripening	0.00116	response to nutrient levels	0.01674	group transfer coenzyme metabolic process	0.00283
jasmonic acid mediated signaling pathway	0.00115	response to salt stress	0.01717	ethylene mediated signaling pathway	0.003
respiratory burst	0.0013	L-ascorbic acid metabolic process	0.01759	external encapsulating structure organization	0.00297
glycosinolate biosynthetic process	0.00129	disaccharide metabolic process	0.01785	cell wall organization	0.00373
glucosinolate biosynthetic process	0.00128	fatty acid biosynthetic process	0.01778	monocarboxylic acid metabolic process	0.00447
flavonoid biosynthetic process	0.00127	hexose metabolic process	0.01779	pantothenate metabolic process	0.00731
regulation of defense response to virus by host	0.00126	polysaccharide catabolic process	0.0178	pantothenate biosynthetic process	0.00724
heterocycle metabolic process	0.00125	gametophyte development	0.01772	response to testosterone stimulus	0.00811
sulfur metabolic process	0.00202	response to osmotic stress	0.01806	fatty acid biosynthetic process	0.00953
defense response to fungus, incompatible interaction	0.002	regulation of immune effector process	0.02444	response to copper ion	0.00944
flavonoid metabolic process	0.00214	phospholipid catabolic process	0.02434	induced systemic resistance, ethylene mediated signaling pathway	0.01046
lignin biosynthetic process	0.00212	aluminum ion transport	0.02424	response to alkaloid	0.01036
immune response	0.00256	inositol catabolic process	0.02414	systemic acquired resistance	0.01225
senescence	0.00254	regulation of defense response to virus	0.02405	induced systemic resistance	0.01393
positive regulation of asymmetric cell division	0.00252	monosaccharide biosynthetic process	0.02427	cellular carbohydrate catabolic process	0.01381
response to hydrogen peroxide	0.0025	biogenic amine metabolic process	0.0289	carbohydrate catabolic process	0.01982
cell killing	0.00321	cellular response to extracellular stimulus	0.02918	plant-type cell wall loosening	0.01965
organ senescence	0.00319	aromatic amino acid family biosynthetic process	0.03195	polysaccharide catabolic process	0.0219
systemic acquired resistance	0.00317	chorismate metabolic process	0.03183	jasmonic acid and ethylene-dependent systemic resistance, ethylene mediated signaling pathway	0.0241
regulation of immune system process	0.00314	glucan metabolic process	0.03178	response to ethylene stimulus	0.02746
ethylene metabolic process	0.00312	leaf senescence	0.03359	plant-type cell wall modification	0.02723
ethylene biosynthetic process	0.0031	NAD metabolic process	0.03385	cellular polysaccharide catabolic process	0.02767
cell communication	0.00322	indole derivative catabolic process	0.03372	lateral root primordium development	0.02876
chitin catabolic process	0.00319	cadmium ion transport	0.0355	anthocyanin biosynthetic process	0.02885
glucosamine catabolic process	0.00317	positive regulation of asymmetric cell division	0.03536	synaptic transmission	0.03528
N-acetylglucosamine catabolic process	0.00315	polyol catabolic process	0.03523	response to organic cyclic substance	0.03516
amino sugar catabolic process	0.00313	formation of organ boundary	0.03615	organic acid biosynthetic process	0.03568
glycoside biosynthetic process	0.00324	formation of anatomical boundary	0.03602	carboxylic acid biosynthetic process	0.0354
alkene biosynthetic process	0.00322	water-soluble vitamin metabolic process	0.03625	regulation of response to stimulus	0.03732
chitin metabolic process	0.0032	biological regulation	0.03896	carbohydrate metabolic process	0.04297
somatic stem cell division	0.00318	DNA integration	0.03926	activation of innate immune response	0.04403
positive regulation of cell division	0.00316	regulation of gibberellic acid mediated signaling	0.03978	SY 24h
cell wall thickening during defense response	0.00314	acidic amino acid transport	0.04435	Up overrepresented Terms
callose deposition in cell wall during defense response	0.00312	cellulose metabolic process	0.04485	Gene Ontology term	Corrected P-value
regulation of immune effector process	0.00361	glutathione metabolic process	0.04623	response to stimulus	0
regulation of defense response to virus	0.00359	membrane lipid catabolic process	0.04606	response to stress	0
lipid biosynthetic process	0.00382	axis specification	0.04625	phenylpropanoid metabolic process	0
cellular alkene metabolic process	0.0038	negative regulation of response to stimulus	0.04609	cellular aromatic compound metabolic process	0
fatty acid metabolic process	0.0039	regulation of response to biotic stimulus	0.04993	secondary metabolic process	0
cell wall catabolic process	0.004	sucrose catabolic process	0.04975	metabolic process	0
regulation of asymmetric cell division	0.00398	apoptotic mitochondrial changes	0.04957	amino acid derivative metabolic process	0
cellular lipid metabolic process	0.00395	apocarotenoid catabolic process	0.0494	oxidation reduction	0
intracellular signaling cascade	0.00393	abscisic acid catabolic process	0.04922	defense response	0
group transfer coenzyme metabolic process	0.00402	Down overrepresented Terms		cellular amino acid and derivative metabolic process	0
response to reactive oxygen species	0.00436	Gene Ontology term	Corrected P-value	response to chemical stimulus	0
ammonium transport	0.00434	photosynthesis	0	L-phenylalanine metabolic process	0
stem cell division	0.00455	photosynthesis, light reaction	0	L-phenylalanine catabolic process	0
biogenic amine catabolic process	0.00452	microtubule-based movement	0	aromatic compound catabolic process	0
two-component signal transduction system (phosphorelay)	0.0045	photosynthesis, light harvesting	0	aromatic amino acid family catabolic process	0
methionine metabolic process	0.00471	cytoskeleton-dependent intracellular transport	0	nitrogen compound metabolic process	0
tryptophan metabolic process	0.00515	pigment metabolic process	0	carboxylic acid metabolic process	0
indolalkylamine metabolic process	0.00512	microtubule-based process	0	organic acid metabolic process	0
regulation of response to biotic stimulus	0.00636	porphyrin metabolic process	0	response to inorganic substance	0
immune system process	0.00747	tetrapyrrole metabolic process	0	oxylipin biosynthetic process	0
activation of innate immune response	0.008	chlorophyll metabolic process	0	response to cadmium ion	0
response to abiotic stimulus	0.00818	pigment biosynthetic process	0	response to metal ion	0
cysteine metabolic process	0.0087	cellular process	0	lignin metabolic process	0
organic cation transport	0.00955	protein-chromophore linkage	0	oxygen and reactive oxygen species metabolic process	0
pollination	0.00994	metabolic process	0	phenylpropanoid biosynthetic process	0
response to abscisic acid stimulus	0.00989	chlorophyll biosynthetic process	0	aromatic amino acid family metabolic process	0
glucosamine metabolic process	0.00983	cell wall organization	0	response to oxidative stress	0
N-acetylglucosamine metabolic process	0.00978	external encapsulating structure organization	0	biosynthetic process	0
positive regulation of innate immune response	0.00973	response to abiotic stimulus	0	cellular nitrogen compound metabolic process	0
regulation of innate immune response	0.00978	porphyrin biosynthetic process	0	aromatic compound biosynthetic process	0
positive regulation of defense response	0.01157	tetrapyrrole biosynthetic process	0	amino acid catabolic process	0
cell wall thickening	0.01237	plastid organization	0	oxylipin metabolic process	0
callose deposition during defense response	0.0123	protein polymerization	0	response to chitin	0
callose deposition in cell wall	0.01223	generation of precursor metabolites and energy	0	glycine metabolic process	0
activation of immune response	0.01238	carbohydrate metabolic process	0	amine catabolic process	0
amino sugar metabolic process	0.01232	response to blue light	0	amino acid derivative biosynthetic process	0
induced systemic resistance, jasmonic acid mediated signaling pathway	0.0133	cellular protein complex assembly	0	catabolic process	0
auxin mediated signaling pathway	0.01323	response to light stimulus	0	nitrogen compound catabolic process	0
gamma-aminobutyric acid transport	0.0201	phototropism	0	response to temperature stimulus	0
pantothenate metabolic process	0.02	chloroplast organization	0	cellular metabolic process	0
pantothenate biosynthetic process	0.0199	cellular component organization	0	response to cold	0
aging	0.02031	tetraterpenoid metabolic process	0	response to carbohydrate stimulus	0
response to osmotic stress	0.02061	carotenoid metabolic process	0	serine family amino acid metabolic process	0
positive regulation of immune response	0.02091	photosynthetic electron transport chain	0	photorespiration	0
glycoside catabolic process	0.02161	response to radiation	0	photosynthesis	0
glycolipid transport	0.031	tropism	0	L-serine metabolic process	0
cellular response to sulfate starvation	0.03284	regulation of nitrogen utilization	0	photosynthetic electron transport in photosystem I	0
response to salt stress	0.03416	oxidation reduction	0	cellular catabolic process	0
ion transport	0.03448	cell division	0	cyanide metabolic process	0
positive regulation of immune system process	0.03461	protein complex assembly	0	response to nitrosative stress	0
aspartate family amino acid metabolic process	0.03522	photosynthetic electron transport in photosystem I	0	detoxification of nitrogen compound	0
polysaccharide localization	0.03777	xanthophyll metabolic process	0	response to organic substance	0.00038
callose localization	0.03758	photorespiration	0.00048	response to abiotic stimulus	0.00038
response to vitamin B1	0.0474	regulation of nitrogen compound metabolic process	0.00047	phenylpropanoid catabolic process	0.00074
polyamine transport	0.04718	mitosis	0.00091	lignin catabolic process	0.00073
putrescine transport	0.04695	cellular carbohydrate metabolic process	0.00089	cellular amine metabolic process	0.00071
sulfate assimilation, phosphoadenylyl sulfate reduction by phosphoadenylyl-sulfate reductase (thioredoxin)	0.04673	cellular metabolic process	0.00087	respiratory burst	0.0007
sulfate reduction	0.04651	M phase of mitotic cell cycle	0.00128	cellular process	0.00069
indole glucosinolate catabolic process	0.04958	blue light signaling pathway	0.00125	indoleacetic acid metabolic process	0.00068
gametophyte development	0.05	abaxial cell fate specification	0.00122	multi-organism process	0.00067
Up overrepresented Terms		cofactor biosynthetic process	0.0012	amino acid metabolic process	0.00066
Gene Ontology term	Corrected P-value	reductive pentose-phosphate cycle	0.00196	response to biotic stimulus	0.00065
circadian rhythm	0	photosynthesis, dark reaction	0.00192	auxin metabolic process	0.00063
rhythmic process	0	carbon utilization by fixation of carbon dioxide	0.00302	flavonoid biosynthetic process	0.00063
red or far red light signaling pathway	0	tetraterpenoid biosynthetic process	0.00296	response to wounding	0.00062
response to far red light	0	carotenoid biosynthetic process	0.00291	flavonoid metabolic process	0.00061
response to red or far red light	0	response to lithium ion	0.00393	response to water deprivation	0.0009
response to light stimulus	0	rhamnogalacturonan I metabolic process	0.00386	response to water	0.00118
response to radiation	0.00286	rhamnogalacturonan I side chain metabolic process	0.00379	response to hydrogen peroxide	0.00116
temperature compensation of the circadian clock	0.0025	cell wall pectin metabolic process	0.00373	primary metabolic process	0.00114
regulation of circadian rhythm	0.02222	chromosome localization	0.00367	indole and derivative metabolic process	0.00113
response to blue light	0.03	cofactor metabolic process	0.00361	indole derivative metabolic process	0.00111
photomorphogenesis	0.03455	response to water deprivation	0.00355	cellular metabolic compound salvage	0.0011
response to red light	0.04167	cell redox homeostasis	0.00349	amino acid derivative catabolic process	0.00189
RG 18h		response to red light	0.005	indole derivative biosynthetic process	0.0024
Up overrepresented Terms		chloroplast fission	0.00554	one-carbon compound metabolic process	0.00237
Gene Ontology term	Corrected P-value	response to water	0.00545	response to reactive oxygen species	0.00234
response to stimulus	0	polysaccharide metabolic process	0.00567	indoleacetic acid biosynthetic process	0.00231
response to chemical stimulus	0	thiamin biosynthetic process	0.00588	carbon utilization	0.00228
response to stress	0	heterocycle metabolic process	0.00638	hydrogen peroxide catabolic process	0.0025
metabolic process	0	electron transport chain	0.00714	response to other organism	0.00296
cellular aromatic compound metabolic process	0	secondary cell wall biogenesis	0.00761	reductive pentose-phosphate cycle	0.00317
defense response	0	thiamin metabolic process	0.00944	photosynthesis, dark reaction	0.00313
oxidation reduction	0	thiamin and derivative metabolic process	0.00932	lignin biosynthetic process	0.00333
amino acid derivative metabolic process	0	thiamin and derivative biosynthetic process	0.00919	hydrogen peroxide metabolic process	0.00376
secondary metabolic process	0	response to high light intensity	0.00933	monocarboxylic acid metabolic process	0.00395
phenylpropanoid metabolic process	0	lipid A biosynthetic process	0.00974	response to salicylic acid stimulus	0.00414
response to chitin	0	lipid A metabolic process	0.00961	auxin biosynthetic process	0.00545
response to endogenous stimulus	0	mitotic metaphase	0.01077	response to jasmonic acid stimulus	0.00652
response to biotic stimulus	0	mitotic chromosome movement towards spindle pole	0.01063	carbon utilization by fixation of carbon dioxide	0.00644
cellular amino acid and derivative metabolic process	0	chromosome movement towards spindle pole	0.0105	chitin catabolic process	0.00681
multi-organism process	0	metaphase	0.01037	glucosamine catabolic process	0.00674
response to hormone stimulus	0	kinetochore assembly	0.01024	N-acetylglucosamine catabolic process	0.00667
carboxylic acid metabolic process	0	kinetochore organization	0.01012	amino sugar catabolic process	0.0066
organic acid metabolic process	0	positive regulation of chromosome segregation	0.01	electron transport chain	0.00653
response to other organism	0	response to cold	0.01059	chitin metabolic process	0.00646
aromatic compound catabolic process	0	cellular polysaccharide metabolic process	0.01047	carbohydrate metabolic process	0.00742
response to carbohydrate stimulus	0	flavonoid biosynthetic process	0.01034	hormone metabolic process	0.00898
response to organic substance	0	carbon utilization	0.01091	lateral root primordium development	0.01414
cellular process	0	pentose metabolic process	0.01079	generation of precursor metabolites and energy	0.0142
response to oxidative stress	0	plastid membrane organization	0.01067	glucosamine metabolic process	0.01465
response to wounding	0	thylakoid membrane organization	0.01055	N-acetylglucosamine metabolic process	0.01451
amino acid derivative biosynthetic process	0	lipid metabolic process	0.01043	organic acid biosynthetic process	0.01456
primary metabolic process	0	multicellular organismal process	0.01032	carboxylic acid biosynthetic process	0.01442
protein amino acid phosphorylation	0	flavonoid metabolic process	0.01021	amino sugar metabolic process	0.01562
L-phenylalanine catabolic process	0	establishment of chromosome localization	0.01158	fatty acid biosynthetic process	0.02453
cellular metabolic process	0	metaphase plate congression	0.01146	photosynthetic electron transport chain	0.02673
L-phenylalanine metabolic process	0	cell wall metabolic process	0.01175	response to endogenous stimulus	0.02685
nitrogen compound metabolic process	0	unidimensional cell growth	0.01204	lipid metabolic process	0.02771
ethylene mediated signaling pathway	0	plant-type cell wall organization	0.01354	abscisic acid metabolic process	0.02836
phosphate metabolic process	0	cell wall polysaccharide metabolic process	0.0146	carbohydrate biosynthetic process	0.02883
phosphorus metabolic process	0	D-ribose metabolic process	0.01485	respiratory burst during defense response	0.03393
phenylpropanoid biosynthetic process	0	proanthocyanidin biosynthetic process	0.0149	cortical microtubule organization	0.03363
phosphorylation	0	tRNA aminoacylation for protein translation	0.01495	apocarotenoid metabolic process	0.03474
response to fungus	0	amino acid activation	0.01481	alkaloid metabolic process	0.03565
response to external stimulus	0	tRNA aminoacylation	0.01467	response to bacterium	0.0369
oxylipin biosynthetic process	0	sodium ion transport	0.01453	cellular polysaccharide catabolic process	0.03812
aromatic compound biosynthetic process	0	Golgi organization	0.01589	cell wall organization	0.04542
cyanide metabolic process	0	attachment of spindle microtubules to kinetochore	0.01593	hormone biosynthetic process	0.04672
response to nitrosative stress	0	microtubule anchoring	0.01578	heterocycle metabolic process	0.047
detoxification of nitrogen compound	0	regulation of photosynthesis	0.01709	regulation of hormone levels	0.04661
cellular nitrogen compound metabolic process	0	regulation of seed germination	0.01784	response to ethylene stimulus	0.04885
hormone-mediated signaling	0	cellular biosynthetic process	0.01839	response to toxin	0.04878
aromatic amino acid family catabolic process	0	response to temperature stimulus	0.01876	lateral root development	0.04887
response to auxin stimulus	0	establishment of organelle localization	0.01912	Down overrepresented Terms
hormone biosynthetic process	0	syncytium formation	0.01913	Gene Ontology term	Corrected P-value
hormone metabolic process	0	regulation of biological quality	0.01966	hydrogen transport	0
lignin metabolic process	0	photoinhibition	0.02017	proton transport	0
oxylipin metabolic process	0	photosystem II repair	0.02	SY 36h
phenylpropanoid catabolic process	0	negative regulation of protein complex assembly	0.01983	Up overrepresented Terms
lignin catabolic process	0	negative regulation of protein polymerization	0.01967	Gene Ontology term	Corrected P-value
response to ethylene stimulus	0	negative regulation of photosynthesis, light reaction	0.0195	response to stimulus	0
response to toxin	0	lipopolysaccharide metabolic process	0.02016	cellular aromatic compound metabolic process	0
catabolic process	0	lipopolysaccharide biosynthetic process	0.02	metabolic process	0
biosynthetic process	0	regulation of cell cycle process	0.02048	response to chemical stimulus	0
response to metal ion	0	nonphotochemical quenching	0.02848	amino acid derivative metabolic process	0
response to inorganic substance	0	protein refolding	0.02825	phenylpropanoid metabolic process	0
lipid metabolic process	0	porphyrin catabolic process	0.02898	response to stress	0
sulfur amino acid metabolic process	0	tetrapyrrole catabolic process	0.02875	oxidation reduction	0
aromatic amino acid family metabolic process	0	sterol biosynthetic process	0.02977	secondary metabolic process	0
cellular catabolic process	0	cellular metabolic compound salvage	0.03	cellular amino acid and derivative metabolic process	0
sulfur metabolic process	0	multicellular organismal development	0.03023	defense response	0
recognition of pollen	0	regulation of development, heterochronic	0.03167	response to chitin	0
pollen-pistil interaction	0	regulation of chromosome segregation	0.03143	amino acid derivative biosynthetic process	0
cell recognition	0	plant-type cell wall biogenesis	0.03388	cyanide metabolic process	0
response to jasmonic acid stimulus	0	translation	0.03526	response to nitrosative stress	0
cellular amine metabolic process	0	carbohydrate catabolic process	0.03515	detoxification of nitrogen compound	0
response to bacterium	0	seed germination	0.03504	hormone metabolic process	0
amino acid metabolic process	0	response to nematode	0.03493	hormone biosynthetic process	0
monocarboxylic acid metabolic process	0	oxidative photosynthetic carbon pathway	0.03842	aromatic compound catabolic process	0
two-component signal transduction system (phosphorelay)	0	establishment or maintenance of transmembrane electrochemical gradient	0.03814	response to endogenous stimulus	0
regulation of hormone levels	0	plastid fission	0.03787	phenylpropanoid biosynthetic process	0
post-translational protein modification	0	positive regulation of development, heterochronic	0.03761	aromatic compound biosynthetic process	0
indole and derivative metabolic process	0	mitotic metaphase plate congression	0.03902	response to carbohydrate stimulus	0
indole derivative metabolic process	0	DNA endoreduplication	0.03875	auxin metabolic process	0
defense response to fungus, incompatible interaction	0	cellular alcohol metabolic process	0.04152	indoleacetic acid metabolic process	0
indoleacetic acid metabolic process	0	mitotic cell cycle	0.04123	regulation of hormone levels	0
defense response to bacterium	0	cell wall biogenesis	0.04231	auxin biosynthetic process	0
auxin metabolic process	0	biosynthetic process	0.0423	carboxylic acid metabolic process	0
auxin biosynthetic process	0.00024	lipid biosynthetic process	0.04242	response to hormone stimulus	0
amino acid derivative catabolic process	0.00024	organelle localization	0.04307	organic acid metabolic process	0
response to salicylic acid stimulus	0.00024	cell tip growth	0.04371	phenylpropanoid catabolic process	0
intracellular signaling cascade	0.00023	secondary metabolic process	0.04355	lignin catabolic process	0
auxin mediated signaling pathway	0.00023	vitamin metabolic process	0.0434	cellular metabolic process	0
defense response to fungus	0.00023	glycine metabolic process	0.04571	cellular process	0
amino acid catabolic process	0.00022	photosystem II assembly	0.04542	indoleacetic acid biosynthetic process	0
response to hydrogen peroxide	0.00022	regulation of mitosis	0.04564	lignin metabolic process	0
indole derivative biosynthetic process	0.00022	mitotic cell cycle spindle assembly checkpoint	0.04624	primary metabolic process	0
defense response, incompatible interaction	0.00022	spindle checkpoint	0.04595	nitrogen compound metabolic process	0
regulation of response to stimulus	0.00022	regulation of photosynthesis, light reaction	0.04566	response to inorganic substance	0
indoleacetic acid biosynthetic process	0.00021	steroid biosynthetic process	0.04575	response to metal ion	0
hydrogen peroxide catabolic process	0.00021	regulation of mitotic metaphase/anaphase transition	0.04596	response to biotic stimulus	0
pollination	0.00021	positive regulation of mitosis	0.04951	response to organic substance	0
cell communication	0.00021	positive regulation of mitotic metaphase/anaphase transition	0.0492	response to ethylene stimulus	0
response to copper ion	0.0002	cell cycle	0.04902	L-phenylalanine metabolic process	0
regulation of defense response	0.0002	SY 4h		indole derivative biosynthetic process	0
ripening	0.0004	Up overrepresented Terms		protein amino acid phosphorylation	0
amine catabolic process	0.0004	Gene Ontology term	Corrected P-value	L-phenylalanine catabolic process	0
organic acid biosynthetic process	0.00039	defense response	0	amino acid derivative catabolic process	0
carboxylic acid biosynthetic process	0.00039	response to stress	0	ethylene mediated signaling pathway	0
protein modification process	0.00038	response to stimulus	0	indole and derivative metabolic process	0
chitin catabolic process	0.00038	secondary metabolic process	0	indole derivative metabolic process	0
glucosamine catabolic process	0.00038	L-phenylalanine metabolic process	0	response to wounding	0
N-acetylglucosamine catabolic process	0.00037	phenylpropanoid metabolic process	0	chitin catabolic process	0
amino sugar catabolic process	0.00037	L-phenylalanine catabolic process	0	glucosamine catabolic process	0
ethylene metabolic process	0.00037	aromatic compound catabolic process	0	N-acetylglucosamine catabolic process	0
ethylene biosynthetic process	0.00036	cellular aromatic compound metabolic process	0	amino sugar catabolic process	0
toxin catabolic process	0.00036	response to chitin	0	phosphorylation	0
killing of cells of another organism	0.00036	aromatic amino acid family catabolic process	0	flavonoid biosynthetic process	0
chitin metabolic process	0.00035	metabolic process	0	chitin metabolic process	0
alkene biosynthetic process	0.00035	amino acid derivative metabolic process	0	cellular nitrogen compound metabolic process	0
cysteine metabolic process	0.00035	aromatic amino acid family metabolic process	0	biosynthetic process	0
nitrogen compound catabolic process	0.00034	oxidation reduction	0	oxylipin biosynthetic process	0
innate immune response	0.00034	response to carbohydrate stimulus	0	flavonoid metabolic process	0
lignin biosynthetic process	0.00034	cellular amino acid and derivative metabolic process	0	phosphate metabolic process	0
response to reactive oxygen species	0.00034	response to chemical stimulus	0	phosphorus metabolic process	0
toxin metabolic process	0.00033	response to organic substance	0	aromatic amino acid family catabolic process	0
senescence	0.00033	protein amino acid phosphorylation	0	response to oxidative stress	0
hydrogen peroxide metabolic process	0.00033	oxylipin biosynthetic process	0	response to copper ion	0
cell killing	0.00033	phosphorylation	0	oxylipin metabolic process	0
flavonoid biosynthetic process	0.00032	amino acid catabolic process	0	glucosamine metabolic process	0
organ senescence	0.00032	response to biotic stimulus	0	N-acetylglucosamine metabolic process	0
regulation of immune response	0.00032	phosphate metabolic process	0	response to cadmium ion	0
cellular alkene metabolic process	0.00031	phosphorus metabolic process	0	amino sugar metabolic process	0
response to nematode	0.00047	amine catabolic process	0	multi-organism process	0
flavonoid metabolic process	0.00047	hydrogen peroxide catabolic process	0	cellular alkene metabolic process	0
cellular biosynthetic process	0.00046	nitrogen compound catabolic process	0	catabolic process	0
response to abscisic acid stimulus	0.00046	oxygen and reactive oxygen species metabolic process	0.00067	aromatic amino acid family metabolic process	0
reproductive process	0.00045	hydrogen peroxide metabolic process	0.00129	lignin biosynthetic process	0
methionine metabolic process	0.00075	response to oxidative stress	0.00125	heterocycle metabolic process	0
induced systemic resistance	0.0009	post-translational protein modification	0.00121	senescence	0
cysteine biosynthetic process	0.00089	oxylipin metabolic process	0.00118	two-component signal transduction system (phosphorelay)	0
activation of innate immune response	0.00132	cellular metabolic process	0.00114	cell wall catabolic process	0
fatty acid biosynthetic process	0.00131	biosynthetic process	0.00111	hydrogen peroxide catabolic process	0
response to abiotic stimulus	0.0013	cellular catabolic process	0.00324	monocarboxylic acid metabolic process	0
immune response	0.00129	protein modification process	0.00316	ethylene metabolic process	0
reproductive structure development	0.00129	response to other organism	0.00359	ethylene biosynthetic process	0
respiratory burst	0.00199	lignin metabolic process	0.0035	organ senescence	0
positive regulation of asymmetric cell division	0.00197	response to hydrogen peroxide	0.00341	alkene biosynthetic process	0
glucosamine metabolic process	0.00196	phenylpropanoid catabolic process	0.00333	hormone-mediated signaling	0
N-acetylglucosamine metabolic process	0.00194	lignin catabolic process	0.00326	response to toxin	0
positive regulation of innate immune response	0.00193	primary metabolic process	0.00318	response to jasmonic acid stimulus	0
reproduction	0.00192	aromatic compound biosynthetic process	0.00356	cellular catabolic process	0
biopolymer modification	0.0019	respiratory burst	0.00696	response to salicylic acid stimulus	0
regulation of immune system process	0.00189	pantothenate metabolic process	0.01362	hydrogen peroxide metabolic process	0
positive regulation of defense response	0.00201	pantothenate biosynthetic process	0.01333	lipid metabolic process	0
metal ion transport	0.002	biopolymer modification	0.0151	carbohydrate metabolic process	0
aspartate family amino acid metabolic process	0.00212	response to reactive oxygen species	0.0148	post-translational protein modification	0
reproductive developmental process	0.00211	abscisic acid metabolic process	0.01882	recognition of pollen	0
activation of immune response	0.00209	apocarotenoid metabolic process	0.02115	pollen-pistil interaction	0
amino sugar metabolic process	0.00208	response to wounding	0.02075	cell recognition	0
response to cadmium ion	0.00206	catabolic process	0.02111	response to external stimulus	0.0002
fatty acid metabolic process	0.00218	carboxylic acid metabolic process	0.02327	response to fungus	0.0002
regulation of innate immune response	0.00217	organic acid metabolic process	0.02286	cellular carbohydrate metabolic process	0.00019
positive regulation of immune response	0.00215	regulation of defense response to virus by host	0.02632	response to other organism	0.00019
systemic acquired resistance	0.00239	amino acid derivative catabolic process	0.02621	cellular polysaccharide catabolic process	0.00019
somatic stem cell division	0.00263	phenylpropanoid biosynthetic process	0.03119	response to hydrogen peroxide	0.00019
positive regulation of cell division	0.00261	lateral root primordium development	0.035	cellular amine metabolic process	0.00019
sulfate assimilation, phosphoadenylyl sulfate reduction by phosphoadenylyl-sulfate reductase (thioredoxin)	0.00432	cellular process	0.03738	ripening	0.00037
sulfate reduction	0.00429	establishment or maintenance of cell polarity	0.03903	cellular carbohydrate catabolic process	0.00037
regulation of defense response to virus by host	0.00427	abscisic acid biosynthetic process	0.03841	cellular biosynthetic process	0.00036
ion transport	0.00424	apocarotenoid biosynthetic process	0.03781	response to auxin stimulus	0.00036
oxygen and reactive oxygen species metabolic process	0.00434	regulation of immune effector process	0.04431	defense response to fungus	0.00036
sulfate assimilation	0.00527	regulation of defense response to virus	0.04364	carbohydrate catabolic process	0.00053
sulfur utilization	0.00524	response to fungus	0.04507	sulfur amino acid metabolic process	0.00053
stem cell division	0.0058	Down overrepresented Terms		sulfur metabolic process	0.00052
L-amino acid transport	0.00624	Gene Ontology term	Corrected P-value	protein modification process	0.00052
jasmonic acid and ethylene-dependent systemic resistance	0.0062	protein-chromophore linkage	0	oxygen and reactive oxygen species metabolic process	0.00085
sulfur compound biosynthetic process	0.00616	photosynthesis	0	fatty acid biosynthetic process	0.00136
positive regulation of immune system process	0.00647	photosynthesis, light harvesting	0	killing of cells of another organism	0.00151
regulation of asymmetric cell division	0.00655	photosynthesis, light reaction	0	organic acid biosynthetic process	0.0015
transmembrane transport	0.00663	phototropism	0	carboxylic acid biosynthetic process	0.00149
positive regulation of response to stimulus	0.00659	response to blue light	0.02667	polysaccharide catabolic process	0.00262
sulfur amino acid biosynthetic process	0.00701	SY 8h		response to reactive oxygen species	0.0026
immune system process	0.00697	Up overrepresented Terms		methionine metabolic process	0.0029
response to water deprivation	0.00715	Gene Ontology term	Corrected P-value	amino acid transport	0.00368
induced systemic resistance, jasmonic acid mediated signaling pathway	0.008	response to stimulus	0	aging	0.00365
regulation of immune effector process	0.00983	response to chemical stimulus	0	organic acid transport	0.00362
aluminum ion transport	0.00978	response to stress	0	carboxylic acid transport	0.00359
regulation of defense response to virus	0.00973	metabolic process	0	cellular polysaccharide metabolic process	0.00357
serine family amino acid biosynthetic process	0.00989	cellular aromatic compound metabolic process	0	external encapsulating structure organization	0.00385
cell wall catabolic process	0.00984	response to chitin	0	cell wall metabolic process	0.00412
response to water	0.00978	response to biotic stimulus	0	pollination	0.00455
cellular lipid metabolic process	0.01027	oxidation reduction	0	sulfate transport	0.00556
response to gibberellin stimulus	0.01043	defense response	0	regulation of response to stimulus	0.00552
leaf senescence	0.01122	secondary metabolic process	0	amine transport	0.00563
negative regulation of abscisic acid mediated signaling	0.01316	response to carbohydrate stimulus	0	cell communication	0.00647
endosperm development	0.01309	L-phenylalanine catabolic process	0	intracellular signaling cascade	0.00672
organic acid transport	0.01365	L-phenylalanine metabolic process	0	polysaccharide metabolic process	0.00696
carboxylic acid transport	0.01358	amino acid derivative metabolic process	0	biopolymer modification	0.00705
cation transport	0.0167	carboxylic acid metabolic process	0	cell wall organization	0.007
signal transduction	0.01703	organic acid metabolic process	0	alkaloid metabolic process	0.00723
abscisic acid metabolic process	0.01806	aromatic amino acid family metabolic process	0	amino acid metabolic process	0.00761
di-, tri-valent inorganic cation transport	0.01807	phenylpropanoid metabolic process	0	cell killing	0.00755
aging	0.01798	cellular amino acid and derivative metabolic process	0	fatty acid metabolic process	0.00847
jasmonic acid mediated signaling pathway	0.0206	response to organic substance	0	group transfer coenzyme metabolic process	0.01062
respiratory burst during defense response	0.0229	cyanide metabolic process	0	DNA integration	0.01068
regulation of response to biotic stimulus	0.02279	response to nitrosative stress	0	auxin mediated signaling pathway	0.01143
response to nickel ion	0.02267	detoxification of nitrogen compound	0	gamma-aminobutyric acid transport	0.01959
apocarotenoid catabolic process	0.02256	aromatic compound catabolic process	0	one-carbon compound metabolic process	0.02013
abscisic acid catabolic process	0.02245	aromatic amino acid family catabolic process	0	para-aminobenzoic acid metabolic process	0.0216
carbohydrate metabolic process	0.02263	auxin biosynthetic process	0	plant-type cell wall loosening	0.02159
response to absence of light	0.02379	nitrogen compound metabolic process	0	regulation of transcription in response to stress	0.02408
galactose metabolic process	0.02502	indole and derivative metabolic process	0	aspartate family amino acid metabolic process	0.02915
apocarotenoid metabolic process	0.0251	indole derivative metabolic process	0	cell wall modification	0.02896
group transfer coenzyme metabolic process	0.02507	response to endogenous stimulus	0	defense response to fungus, incompatible interaction	0.02955
cellular response to sulfate starvation	0.02619	indole derivative biosynthetic process	0	amino acid catabolic process	0.03013
cellular carbohydrate metabolic process	0.02635	cellular metabolic process	0	regulation of biological quality	0.03045
heterocycle metabolic process	0.03	response to ethylene stimulus	0	auxin homeostasis	0.03456
cysteine biosynthetic process from serine	0.03221	response to other organism	0	response to gibberellin stimulus	0.03673
cellular carbohydrate catabolic process	0.03318	response to oxidative stress	0	pigment metabolic process	0.04288
negative regulation of response to stimulus	0.0334	response to jasmonic acid stimulus	0	Down overrepresented Terms
detection of bacterium	0.03324	cellular nitrogen compound metabolic process	0	Gene Ontology term	Corrected P-value
gamma-aminobutyric acid transport	0.04535	response to toxin	0	photosynthesis	0
pantothenate metabolic process	0.04514	multi-organism process	0	photosynthesis, light harvesting	0
pantothenate biosynthetic process	0.04493	response to fungus	0	photosynthesis, light reaction	0
arabinose biosynthetic process	0.04473	cellular process	0	protein-chromophore linkage	0
response to salt stress	0.04697	response to hormone stimulus	0	microtubule-based movement	0
Down overrepresented Terms		indoleacetic acid biosynthetic process	0	cytoskeleton-dependent intracellular transport	0
Gene Ontology term	Corrected P-value	indoleacetic acid metabolic process	0	glycine metabolic process	0
microtubule-based movement	0	protein amino acid phosphorylation	0	generation of precursor metabolites and energy	0
cytoskeleton-dependent intracellular transport	0	auxin metabolic process	0	oxidation reduction	0
microtubule-based process	0	amine catabolic process	0	microtubule-based process	0
sporulation resulting in formation of a cellular spore	0.005	biosynthetic process	0	serine family amino acid metabolic process	0
sporulation	0.004	phosphate metabolic process	0	photorespiration	0.00167
unannotated	0.01667	phosphorus metabolic process	0	L-serine metabolic process	0.00154
response to lithium ion	0.01714	nitrogen compound catabolic process	0	response to cold	0.00286
wax biosynthetic process	0.0375	phosphorylation	0	nonphotochemical quenching	0.00267
RG 24h		hormone biosynthetic process	0	mitosis	0.0025
Up overrepresented Terms		response to metal ion	0	M phase of mitotic cell cycle	0.00235
Gene Ontology term	Corrected P-value	primary metabolic process	0	response to temperature stimulus	0.01111
response to stimulus	0	amino acid catabolic process	0	reductive pentose-phosphate cycle	0.01684
response to chemical stimulus	0	response to inorganic substance	0	photosynthesis, dark reaction	0.016
cellular aromatic compound metabolic process	0	aromatic compound biosynthetic process	0	regulation of nitrogen utilization	0.01619
metabolic process	0	cellular amine metabolic process	0	response to inorganic substance	0.01545
response to stress	0	defense response to fungus	0	carbon utilization	0.01565
amino acid derivative metabolic process	0	hormone metabolic process	0	regulation of nitrogen compound metabolic process	0.01917
phenylpropanoid metabolic process	0	lead ion transport	0	cellular metabolic compound salvage	0.02
secondary metabolic process	0	cellular catabolic process	0	carbon utilization by fixation of carbon dioxide	0.02
oxidation reduction	0	amino acid derivative biosynthetic process	0	metabolic process	0.03333
cellular amino acid and derivative metabolic process	0	ethylene mediated signaling pathway	0	photosynthetic electron transport in photosystem I	0.04214
response to chitin	0	response to salicylic acid stimulus	0	oxazole or thiazole metabolic process	0.05
response to biotic stimulus	0	oxylipin biosynthetic process	0	neuroblast division	0.04857
carboxylic acid metabolic process	0	response to cadmium ion	0

## Sheet: B
Supplemental Table 3: Enriched GO terms based on differently expressed genes and expression clusters. A. All enriched GO terms of the biological process Gene Ontology category with P-values ≤ 0.05, based on the pooling of all DEGs from RG and SY samples at each time point. B. All enriched GO terms based on genes in the indicated expression clusters. RG: Vitis vinifera cv. Red Globe; SY: V. amuren…
cluster2		cluster14
Description	Corrected P-value	Description	Corrected P-value
lignin metabolic process	2.99e-06	NADP metabolic process	1.01658e-34
cyanide metabolic process	4.65e-06	generation of precursor metabolites and energy	2.42312e-31
negative regulation of proteolysis	4.65e-06	coenzyme metabolic process	5.49294e-24
single-organism metabolic process	0.00909412	nucleobase-containing small molecule metabolic process	2.63403e-17
cluster3		nucleotide metabolic process	2.09115e-16
Description	Corrected P-value	photosynthesis, light reaction	9.77799e-16
negative regulation of proteolysis	0.040699	tetraterpenoid biosynthetic process	1.28734e-14
cluster4		rRNA metabolic process	9.01633e-14
Description	Corrected P-value	sulfur compound metabolic process	2.87218e-13
microtubule-based process	2.68462e-07	plastid organization	6.16219e-13
cell division	2.68462e-07	starch metabolic process	7.876e-13
mitotic cell cycle	2.08432e-06	terpenoid biosynthetic process	1.25606e-12
cell cycle process	2.08432e-06	photosynthetic electron transport chain	2.12793e-12
cytoskeleton-dependent cytokinesis	2.79984e-06	protein complex biogenesis	2.62562e-12
cell cycle	1.98187e-05	sulfur compound biosynthetic process	5.57189e-12
single-organism process	0.0014376	protein complex assembly	8.16888e-12
post-embryonic morphogenesis	0.00187461	electron transport chain	2.63992e-11
macromolecule methylation	0.00187461	small molecule metabolic process	5.97617e-11
cell wall organization	0.0127656	pyruvate metabolic process	1.67226e-10
regulation of cell cycle	0.0142695	porphyrin-containing compound biosynthetic process	1.5097e-09
organelle fission	0.0197418	tetrapyrrole biosynthetic process	2.24591e-09
regulation of gene expression, epigenetic	0.0233872	terpenoid metabolic process	7.38306e-09
post-embryonic development	0.0240098	serine family amino acid metabolic process	1.13856e-08
histone methylation	0.0271111	sulfur amino acid biosynthetic process	2.69514e-08
chromatin organization	0.0407791	organic acid biosynthetic process	3.48633e-08
histone modification	0.0461111	carboxylic acid biosynthetic process	3.48633e-08
gene silencing	0.0476224	ncRNA metabolic process	3.61234e-08
cluster5		cellular ion homeostasis	5.17831e-08
Description	Corrected P-value	oxidation-reduction process	5.63098e-08
cell recognition	6.80385e-06	microtubule-based process	7.96139e-08
terpene biosynthetic process	0.000132275	oxoacid metabolic process	7.96139e-08
cyanide metabolic process	0.00316151	cellular glucan metabolic process	1.44705e-07
L-ascorbic acid metabolic process	0.00316151	chloroplast organization	1.45579e-07
inorganic anion transport	0.00316151	membrane organization	1.51704e-07
sulfate transport	0.00316151	cellular polysaccharide metabolic process	2.69002e-07
anion transport	0.00316151	post-embryonic morphogenesis	6.89216e-07
response to organonitrogen compound	0.00392406	S-glycoside metabolic process	8.07346e-07
polyamine metabolic process	0.0159382	glycosinolate metabolic process	8.07346e-07
amine metabolic process	0.0382315	polysaccharide metabolic process	1.21504e-06
cluster9		glycine metabolic process	2.89237e-06
Description	Corrected P-value	cell division	5.95442e-06
phenylpropanoid metabolic process	1.06301e-15	oligosaccharide metabolic process	6.6825e-06
L-phenylalanine metabolic process	8.67954e-13	disaccharide metabolic process	6.72607e-06
erythrose 4-phosphate/phosphoenolpyruvate family amino acid metabolic process	8.67954e-13	monocarboxylic acid metabolic process	6.72607e-06
phenylpropanoid biosynthetic process	2.39273e-10	cytoskeleton-dependent cytokinesis	7.15534e-06
aromatic amino acid family metabolic process	3.08971e-07	lipid biosynthetic process	7.46772e-06
lignin metabolic process	4.2465e-06	carbon fixation	9.66521e-06
alpha-amino acid metabolic process	0.00064416	phosphate-containing compound metabolic process	7.27507e-05
polysaccharide catabolic process	0.00225093	inositol phosphate biosynthetic process	0.000105196
response to stress	0.00257093	energy quenching	0.000356273
aromatic compound biosynthetic process	0.0121258	cell wall organization	0.000360482
cluster15		salicylic acid metabolic process	0.00169342
Description	Corrected P-value	benzene-containing compound metabolic process	0.00169342
terpenoid metabolic process	0.000124982	cellular aromatic compound metabolic process	0.00169342
lipid metabolic process	0.00631349	alcohol biosynthetic process	0.00246885
		jasmonic acid metabolic process	0.00247146
cluster16		carbohydrate catabolic process	0.00606928
Description	Corrected P-value	phosphatidylglycerol metabolic process	0.00662044
salicylic acid metabolic process	0.0611708	response to red or far red light	0.0136954
response to biotic stimulus	0.0611708	external encapsulating structure organization	0.0163348
phenol-containing compound metabolic process	0.0611708	response to light stimulus	0.026912
regulation of programmed cell death	0.0720758	response to bacterium	0.02724
positive regulation of biosynthetic process	0.105536	photosynthesis, light harvesting	0.0287617
cluster19		protein folding	0.0349785
Description	Corrected P-value	response to abiotic stimulus	0.0438701
hexose mediated signaling	0.0120722	regulation of DNA metabolic process	0.048685
