# Supplementary material for: Comparative transcriptomic analysis highlights contrasting levels of resistance of Vitis vinifera and Vitis amurensis to Botrytis cinerea
Source: Hortic Res. 2021 May 1;8:103. doi: 10.1038/s41438-021-00537-8 (PMC8087793; doi:10.1038/s41438-021-00537-8)
Supplement: Supplementary file 16 — Supplemental Table 4: Biology processes and genes selected from all enriched GO terms [file 41438_2021_537_MOESM16_ESM.xlsx]

## Sheet: A
Supplemental Table 4: Biological processes and genes selected from all enriched GO terms. A. Biology processes among enriched GO terms at each time point. The green color represents sets of genes whose expression is downregulated from the indicated GO terms, and the expression of the others is upregulated. B. Genes selected from the enriched GO terms associated with key biological processes. RG: …
			RG 4h		RG 8h		RG 12h
Functions	Key process	Total involved gene number	p-value	gene number	p-value	gene number	p-value	gene number
Hormone-related process	hormone-mediated signaling	816	1.53e-08	51	6.39e-05	52	5.85e-05	59
	ethylene mediated signaling pathway	185	1.76e-15	30	2.72e-07	23	4.33e-06	23
	jasmonic acid mediated signaling pathway	63	0.04599	3	0.00279	9	0.008	4
	auxin mediated signaling pathway	292			0.02307	21	0.01323	24
	negative regulation of abscisic acid mediated signaling	43
	gibberellic acid mediated signaling	77
	response to salicylic acid stimulus	270	6.79e-08	25	4.39e-09	32	1.77e-08	34
Defense response	cell communication	2091	0.00193	84	0.0458	98	0.00322	122
	defense response to fungus	137	7.37e-07	16	2.37e-06	18	8.25e-08	22
	immune system process	611	0.006	31	0.00782	38	0.00747	43
Oxidation reduction and detoxification	response to oxidative stress	404	6.58e-15	69	3.18e-08	39	3.76e-13	53
	cell redox homeostasis	111
	response to toxin	136			0.00018	15	3.19e-07	18
	cellular metabolic compound salvage	60
Cell senescence and death	senescence	104					0.00254	14
	circadian rhythm	66					2.13e-10	8
	cell death	387
Cell structure	cell wall metabolic process	70
	response to chitin	178	2.46e-32	46	1.15e-21	41	4.35e-19	41
	lignin metabolic process	155	0.00032	15	8.9e-07	20	1e-08	25
	membrane lipid catabolic process	14
	plastid membrane organization	14
	Golgi organization	32
	cytoskeleton-dependent intracellular transport	127	3.42e-05	6
Photosynthesis	chlorophyll metabolic process	68
	apocarotenoid metabolic process	38
	chloroplast organization	61
	photosynthesis	193			0.00026	6
	electron transport chain	211
	respiratory burst	18	4.74e-06	6	2.83e-05	6	7.06e-05	6
Basic metabolism	glutamate metabolic process	23
	serine family amino acid metabolic process	65
	glycine metabolic process	27
	tryptophan metabolic process	26					0.00065	6
	methionine metabolic process	120
	monosaccharide metabolic process	210
	polysaccharide metabolic process	347
	glycoside metabolic process	103			0.04038	10	7.31e-06	16
	lipopolysaccharide metabolic process	20
	lipid catabolic process	228
	fatty acid metabolic process	376	0.00608	22	7.93e-06	32	0.0039	31
Secondary metabolism	phenylpropanoid metabolic process	569	1.28e-16	55	1.96e-17	67	1.67e-20	79
	steroid biosynthetic process	98
	diterpenoid metabolic process	63
	triterpenoid metabolic process	60
	tetraterpenoid metabolic process	31
	chorismate metabolic process	48
	alkaloid metabolic process	196
	oxylipin metabolic process	69	2.82e-10	15	2.9e-12	19	3.29e-09	17
Transport	amine transport	99	0.04662	8	0.03936	2	0.04718	2
	cation transport	543	0.03029	26			0.00955	4
	transmembrane transport	680
	intracellular transport	663
Micromoelcular	DNA integration	110
	cell cycle	761
	positive regulation of development, heterochronic	6
	tRNA aminoacylation	105
	protein polymerization	38
			RG 18h		RG 24h		RG 36h
Functions	Key process	Total involved gene number	p-value	gene number	p-value	gene number	p-value	gene number
Hormone-related process	hormone-mediated signaling	816	1.77e-10	103	1.4e-07	88	9.07e-15	146
	ethylene mediated signaling pathway	185	5.15e-12	41	2.78e-07	31	3.2e-12	50
	jasmonic acid mediated signaling pathway	63	0.0206	11	0.00543	12	0.01397	36
	auxin mediated signaling pathway	292	0.00023	43	0.0069	33	1.97e-06	53
	negative regulation of abscisic acid mediated signaling	43	0.01316	9
	gibberellic acid mediated signaling	77					0.0013	19
	response to salicylic acid stimulus	270	0.00024	41	2.35e-09	44	1.97e-11	62
Defense response	cell communication	2091	0.00021	190	0.0002	178	5.34e-13	292
	defense response to fungus	137	0.00023	26	0.0002	24	1.89e-12	42
	immune system process	611	0.00697	63	0.04817	54	1.03e-08	101
Oxidation reduction and detoxification	response to oxidative stress	404	3.44e-14	71	6.58e-15	69	1.19e-14	89
	cell redox homeostasis	111					0.00349	28
	response to toxin	136	4e-09	30	5.98e-10	30	7.38e-08	34
	cellular metabolic compound salvage	60					0.00236	16
Cell senescence and death	senescence	104	0.00033	20	0.00019	20	1.29e-08	30
	circadian rhythm	66
	cell death	387					1.87e-05	62
Cell structure	cell wall metabolic process	70					0.01175	19
	response to chitin	178	5.07e-22	54	7.88e-23	53	6.08e-33	77
	lignin metabolic process	155	1.78e-09	33	9.45e-14	38	6.79e-07	35
	membrane lipid catabolic process	14					0.04606	5
	plastid membrane organization	14					0.00066	0.01067
	Golgi organization	32					0.01589	11
	cytoskeleton-dependent intracellular transport	127	1.56e-07	16			1.67e-16	33
Photosynthesis	chlorophyll metabolic process	68					3.07e-12	32
	apocarotenoid metabolic process	38	0.0251	8			0.01598	10
	chloroplast organization	61					5.21e-07	23
	photosynthesis	193					2.29e-45	106
	electron transport chain	211					0.00714	44
	respiratory burst	18	0.00199	6	0.00062	7	0.00583	7
Basic metabolism	glutamate metabolic process	23
	serine family amino acid metabolic process	65
	glycine metabolic process	27
	tryptophan metabolic process	26
	methionine metabolic process	120	3.74e-05	21			1.31e-05	27
	monosaccharide metabolic process	210					0.01681	33
	polysaccharide metabolic process	347					0.00567	69
	glycoside metabolic process	103
	lipopolysaccharide metabolic process	20					0.02016	8
	lipid catabolic process	228	0.0016	16			7.4e-05	40
	fatty acid metabolic process	376	0.00218	44	0.00074	42	0.00013	60
Secondary metabolism	phenylpropanoid metabolic process	569	1.45e-22	106	2.98e-28	111	9.94e-18	120
	steroid biosynthetic process	98					0.04575	22
	diterpenoid metabolic process	63			0.04937	10	0.01391	14
	triterpenoid metabolic process	60
	tetraterpenoid metabolic process	31					1.19e-06	15
	chorismate metabolic process	48			0.00074	11	0.03183	11
	alkaloid metabolic process	196			0.02023	23	0.01193	32
	oxylipin metabolic process	69	1.85e-09	21	4.28e-10	21	3.11e-11	27
Transport	amine transport	99			0.0121	15	3.1e-06	25
	cation transport	543	0.0167	54			0.00915	73
	transmembrane transport	680	0.00663	67
	intracellular transport	663
Micromoelcular	DNA integration	110					0.03926	19
	cell cycle	761					0.04902	120
	positive regulation of development, heterochronic	6					0.03761	4
	tRNA aminoacylation	105					0.01467	25
	protein polymerization	38					2.28e-08	19
			SY 4h		SY 8h		SY 12h
Functions	Key process	Total involved gene number	p-value	gene number	p-value	gene number	p-value	gene number
Hormone-related process	hormone-mediated signaling	816			0.02797	50
	ethylene mediated signaling pathway	185			4.4e-07	24
	jasmonic acid mediated signaling pathway	63			0.01222	4
	auxin mediated signaling pathway	292
	negative regulation of abscisic acid mediated signaling	43
	gibberellic acid mediated signaling	77
	response to salicylic acid stimulus	270	5.25e-07	30	0.0131	20	9.15e-08	25
Defense response	cell communication	2091
	defense response to fungus	137			1.35e-07	21	0.00208	13
	immune system process	611
Oxidation reduction and detoxification	response to oxidative stress	404	0.00125	21	7.18e-11	47	1.84e-08	33
	cell redox homeostasis	111
	response to toxin	136			1.77e-10	25
	cellular metabolic compound salvage	60
Cell senescence and death	senescence	104
	circadian rhythm	66
	cell death	387
Cell structure	cell wall metabolic process	70			0.00468	10
	response to chitin	178	1.94e-11	21	3.75e-19	40	1.49e-11	25
	lignin metabolic process	155	0.0035	11	0.00026	20	0.01305	12
	membrane lipid catabolic process	14
	plastid membrane organization	14
	Golgi organization	32
	cytoskeleton-dependent intracellular transport	127			1.29e-22	35
Photosynthesis	chlorophyll metabolic process	68
	apocarotenoid metabolic process	38			0.02115	5	0.035	7
	chloroplast organization	61
	photosynthesis	193	1.33e-07	9
	electron transport chain	211
	respiratory burst	18	0.00696	3	0.00118	6	0.002	5
Basic metabolism	glutamate metabolic process	23					0.00304	4
	serine family amino acid metabolic process	65
	glycine metabolic process	27
	tryptophan metabolic process	26
	methionine metabolic process	120
	monosaccharide metabolic process	210
	polysaccharide metabolic process	347
	glycoside metabolic process	103
	lipopolysaccharide metabolic process	20
	lipid catabolic process	228
	fatty acid metabolic process	376	0.04676	2	0.01152/0.00571	28/27	0.00624	23
Secondary metabolism	phenylpropanoid metabolic process	569	6.53e-13	40	1.18e-13	64	2.45e-13	50
	steroid biosynthetic process	98
	diterpenoid metabolic process	63
	triterpenoid metabolic process	60					0.0011	7
	tetraterpenoid metabolic process	31
	chorismate metabolic process	48			0.00343	9
	alkaloid metabolic process	196
	oxylipin metabolic process	69	0.00118	8	0.00024	12	3.3e-08	13
Transport	amine transport	99			0.00071	14
	cation transport	543			0.00496	39
	transmembrane transport	680
	intracellular transport	663			0.0049	41
Micromoelcular	DNA integration	110
	cell cycle	761			3.73e-11	63
	positive regulation of development, heterochronic	6
	tRNA aminoacylation	105
	protein polymerization	38			2.12e-09	12
			SY 18h		SY 24h		SY 36h
Functions	Key process	Total involved gene number	p-value	gene number	p-value	gene number	p-value	gene number
Hormone-related process	hormone-mediated signaling	816					7.35e-06	59
	ethylene mediated signaling pathway	185	0.003	13			5.26e-09	27
	jasmonic acid mediated signaling pathway	63					0.01143	23
	auxin mediated signaling pathway	292
	negative regulation of abscisic acid mediated signaling	43
	gibberellic acid mediated signaling	77
	response to salicylic acid stimulus	270	9.48e-07	21	0.00414	13	1.1e-05	27
Defense response	cell communication	2091					0.00647	112
	defense response to fungus	137			1.94e-09	18	0.00036	16
	immune system process	611
Oxidation reduction and detoxification	response to oxidative stress	404	2.45e-14	39	1.03e-08	24	1.21e-07	40
	cell redox homeostasis	111
	response to toxin	136	2.47e-06	14	0.04878	7	7.52e-06	18
	cellular metabolic compound salvage	60			2.9e-05	7	0.0004	8
Cell senescence and death	senescence	104					3.35e-06	16
	circadian rhythm	66
	cell death	387
Cell structure	cell wall metabolic process	70					0.00412	10
	response to chitin	178	2.23e-12	22	7.33e-08	15	5.43e-16	36
	lignin metabolic process	155	2.37e-06	15	1.43e-09	16	9.16e-11	27
	membrane lipid catabolic process	14
	plastid membrane organization	14
	Golgi organization	32
	cytoskeleton-dependent intracellular transport	127					1.31e-09	127
Photosynthesis	chlorophyll metabolic process	68
	apocarotenoid metabolic process	38			0.03474	4
	chloroplast organization	61
	photosynthesis	193			1.23e-06	14	1.22e-33	51
	electron transport chain	211			0.00653	23
	respiratory burst	18	1.85e-06	6	0.0007	5
Basic metabolism	glutamate metabolic process	23
	serine family amino acid metabolic process	65			4.78e-07	9	3.32e-06	11
	glycine metabolic process	27			1.01e-07	7	5.34e-08	9
	tryptophan metabolic process	26
	methionine metabolic process	120					0.00029	14
	monosaccharide metabolic process	210					0.00696	28
	polysaccharide metabolic process	347					0.00696	28
	glycoside metabolic process	103
	lipopolysaccharide metabolic process	20
	lipid catabolic process	228
	fatty acid metabolic process	376					0.00847	28
Secondary metabolism	phenylpropanoid metabolic process	569	4.14e-28	66	1.68e-22	48	6.33e-27	86
	steroid biosynthetic process	98
	diterpenoid metabolic process	63
	triterpenoid metabolic process	60
	tetraterpenoid metabolic process	31
	chorismate metabolic process	48
	alkaloid metabolic process	196			0.03565	9	0.00723	18
	oxylipin metabolic process	69	3.14e-06	10	7.04e-08	10	4.41e-07	14
Transport	amine transport	99					0.00563	12
	cation transport	543	0.03248	10
	transmembrane transport	680
	intracellular transport	663
Micromoelcular	DNA integration	110					0.01068	12
	cell cycle	761					0.00235	19
	positive regulation of development, heterochronic	6
	tRNA aminoacylation	105
	protein polymerization	38

## Sheet: B
Supplemental Table 4: Biological processes and genes selected from all enriched GO terms. A. Biology processes among enriched GO terms at each time point. The green color represents sets of genes whose expression is downregulated from the indicated GO terms, and the expression of the others is upregulated. B. Genes selected from the enriched GO terms associated with key biological processes. RG: …
A. Cell Structure
Cell wall associated genes
Gene ID	annotation	RG 4h	RG 8h	RG 12h	RG 18h	RG 24h	RG 36h	SY 4h	SY 8h	SY 12h	SY 18h	SY 24h	SY 36h
GSVIVG01004508001	Alcohol dehydrogenase, putative; contains IPR002085 (Alcohol dehydrogenase superfamily, zinc-type), IPR011032 (GroES-like), IPR013149 (Alcohol dehydrogenase, C-terminal), IPR016040 (NAD(P)-binding domain)	1.8	9.42	4.86	13.6	83	49.47	2.21	5.61	1.46	1.71	1.36	5.38
GSVIVG01021654001	Alcohol dehydrogenase, putative; contains IPR002085 (Alcohol dehydrogenase superfamily, zinc-type), IPR011032 (GroES-like), IPR013149 (Alcohol dehydrogenase, C-terminal), IPR016040 (NAD(P)-binding domain)	16	13.67	39.33	44	26.15	358	1.97	3.23	9.71	20.12	21.5	217.67
GSVIVG01012746001	Putative laccase; contains IPR008972 (Cupredoxin)	5.88	178.33	155	618.67	165.64	309.24	2.03	13.46	6.65	12.29	9.32	710.43
GSVIVG01034833001	Putative laccase; contains IPR008972 (Cupredoxin)	1	2.67	11.67	97.67	55.62	879.5	2.2	4.42	8	8.24	21.96	31.6
GSVIVG01001223001	Putative laccase; contains IPR008972 (Cupredoxin)	1	25.33	24.33	76.33	547.33	262.08	10	36.71	57.33	143.67	93.86	479.75
GSVIVG01012752001	Putative laccase; contains IPR008972 (Cupredoxin)	4.55	24.32	694.33	40.42	123.61	233	9.52	17.89	39.06	18.04	6.44	43.18
GSVIVG01019570001	Cellulose synthase-like protein; contains IPR005150 (Cellulose synthase)	0.46	1.22	0.68	0.89	0.8	0.22	3.33	0.09	1.94	8.3	3.18	0.33
GSVIVG01019582001	Cellulose synthase-like protein; contains IPR005150 (Cellulose synthase)	0.93	1.02	0.96	1.05	0.72	0.26	1.06	0.29	1.44	2.23	2.24	0.44
GSVIVG01028071001	Cellulose synthase-like protein; contains IPR005150 (Cellulose synthase)	0.61	1.14	0.8	0.74	0.68	0.17	0.95	0.55	1.13	1.01	0.95	0.83
GSVIVG01037352001	Pectinesterase; contains IPR006501 (Pectinesterase inhibitor), IPR011050 (Pectin lyase fold/virulence factor)	2.81	71.81	119.4	365.58	286.9	828.07	11.01	173	30.09	303.5	58.82	697.52
GSVIVG01029528001	Polygalacturonase QRT3; contains IPR011050 (Pectin lyase fold/virulence factor)	7.17	20.58	40.57	62.96	56.5	158.91	1.77	11.26	21.93	8.22	1.92	10.77
GSVIVG01037349001	Pectinesterase; contains IPR006501 (Pectinesterase inhibitor), IPR011050 (Pectin lyase fold/virulence factor)	23.5	66.5	55.27	114.58	326.61	2003.09	5.69	32.25	45.63	10.36	4.82	129.15
GSVIVG01037352001	Pectinesterase; contains IPR006501 (Pectinesterase inhibitor), IPR011050 (Pectin lyase fold/virulence factor)	2.81	71.81	119.4	365.58	286.9	828.07	11.01	173	30.09	303.5	58.82	697.52
Membrane lipid catabolic process
Gene ID	annotation	RG 4h	RG 8h	RG 12h	RG 18h	RG 24h	RG 36h	SY 4h	SY 8h	SY 12h	SY 18h	SY 24h	SY 36h
GSVIVG01010526001	Sphingosine phosphate lyase, putative; contains IPR002129 (Pyridoxal phosphate-dependent decarboxylase), IPR015424 (Pyridoxal phosphate-dependent transferase)	1.39	1.18	1.47	1.46	1.54	3.08	1.26	1.51	1.13	1.31	0.85	1.54
GSVIVG01023217001	Non-lysosomal glucosylceramidase; contains IPR014551 (Beta-glucosidase, GBA2 type), IPR024462 (Beta-glucosidase, GBA2 type, N-terminal)	1.64	2.22	2.6	3.34	4.75	9.41	1.37	1.28	1.48	1.86	1.69	2.65
GSVIVG01026707001	Phosphoesterase family protein; contains IPR007312 (Phosphoesterase)	1.26	1.16	1.97	2.53	1.3	3.13	1.73	1.13	1.89	1.3	1.13	2.08
GSVIVG01033033001	Glycerophosphodiester phosphodiesterase, putative; contains IPR004129 (Glycerophosphoryl diester phosphodiesterase)	0.93	1.19	0.74	2.5	2.29	3.01	0.93	2.06	0.94	0.86	0.89	1
GSVIVG01035095001	Putative phospholipase D-like protein; contains IPR011993 (Pleckstrin homology-like domain), IPR015679 (Phospholipase D family), IPR025202 (Phospholipase D-like domain)	1.25	1.37	1.26	1.45	2.01	2.54	1.3	1.56	1.61	1.41	1.14	1.51
B. ROS
Response to ROS associated genes
Gene ID	annotation	RG 4h	RG 8h	RG 12h	RG 18h	RG 24h	RG 36h	SY 4h	SY 8h	SY 12h	SY 18h	SY 24h	SY 36h
GSVIVG01001575001	Receptor-kinase, putative; contains IPR001611 (Leucine-rich repeat)	9.92	3.62	8.82	18.38	26.14	242.2	3.62	5.59	2.47	2.29	1.22	2.99
GSVIVG01006739001	Receptor-like protein kinase; contains IPR011009 (Protein kinase-like domain), IPR013320 (Concanavalin A-like lectin/glucanase, subgroup)	10.11	15.75	9.52	26.86	19.15	63.21	3.95	12.11	6.52	3.55	2.2	8.58
GSVIVG01014485001	Serine/threonine-protein kinase; contains IPR000858 (S-locus glycoprotein), IPR003609 (Apple-like), IPR011009 (Protein kinase-like domain), IPR013320 (Concanavalin A-like lectin/glucanase, subgroup), IPR021820 (S-locus receptor kinase, C-terminal)	5.87	3.96	16.47	14	12.93	20.17	1.71	5.29	2.49	2.21	1.67	2.89
GSVIVG01014490001	Serine/threonine-protein kinase; contains IPR000858 (S-locus glycoprotein), IPR001480 (Bulb-type lectin domain), IPR003609 (Apple-like), IPR011009 (Protein kinase-like domain), IPR013320 (Concanavalin A-like lectin/glucanase, subgroup)	2.87	4.59	8.08	7.8	7.07	11.43	1.8	4.75	3.16	2.27	1.85	2.68
GSVIVG01011692001	Cell number regulator 2; contains IPR006461 (Uncharacterised protein family Cys-rich)	10.33	87.67	4.98	29.12	1963.67	98.69	15	20.06	15.33	25.67	13.18	1031.67
GSVIVG01010266001	Peroxidase; contains IPR010255 (Haem peroxidase)	2	162.33	97	182.33	1290.67	684.33	6.33	98	14.29	1	60	568
GSVIVG01010271001	Peroxidase; contains IPR010255 (Haem peroxidase)	5.34	34.94	44.19	1459.33	505.68	2054.5	5.34	10.49	20.96	211.5	14.89	644.34
GSVIVG01010272001	Peroxidase; contains IPR010255 (Haem peroxidase)	52.67	406.33	15.23	642	1913.33	277.62	27.62	15.43	170	44.37	14.06	581.09
GSVIVG01032517001	Peroxidase family protein; contains IPR010255 (Haem peroxidase)	0.7	0.64	1.02	0.85	5.98	1.62	1.13	42.48	6.56	8.07	14.67	53.59
GSVIVG01000550001	Fe-S metabolism associated SufE; contains IPR003808 (Fe-S metabolism associated domain, SufE-like)	4.02	5.11	5.03	14.65	9.65	16.72	1.27	2.66	1.33	2.11	1.07	3.13
GSVIVG01005840001	Putative NADH-dehydrogenase; contains IPR013027 (FAD-dependent pyridine nucleotide-disulphide oxidoreductase), IPR023753 (Pyridine nucleotide-disulphide oxidoreductase, FAD/NAD(P)-binding domain)	3.8	3.66	5.03	8.64	6.01	14.15	4.84	3.45	7.42	4.51	3	1.25
GSVIVG01027640001	Lactate dehydrogenase; contains IPR001557 (L-lactate/malate dehydrogenase)	2.67	3	41.67	42.67	59	50	0.84	2.03	2.87	1.54	2.65	5.75
Reduction and Oxidation associated genes
Gene ID	annotation	RG 4h	RG 8h	RG 12h	RG 18h	RG 24h	RG 36h	SY 4h	SY 8h	SY 12h	SY 18h	SY 24h	SY 36h
GSVIVG01036965001	Malate dehydrogenase; contains IPR001557 (L-lactate/malate dehydrogenase)	0.72	0.95	0.89	0.68	0.5	0.14	0.64	0.61	0.76	0.93	1.66	0.38
GSVIVG01009925001	Ferredoxin--NADP reductase, putative; contains IPR012146 (Ferredoxin-NADP+ reductase), IPR015701 (Ferredoxin Reductase), IPR017938 (Riboflavin synthase-like beta-barrel)	0.75	0.84	0.97	0.72	0.5	0.09	0.59	0.68	0.93	0.9	1.87	0.31
GSVIVG01023105001	Ferric reductase oxidase; contains IPR000778 (Cytochrome b245, heavy chain), IPR013130 (Ferric reductase transmembrane component-like domain), IPR017938 (Riboflavin synthase-like beta-barrel)	0.92	0.38	0.61	0.29	0.38	0.06	0.66	0.4	1	0.65	1.13	0.21
GSVIVG01024877001	Tropinone reductase, putative; contains IPR002347 (Glucose/ribitol dehydrogenase)	0.86	0.15	0.34	0.56	0.33	0.05	0.47	0.27	0.4	0.36	0.52	0.18
GSVIVG01024885001	Tropinone reductase, putative; contains IPR002347 (Glucose/ribitol dehydrogenase)	0.47	0.17	0.45	0.42	0.32	0.08	0.47	0.46	1	0.62	0.41	0.13
GSVIVG01002020001	Sphingolipid delta-4 desaturase; contains IPR011388 (Sphingolipid delta4-desaturase)	0.62	0.69	0.56	0.41	0.54	0.09	0.55	0.34	0.54	0.45	0.99	0.35
GSVIVG01000598001	Very-long-chain 3-oxoacyl-CoA reductase 1; contains IPR002347 (Glucose/ribitol dehydrogenase)	0.9	0.74	0.77	0.53	0.23	0.04	0.57	0.47	0.77	0.55	0.8	0.37
GSVIVG01001123001	Respiratory burst oxidase homolog; contains IPR000778 (Cytochrome b245, heavy chain), IPR011992 (EF-hand-like domain), IPR013130 (Ferric reductase transmembrane component-like domain), IPR017938 (Riboflavin synthase-like beta-barrel)	2.3	4.66	3.62	2.16	2.28	5.44	2.91	3.77	6.57	1.73	1.15	3.24
GSVIVG01031128001	Respiratory burst oxidase, putative; contains IPR000778 (Cytochrome b245, heavy chain), IPR011992 (EF-hand-like domain), IPR013130 (Ferric reductase transmembrane component-like domain), IPR017938 (Riboflavin synthase-like beta-barrel)	4.41	8.85	4.53	5.5	10.1	14.19	3.81	14.16	5.24	3.36	2.22	8.57
GSVIVG01001122001	Respiratory burst oxidase-like protein; contains IPR000778 (Cytochrome b245, heavy chain), IPR011992 (EF-hand-like domain), IPR013130 (Ferric reductase transmembrane component-like domain), IPR017938 (Riboflavin synthase-like beta-barrel)	2.58	3.54	3.29	3.11	4.1	3.8	3.44	3.58	4.24	2.09	2.38	2.97
GSVIVG01026627001	Monooxygenase FAD-binding protein; contains IPR003042 (Aromatic-ring hydroxylase-like)	7.45	9.9	7.11	13.03	7.49	14.96	4.16	10.93	6.24	3.38	1.57	4.05
GSVIVG01011005001	Monooxygenase, putative; contains IPR013027 (FAD-dependent pyridine nucleotide-disulphide oxidoreductase), IPR020946 (Flavin monooxygenase-like)	2.02	4.05	3.23	6.39	9.57	28.47	1.18	2.17	1.2	1.25	1.05	2.56
GSVIVG01026621001	Monooxygenase; contains IPR003042 (Aromatic-ring hydroxylase-like)	7	10.77	9.23	12.67	21.66	114.68	3.44	24.7	5.71	8.04	1.36	9.15
GSVIVG01026626001	FAD-binding monooxygenase; contains IPR003042 (Aromatic-ring hydroxylase-like)	9.58	7.83	6.68	13.97	8.1	14.53	2.72	6.95	5.45	2.88	1.21	1.95
GSVIVG01038236001	Putative quinone oxidoreductase; contains IPR002085 (Alcohol dehydrogenase superfamily, zinc-type), IPR011032 (GroES-like), IPR013149 (Alcohol dehydrogenase, C-terminal), IPR016040 (NAD(P)-binding domain)	1.78	1.78	2.71	7.6	4.37	9.82	4.64	1.37	1.5	8.66	0.81	1.55
GSVIVG01038233001	Quinone oxidoreductase-like protein; contains IPR002085 (Alcohol dehydrogenase superfamily, zinc-type), IPR011032 (GroES-like), IPR013149 (Alcohol dehydrogenase, C-terminal), IPR016040 (NAD(P)-binding domain)	0.57	3.62	1.84	2.68	10.98	13.6	1.4	1.49	1.47	1.2	1.12	1.25
C. Cell death
Gene ID	annotation	RG 4h	RG 8h	RG 12h	RG 18h	RG 24h	RG 36h	SY 4h	SY 8h	SY 12h	SY 18h	SY 24h	SY 36h
GSVIVG01012168001	Disease resistance protein; contains IPR000767 (Disease resistance protein), IPR025875 (Leucine rich repeat 4), IPR027417 (P-loop containing nucleoside triphosphate hydrolase)	13.63	16.25	9.83	12.05	11.16	35.04	3.03	8.71	3.1	3.24	3.96	5.9
GSVIVG01026750001	Putative disease resistance protein; contains IPR000767 (Disease resistance protein), IPR027417 (P-loop containing nucleoside triphosphate hydrolase)	11.8	1.27	5	1.59	2.72	10.17	0.72	1.67	1.83	2.01	1.42	1.44
GSVIVG01026745001	Disease resistance protein; contains IPR000767 (Disease resistance protein), IPR027417 (P-loop containing nucleoside triphosphate hydrolase)	3.46	2.21	3.11	7.2	4.73	6.18	1.36	1.36	2.13	1.58	1.61	1.36
GSVIVG01036354001	Tir-nbs-lrr resistance protein; contains IPR000157 (Toll/interleukin-1 receptor homology (TIR) domain), IPR000767 (Disease resistance protein), IPR001611 (Leucine-rich repeat), IPR027417 (P-loop containing nucleoside triphosphate hydrolase)	0.17	0.7	10.6	3	6.43	4.05	0.16	1.14	0.54	3	1	0.7
GSVIVG01016304001	MLO-like protein; contains IPR004326 (Mlo-related protein)	4.74	5.03	5.69	13.47	8.07	9.34	2.2	2.72	2.76	2.76	1.68	3.72
GSVIVG01020617001	MLO-like protein; contains IPR004326 (Mlo-related protein)	6.67	2.75	13.25	18.62	38.87	301	1.37	6.54	1.36	1.59	1.57	6.47
GSVIVG01025160001	MLO-like protein; contains IPR004326 (Mlo-related protein)	3.81	4.46	7.15	7.73	6.98	10.76	2.37	5.31	3.36	3.5	1.24	4.37
GSVIVG01010526001	Sphingosine phosphate lyase, putative; contains IPR002129 (Pyridoxal phosphate-dependent decarboxylase), IPR015424 (Pyridoxal phosphate-dependent transferase)	1.39	1.18	1.47	1.46	1.54	3.08	1.26	1.51	1.13	1.31	0.85	1.54
D. Hormone pathway
ABA pathway associated genes
Gene ID	annotation	RG 4h	RG 8h	RG 12h	RG 18h	RG 24h	RG 36h	SY 4h	SY 8h	SY 12h	SY 18h	SY 24h	SY 36h
GSVIVG01032747001	Abscisic acid receptor PYL4; contains IPR023393 (START-like domain)	2.14	2.47	1.75	4.22	2.51	3.77	1.26	1.49	0.96	1.54	1.32	1.2
GSVIVG01018464001	Protein phosphatase 2c, putative; contains IPR001932 (Protein phosphatase 2C (PP2C)-like), IPR015655 (Protein phosphatase 2C)	0.28	2	5.14	8	2.77	0.53	2.37	78.67	20.67	4.14	0.92	5.67
GSVIVG01028698001	Protein phosphatase 2c, putative; contains IPR001932 (Protein phosphatase 2C (PP2C)-like), IPR015655 (Protein phosphatase 2C)	1.23	1.29	0.87	1.09	1.32	1.84	0.57	9.6	1.12	1.02	2.22	1.43
GSVIVG01024875001	Protein phosphatase 2C; contains IPR001932 (Protein phosphatase 2C (PP2C)-like), IPR015655 (Protein phosphatase 2C)	1.86	2.64	1.01	1.6	1.44	0.74	0.81	2.06	1.28	1.18	1.49	0.79
GSVIVG01025881001	Aldehyde oxidase, putative; contains IPR000674 (Aldehyde oxidase/xanthine dehydrogenase, a/b hammerhead), IPR002888 ([2Fe-2S]-binding), IPR005107 (CO dehydrogenase flavoprotein, C-terminal), IPR008274 (Aldehyde oxidase/xanthine dehydrogenase, molybdopterin binding), IPR012675 (Beta-grasp domain), IPR016166 (FAD-binding, type 2)	2.05	2.38	3.2	6.86	1.93	5.24	2.72	3.28	1.86	1.75	1.09	3.21
GSVIVG01025879001	Aldehyde oxidase, putative; contains IPR012675 (Beta-grasp domain), IPR016166 (FAD-binding, type 2), IPR016208 (Aldehyde oxidase/xanthine dehydrogenase)	2	1.18	2.36	3.45	1.91	2.71	2.69	2.59	2.55	2.19	0.88	3.77
GSVIVG01033916001	Short chain alcohol dehydrogenase, putative; contains IPR002347 (Glucose/ribitol dehydrogenase)	1	1.79	2.46	0.26	4.06	74.33	74.33	1	0.94	1	1	1
GSVIVG01036069001	Short-chain dehydrogenase/reductase 2; contains IPR002347 (Glucose/ribitol dehydrogenase)	1.25	3.36	2.59	27.07	33.64	90.85	2.14	0.55	1.38	1.4	1.96	3.21
GSVIVG01030245001	Tasselseed2-like short-chain dehydrogenase/reductase; contains IPR002347 (Glucose/ribitol dehydrogenase)	6.96	7.84	7.82	12.46	20.45	63.13	3.25	7.27	3.75	3.99	2.45	6.27
GSVIVG01036885001	Cytochrome P450, putative; contains IPR001128 (Cytochrome P450)	3.45	1.95	2.4	4.55	2.31	6.66	2.05	1.29	1.43	1.68	2.01	1.97
GSVIVG01024925001	Cytochrome P450; contains IPR001128 (Cytochrome P450)	1.06	0.1	0.91	31.14	287.33	59.59	0.92	3.37	3.39	19.16	3.19	34.12
GSVIVG01031738001	Cytochrome P450; contains IPR001128 (Cytochrome P450)	1.73	2.01	1.77	6.26	3.85	7.98	1.68	2.09	1.96	1.25	0.79	1.5
GSVIVG01006505001	Cysteine-rich receptor-like protein kinase	7.55	4.07	5.54	26.15	11.61	61.21	1.84	6.99	1.44	2.63	1.07	4.95
GSVIVG01005167001	Cysteine-rich receptor-like protein kinase; contains IPR002902 (Gnk2-homologous domain)	4.36	19.69	12.58	23.42	67.73	135.81	3.24	3.63	13.81	2.25	4.77	11.9
GSVIVG01038008001	Cysteine-rich receptor-like protein kinase; contains IPR002902 (Gnk2-homologous domain)	1.39	34	6.62	24.33	18	72.67	4	7.71	6.67	2.12	2.67	19.67
GSVIVG01002663001	ABC transporter G family member; contains IPR013525 (ABC-2 type transporter)	3.53	2.76	3.08	4.86	1.64	3.81	0.7	1.22	1.38	1.3	0.51	1.14
GSVIVG01034563001	Ethylene-responsive transcription factor; contains IPR016177 (DNA-binding, integrase-type)	2.9	8.12	5.42	36.59	30.74	131.76	2.35	9.68	3.64	2.72	1.53	4.09
GSVIVG01009902001	Gibberellin-regulated protein; contains IPR003854 (Gibberellin regulated protein)	0.99	1.86	2.3	6.97	5.98	22.64	0.57	0.79	0.53	0.96	0.82	1.54
GSVIVG01000083001	Lipoxygenase; contains IPR000907 (Lipoxygenase), IPR008976 (Lipase/lipooxygenase, PLAT/LH2), IPR027433 (Lipoxygenase, domain 3)	2.62	3.71	3.45	8.35	10.13	28.15	3.03	10.86	6.94	4.51	2.1	12.15
GSVIVG01000084001	Lipoxygenase; contains IPR000907 (Lipoxygenase), IPR008976 (Lipase/lipooxygenase, PLAT/LH2), IPR027433 (Lipoxygenase, domain 3)	2.51	3.36	3.19	7.65	8.73	22.59	2.8	11.51	6.52	4.45	2.01	11.81
GSVIVG01025328001	Lipoxygenase; contains IPR000907 (Lipoxygenase), IPR027433 (Lipoxygenase, domain 3)	3.46	6.21	2.33	3.97	7.42	17.13	5.26	11.01	10.8	3.6	2.08	17.1
GSVIVG01028171001	Myb-like transcription factor Myb 5; contains IPR009057 (Homeodomain-like)	6.71	25.86	15.96	152.5	23.77	301.5	1.84	10.11	1.83	3.57	1.74	8.98
GSVIVG01027810001	Myb-related transcription factor; contains IPR009057 (Homeodomain-like)	7.81	6.2	7.91	16.25	8.82	25.41	3.02	5.95	5.31	2.71	2.14	4.67
GSVIVG01014454001	Putative MYB transcription factor; contains IPR009057 (Homeodomain-like)	5.05	6.1	5.55	8.22	8.4	14.15	1.38	11.36	3.54	4.65	2.58	8.73
F. Metabolism
Photosynthesis associated genes
Gene ID	annotation	RG 4h	RG 8h	RG 12h	RG 18h	RG 24h	RG 36h	SY 4h	SY 8h	SY 12h	SY 18h	SY 24h	SY 36h
GSVIVG01013194001	1-deoxy-D-xylulose-5-phosphate synthase; contains IPR001757 (Cation-transporting P-type ATPase), IPR005477 (Deoxyxylulose-5-phosphate synthase), IPR023299 (P-type ATPase, cytoplasmic domain N)	0.23	2.86	0.33	0.19	0.45	0.02	2.29	0.18	0.52	2.25	3.11	1.84
GSVIVG01001205001	Chlorophyllase 1; contains IPR010821 (Chlorophyllase)	0.67	0.84	0.68	0.48	0.5	0.08	0.62	0.6	0.77	0.81	1.18	0.49
GSVIVG01010754001	GUN4, putative; contains IPR008629 (GUN4-like)	0.81	1.09	0.74	0.72	0.78	0.17	0.75	0.7	0.71	0.78	1.69	0.32
GSVIVG01025841001	Magnesium-protoporphyrin IX monomethyl ester [oxidative] cyclase; contains IPR003251 (Rubrerythrin), IPR008434 (Magnesium-protoporphyrin IX monomethyl ester aerobic oxidative cyclase)	0.73	0.95	0.85	0.67	0.68	0.15	0.64	0.5	1	0.89	1.44	0.37
GSVIVG01025444001	Pheophorbide A oxygenase, putative; contains IPR011009 (Protein kinase-like domain), IPR013626 (Pheophorbide a oxygenase), IPR017941 (Rieske [2Fe-2S] iron-sulphur domain)	1.14	0.57	0.94	0.79	0.44	0.07	0.58	0.55	1.1	0.63	0.95	0.69
GSVIVG01003955001	Putative 1-deoxy-D-xylulose 5-phosphate synthase; contains IPR005477 (Deoxyxylulose-5-phosphate synthase), IPR009014 (Transketolase, C-terminal/Pyruvate-ferredoxin oxidoreductase, domain II)	0.86	0.63	0.63	0.3	0.45	0.11	0.61	0.55	0.82	1.36	1.84	0.89
GSVIVG01021169001	Transcription factor TCP4; contains IPR005333 (Transcription factor, TCP)	0.81	0.98	0.75	0.4	0.58	0.18	0.92	0.37	0.54	0.27	0.82	0.13
GSVIVG01026405001	Violaxanthin de-epoxidase 1; contains IPR011038 (Calycin-like)	0.85	0.67	0.8	0.4	0.48	0.18	0.85	0.57	0.94	0.76	1.43	0.35
GSVIVG01028864001	Beta-carotene hydroxylase; contains IPR006694 (Fatty acid hydroxylase)	0.8	1.06	0.77	0.53	0.65	0.15	0.57	0.58	0.85	0.86	1.53	0.52
GSVIVG01020828001	Phytoene synthase protein; contains IPR002060 (Squalene/phytoene synthase)	1.05	1.1	1.22	0.88	1.05	0.22	0.95	0.73	1.07	1.06	1.53	0.62
GSVIVG01005137001	Acyl carrier protein, putative; contains IPR003231 (Acyl carrier protein (ACP)), IPR009081 (Acyl carrier protein-like)	0.72	0.9	0.92	0.75	0.52	0.17	1	0.7	0.67	0.74	0.77	0.61
GSVIVG01009090001	Blue copper protein, putative; contains IPR008972 (Cupredoxin)	0.83	0.89	0.75	0.74	0.65	0.17	0.72	0.48	1.23	1.07	1	0.68
GSVIVG01011969001	Cytochrome B561 family protein; contains IPR004877 (Cytochrome b561, eukaryote)	0.72	0.64	0.45	0.65	0.41	0.04	0.84	0.57	0.52	0.42	1.01	0.22
GSVIVG01015713001	Cytochrome b6-f complex iron-sulfur subunit; contains IPR014349 (Rieske iron-sulphur protein), IPR014909 (Cytochrome b6-f complex Fe-S subunit), IPR023960 (Cytochrome b6-f complex iron-sulfur subunit)	0.92	1.18	1.05	0.76	0.77	0.16	0.83	0.67	0.86	1.02	2.79	0.47
GSVIVG01017339001	Fatty acid desaturase family protein; contains IPR015876 (Fatty acid desaturase, type 1, core)	0.68	0.92	0.36	0.67	0.63	0.1	0.88	0.4	0.41	0.57	1.29	0.58
GSVIVG01009925001	Ferredoxin--NADP reductase, putative; contains IPR012146 (Ferredoxin-NADP+ reductase), IPR015701 (Ferredoxin Reductase), IPR017938 (Riboflavin synthase-like beta-barrel)	0.75	0.84	0.97	0.72	0.5	0.09	0.59	0.68	0.93	0.9	1.87	0.31
GSVIVG01015957001	Glycosyl transferase, family 9	0.65	0.72	1.04	0.58	0.74	0.16	0.71	0.71	0.91	0.96	3.08	0.59
GSVIVG01028873001	Putative ferric reductase oxidase; contains IPR008537 (Protein of unknown function DUF819), IPR013121 (Ferric reductase, NAD binding), IPR013130 (Ferric reductase transmembrane component-like domain), IPR017927 (Ferredoxin reductase-type FAD-binding domain)	0.49	0.44	0.93	0.28	0.47	0.04	0.59	0.68	0.93	0.9	1.87	0.31
GSVIVG01010012001	Thioredoxin m; contains IPR005746 (Thioredoxin), IPR012336 (Thioredoxin-like fold)	0.69	0.9	0.94	0.64	0.55	0.12	0.51	0.6	0.79	0.86	2.81	0.34
GSVIVG01031737001	Nitrite reductase 1; contains IPR005117 (Nitrite/Sulfite reductase ferredoxin-like domain), IPR006067 (Nitrite/sulphite reductase 4Fe-4S domain)	1.85	1.93	1.74	1.41	1.7	0.66	3.59	3.95	3.6	2.24	3.8	2.91
GSVIVG01020858001	Chlorophyll a-b binding protein 40, chloroplastic; contains IPR022796 (Chlorophyll A-B binding protein), IPR023329 (Chlorophyll a/b binding protein domain)	0.67	0.89	0.85	1.13	0.96	0.1	0.6	1.94	0.79	1.19	2.04	0.22
GSVIVG01021405001	Chlorophyll a-b binding protein 40, chloroplastic; contains IPR022796 (Chlorophyll A-B binding protein), IPR023329 (Chlorophyll a/b binding protein domain)	0.6	0.8	0.52	0.81	0.73	0.06	0.55	1.95	0.73	1.05	1.3	0.23
GSVIVG01021406001	Chlorophyll a-b binding protein 40, chloroplastic; contains IPR022796 (Chlorophyll A-B binding protein), IPR023329 (Chlorophyll a/b binding protein domain)	0.54	0.83	0.51	0.77	0.74	0.05	0.52	1.89	0.75	1.06	1.44	0.23
GSVIVG01003201001	Chlorophyll a-b-binding protein 5, chloroplastic; contains IPR022796 (Chlorophyll A-B binding protein), IPR023329 (Chlorophyll a/b binding protein domain)	0.58	0.8	0.8	1.24	0.77	0.05	0.4	1.58	0.96	1.05	1.67	0.21
GSVIVG01003204001	Chlorophyll a-b-binding protein 5, chloroplastic; contains IPR022796 (Chlorophyll A-B binding protein), IPR023329 (Chlorophyll a/b binding protein domain)	0.59	0.73	0.79	1.23	0.84	0.04	0.41	1.74	0.99	1.02	1.43	0.2
GSVIVG01034037001	Fructose-1,6-bisphosphatase class 1; contains IPR000146 (Fructose-1,6-bisphosphatase class 1/Sedoheputulose-1,7-bisphosphatase)	0.67	1.02	0.97	0.65	0.82	0.17	0.69	0.68	1.02	0.99	4.82	0.5
GSVIVG01032942001	Glyceraldehyde-3-phosphate dehydrogenase A; contains IPR020831 (Glyceraldehyde/Erythrose phosphate dehydrogenase family)	0.73	1.04	0.91	0.6	0.63	0.18	0.68	0.6	0.99	0.88	2.37	0.46
GSVIVG01033277001	Magnesium chelatase H subunit; contains IPR003672 (CobN/magnesium chelatase), IPR022571 (Magnesium chelatase, subunit H, N-terminal)	0.52	0.85	0.74	0.69	0.83	0.16	0.61	0.57	1.29	0.97	1.96	0.44
GSVIVG01036773001	Phosphoglycerate kinase; contains IPR001576 (Phosphoglycerate kinase)	0.72	0.8	0.77	0.68	0.56	0.16	0.63	0.58	0.77	0.82	1.51	0.42
GSVIVG01001159001	Photosystem I reaction center subunit II; contains IPR003685 (Photosystem I PsaD)	0.73	0.93	0.83	0.75	0.62	0.1	0.54	0.84	0.48	0.84	2.24	0.16
GSVIVG01016616001	Photosystem II oxygen evolving complex protein PsbP; contains IPR002683 (Photosystem II PsbP, oxygen evolving complex)	0.79	0.87	0.92	0.59	0.47	0.15	0.54	0.52	0.65	0.79	1.67	0.33
GSVIVG01008866001	Photosystem II 22 kDa protein; contains IPR022796 (Chlorophyll A-B binding protein), IPR023329 (Chlorophyll a/b binding protein domain)	0.73	0.97	0.98	0.75	0.59	0.15	0.59	0.53	0.71	0.87	2.88	0.42
GSVIVG01036277001	Photosystem II reaction center; contains IPR009806 (Photosystem II PsbW, class 2)	0.83	1.04	0.84	0.61	0.57	0.13	0.6	0.49	0.61	0.73	2.36	0.3
GSVIVG01010018001	Thylakoid lumenal 29.8 kDa protein; contains IPR002683 (Photosystem II PsbP, oxygen evolving complex)	1.09	0.76	1.02	0.62	0.54	0.23	0.63	0.59	0.91	0.9	3.19	0.46
GSVIVG01027447001	Thylakoid membrane phosphoprotein 14 kDa; contains IPR025564 (Domain of unknown function DUF4308)	0.71	0.88	0.81	0.59	0.62	0.2	0.63	0.63	0.65	0.77	2.12	0.48
GSVIVG01014586001	Oxygen evolving enhancer 3 family protein; contains IPR008797 (Photosystem II PsbQ, oxygen evolving complex), IPR023222 (PsbQ-like domain)	0.82	0.9	0.97	0.56	0.41	0.21	0.63	0.59	0.64	0.82	1.33	0.37
GSVIVG01004972001	NADH dehydrogenase subunit F; contains IPR001750 (NADH:ubiquinone/plastoquinone oxidoreductase)	0.33	0.11	0.62	0.3	0.93	0.53	0.69	1.83	0.68	1.81	0.36	0.64
GSVIVG01017163001	D-glycerate 3-kinase; contains IPR027417 (P-loop containing nucleoside triphosphate hydrolase)	0.78	0.82	0.85	0.69	0.6	0.36	0.88	0.79	1.02	0.9	0.94	0.72
GSVIVG01024012001	Glyoxylate/hydroxypyruvate reductase B; contains IPR006139 (D-isomer specific 2-hydroxyacid dehydrogenase, catalytic domain), IPR016040 (NAD(P)-binding domain)	0.74	0.82	0.96	0.6	0.37	0.18	0.67	0.63	0.89	0.96	2.08	0.48
GSVIVG01021520001	L-lactate dehydrogenase [cytochrome]; contains IPR012133 (Alpha-hydroxy acid dehydrogenase, FMN-dependent), IPR013785 (Aldolase-type TIM barrel)	0.77	0.86	1.03	0.78	0.68	0.25	0.73	0.72	0.88	1.04	1.26	0.57
GSVIVG01008288001	Ribulose bisphosphate carboxylase small chain; contains IPR000894 (Ribulose bisphosphate carboxylase small chain, domain), IPR024680 (Ribulose-1,5-bisphosphate carboxylase small subunit, N-terminal), IPR024681 (Ribulose bisphosphate carboxylase, small chain)	0.78	0.86	0.77	0.62	0.61	0.21	0.71	0.71	0.72	0.8	1.29	0.55
GSVIVG01003852001	Serine hydroxymethyltransferase; contains IPR001085 (Serine hydroxymethyltransferase), IPR015424 (Pyridoxal phosphate-dependent transferase)	0.61	0.76	0.82	0.48	0.53	0.13	0.68	0.61	1.22	1.04	3.02	0.46
GSVIVG01003856001	Serine hydroxymethyltransferase; contains IPR001085 (Serine hydroxymethyltransferase), IPR015424 (Pyridoxal phosphate-dependent transferase)	0.64	0.78	0.86	0.65	0.52	0.15	0.78	0.59	1.51	1.02	3.66	0.49
Carbohydrate metabolism associated genes
Gene ID	annotation	RG 4h	RG 8h	RG 12h	RG 18h	RG 24h	RG 36h	SY 4h	SY 8h	SY 12h	SY 18h	SY 24h	SY 36h
GSVIVG01011393001	Putative phosphofructokinase; contains IPR000023 (Phosphofructokinase domain), IPR012004 (Pyrophosphate-dependent phosphofructokinase TP0108), IPR022953 (Phosphofructokinase)	4.37	8.34	8.07	14.22	10.42	22.17	2.5	7.19	5.94	3.45	1.21	3.23
GSVIVG01010328001	Glyceraldehyde 3-phosphate dehydrogenase; contains IPR020831 (Glyceraldehyde/Erythrose phosphate dehydrogenase family)	1.73	2.58	0.57	5.59	3.39	13.72	0.84	3.62	0.79	1.48	2.01	2.77
GSVIVG01036773001	Phosphoglycerate kinase; contains IPR001576 (Phosphoglycerate kinase)	0.72	0.8	0.77	0.68	0.56	0.16	0.63	0.58	0.77	0.82	1.51	0.42
GSVIVG01008997001	2,3-bisphosphoglycerate-dependent phosphoglycerate mutase; contains IPR005952 (Phosphoglycerate mutase 1)	5.13	7.63	9.01	16.38	18.56	18.28	4.52	8.91	7.1	5.6	1.59	4.24
GSVIVG01025504001	Pyruvate kinase; contains IPR001697 (Pyruvate kinase)	1.32	4.4	3.59	8.79	12.11	20.85	2.79	10.77	6.97	12.02	5.88	14.3
GSVIVG01027640001	Lactate dehydrogenase; contains IPR001557 (L-lactate/malate dehydrogenase)	2.67	3	41.67	42.67	59	50	1.49	2.32	1.53	1.82	0.62	2.01
GSVIVG01035033001	Glucose-6-phosphate/phosphate translocator 2; contains IPR004696 (Tpt phosphate/phosphoenolpyruvate translocator), IPR004853 (Domain of unknown function DUF250), IPR014816 (tRNA (adenine(58)-N(1))-methyltransferase catalytic subunit GCD14)	0.92	1.24	1.16	2.54	1.95	6.42	1.22	0.86	0.91	1.13	1.29	2.48
GSVIVG01011555001	Phosphoribulokinase/uridine kinase; contains IPR006082 (Phosphoribulokinase), IPR027417 (P-loop containing nucleoside triphosphate hydrolase)	0.79	0.99	0.97	0.69	0.58	0.25	0.78	0.66	1.01	0.97	1.53	0.54
GSVIVG01021828001	Ribose-5-phosphate isomerase, putative; contains IPR004788 (Ribose 5-phosphate isomerase, type A)	0.81	0.95	0.87	0.78	0.77	0.22	0.68	0.61	0.63	0.79	1.54	0.48
GSVIVG01013194001	1-deoxy-D-xylulose-5-phosphate synthase; contains IPR001757 (Cation-transporting P-type ATPase), IPR005477 (Deoxyxylulose-5-phosphate synthase), IPR023299 (P-type ATPase, cytoplasmic domain N)	0.23	2.86	0.33	0.19	0.45	0.02	2.29	0.18	0.52	2.25	3.11	1.84
GSVIVG01035142001	UDP-glucuronic acid decarboxylase 2; contains IPR001509 (NAD-dependent epimerase/dehydratase), IPR016040 (NAD(P)-binding domain)	1.06	0.81	0.67	0.53	0.7	0.23	1.31	0.6	0.65	0.62	0.15	0.82
GSVIVG01034037001	Fructose-1,6-bisphosphatase class 1; contains IPR000146 (Fructose-1,6-bisphosphatase class 1/Sedoheputulose-1,7-bisphosphatase)	0.67	1.02	0.97	0.65	0.82	0.17	0.69	0.68	1.02	0.99	4.82	0.5
GSVIVG01032211001	Glutamine--fructose-6-phosphate aminotransferase [isomerizing] 2; contains IPR005855 (Glucosamine-fructose-6-phosphate aminotransferase, isomerising), IPR017932 (Glutamine amidotransferase type 2 domain)	1.16	1.41	1.27	1.3	1.3	2.11	2.5	7.19	5.94	3.45	1.21	3.23
GSVIVG01035794001	2-oxoglutarate-dependent dioxygenase; contains IPR005123 (Oxoglutarate/iron-dependent dioxygenase), IPR027443 (Isopenicillin N synthase-like)	0.51	0.79	0.56	0.49	0.71	0.2	0.36	0.31	0.39	0.47	1.74	0.42
GSVIVG01000817001	Citrate synthase; contains IPR002020 (Citrate synthase-like)	1.2	1.15	1.15	1.5	1.67	3.68	1.16	1.64	1.21	1.26	0.81	1.5
GSVIVG01037029001	Citrate synthase; contains IPR002020 (Citrate synthase-like)	1.04	1.18	1.2	1.65	1.76	3.43	1.41	1.7	1.43	1.32	0.88	1.48
GSVIVG01005840001	Putative NADH-dehydrogenase; contains IPR013027 (FAD-dependent pyridine nucleotide-disulphide oxidoreductase), IPR023753 (Pyridine nucleotide-disulphide oxidoreductase, FAD/NAD(P)-binding domain)	3.8	3.66	5.03	8.64	6.01	14.15	4.84	3.45	7.42	4.51	3	1.25
GSVIVG01006114001	NADH dehydrogenase; contains IPR013027 (FAD-dependent pyridine nucleotide-disulphide oxidoreductase), IPR023753 (Pyridine nucleotide-disulphide oxidoreductase, FAD/NAD(P)-binding domain)	1.55	1.32	1.68	1.61	2.77	6.35	1.84	3.45	3.66	2.11	0.89	1.89
GSVIVG01030451001	C4-dicarboxylate transporter/malic acid transport family protein; contains IPR004695 (C4-dicarboxylate transporter/malic acid transport protein)	1.96	11.18	6.27	506.67	34.73	190.62	1	0.19	4	1	5.67	1
GSVIVG01017937001	Hexose transporter; contains IPR005828 (General substrate transporter), IPR016196 (Major facilitator superfamily domain, general substrate transporter)	3.92	14.59	11.59	44.97	65.17	96.83	3.08	15.53	6.35	5.18	2.25	12.57
GSVIVG01017836001	Solute carrier family 2, facilitated glucose transporter member 8; contains IPR005828 (General substrate transporter), IPR016196 (Major facilitator superfamily domain, general substrate transporter)	0.66	1.53	1.22	3.63	2.49	15.35	0.8	2.6	1.56	0.99	0.69	2.31
GSVIVG01022023001	Solute carrier family 2, facilitated glucose transporter member 8; contains IPR005828 (General substrate transporter), IPR016196 (Major facilitator superfamily domain, general substrate transporter)	1.09	0.86	1.33	5.09	16.24	34.13	0.82	1.15	1.58	0.42	0.37	1.2
GSVIVG01031746001	Alpha-amylase; contains IPR015902 (Glycoside hydrolase, family 13)	1.42	0.93	5	9.23	2.76	5.93	1.19	0.85	1.04	1.22	1.24	1.07
Amino acid metabolism associated genes
Gene ID	annotation	RG 4h	RG 8h	RG 12h	RG 18h	RG 24h	RG 36h	SY 4h	SY 8h	SY 12h	SY 18h	SY 24h	SY 36h
GSVIVG01031737001	Nitrite reductase 1; contains IPR005117 (Nitrite/Sulfite reductase ferredoxin-like domain), IPR006067 (Nitrite/sulphite reductase 4Fe-4S domain)	1.85	1.93	1.74	1.41	1.7	0.66	3.59	3.95	3.6	2.24	3.8	2.91
GSVIVG01029723001	Glutamate synthase, putative; contains IPR000583 (Class II glutamine amidotransferase domain)	0.38	0.38	1.66	0.5	0.41	0.86	6.04	1.61	3.39	1.53	1.11	0.89
GSVIVG01019279001	Glutamate synthase, putative; contains IPR000583 (Class II glutamine amidotransferase domain)	0.85	1.03	1	0.41	0.85	1.02	3.85	1.65	4.26	1.62	2.68	1.09
GSVIVG01012040001	Glutamine synthetase; contains IPR008147 (Glutamine synthetase, beta-Grasp), IPR014746 (Glutamine synthetase/guanido kinase, catalytic domain), IPR027302 (Glutamine synthetase, N-terminal conserved site), IPR027303 (Glutamine synthetase, glycine-rich site)	1.35	1.84	1.48	2.46	3.33	4.5	1	1.14	1.11	1.24	1.19	1.43
GSVIVG01011565001	Glutamate decarboxylase; contains IPR002129 (Pyridoxal phosphate-dependent decarboxylase), IPR015424 (Pyridoxal phosphate-dependent transferase)	2.73	14.34	9.21	20.76	13.93	18.95	3.05	8.8	4.56	3.48	1.75	5.85
GSVIVG01024475001	Glutamate dehydrogenase; contains IPR006095 (Glutamate/phenylalanine/leucine/valine dehydrogenase), IPR016040 (NAD(P)-binding domain)	1.09	5.04	2.08	9.91	12.55	15.6	1.58	9.43	3.19	2.29	1.09	4.71
GSVIVG01024478001	Glutamate dehydrogenase; contains IPR016040 (NAD(P)-binding domain)	1.07	1.85	1.79	3.8	8.43	15.62	1.66	6.64	2.27	2.53	0.86	4.2
GSVIVG01024479001	Glutamate dehydrogenase; contains IPR006095 (Glutamate/phenylalanine/leucine/valine dehydrogenase), IPR016040 (NAD(P)-binding domain)	1.22	3.66	2.14	8.27	11.91	15.56	1.38	6.12	2.82	1.96	0.97	4.52
GSVIVG01024480001	Glutamate dehydrogenase; contains IPR006097 (Glutamate/phenylalanine/leucine/valine dehydrogenase, dimerisation domain)	0.7	5.41	1.13	8.52	21.44	13.36	3.74	6.19	6.6	3.7	1.56	4.38
GSVIVG01024481001	Glutamate dehydrogenase; contains IPR006095 (Glutamate/phenylalanine/leucine/valine dehydrogenase), IPR016040 (NAD(P)-binding domain)	1.22	4.64	2.12	10.8	13.05	19.83	1.65	8.1	3.35	2.15	1.17	4.87
GSVIVG01008730001	Ornithine decarboxylase; contains IPR009006 (Alanine racemase/group IV decarboxylase, C-terminal), IPR022644 (Orn/DAP/Arg decarboxylase 2, N-terminal)	1	0.51	13.33	17.67	90.67	100.33	1.48	2.66	0.02	0.47	1.5	14
GSVIVG01014244001	Glutamate receptor 2.7; contains IPR001320 (Ionotropic glutamate receptor), IPR001638 (Extracellular solute-binding protein, family 3), IPR001828 (Extracellular ligand-binding receptor)	1.17	0.94	2.12	5.11	13.5	9.4	0.54	1.72	1.73	1.3	0.84	2.22
GSVIVG01021159001	Glutamate receptor 1.2; contains IPR001320 (Ionotropic glutamate receptor), IPR001638 (Extracellular solute-binding protein, family 3), IPR001828 (Extracellular ligand-binding receptor)	2.33	7.33	4	6.67	10.57	24.33	1.4	0.73	1.5	1.55	0.64	1.86
GSVIVG01004898001	Glutathione S-transferase; contains IPR010987 (Glutathione S-transferase, C-terminal-like)	2.95	2.43	70.33	15.5	452.67	126	2.12	4	17.67	3.4	7.5	23.67
GSVIVG01034060001	Glutathione S-transferase; contains IPR010987 (Glutathione S-transferase, C-terminal-like)	3.98	4.12	5.23	7.35	3.88	10.62	1.1	2.17	2.56	4.12	1.12	3.34
GSVIVG01034062001	Glutathione S-transferase; contains IPR010987 (Glutathione S-transferase, C-terminal-like)	3.79	3.37	5.05	8.45	3.42	10.63	1.6	2.4	2.89	3.62	1.18	3.81
GSVIVG01003857001	Serine hydroxymethyltransferase, putative; contains IPR001085 (Serine hydroxymethyltransferase), IPR015424 (Pyridoxal phosphate-dependent transferase)	0.57	0.8	0.78	0.42	0.53	0.17	0.75	0.6	1.43	0.99	3.45	0.47
GSVIVG01003854001	Serine hydroxymethyltransferase; contains IPR001085 (Serine hydroxymethyltransferase), IPR015424 (Pyridoxal phosphate-dependent transferase)	0.66	0.85	0.86	0.66	0.51	0.15	0.66	0.62	1	1.1	3.56	0.44
GSVIVG01003859001	Serine hydroxymethyltransferase; contains IPR001085 (Serine hydroxymethyltransferase), IPR015424 (Pyridoxal phosphate-dependent transferase)	0.62	0.79	0.82	0.53	0.51	0.16	0.67	0.61	1.17	1.02	3.27	0.46
GSVIVG01021977001	Shikimate dehydrogenase, putative; contains IPR013708 (Shikimate dehydrogenase substrate binding, N-terminal), IPR013785 (Aldolase-type TIM barrel), IPR016040 (NAD(P)-binding domain), IPR022893 (Shikimate, quinate/shikimate dehydrogenase)	3.27	4.34	7.45	10.07	7.36	41.9	1.51	1.9	1.91	1.82	0.83	1.7
GSVIVG01021979001	Shikimate dehydrogenase, putative; contains IPR013708 (Shikimate dehydrogenase substrate binding, N-terminal), IPR013785 (Aldolase-type TIM barrel), IPR016040 (NAD(P)-binding domain), IPR022893 (Shikimate, quinate/shikimate dehydrogenase)	0.96	1.31	0.94	3.15	3.86	5.8	2.07	2.76	3.05	4.93	1.99	4.33
Phenylpropanoid metabolism associated genes
Gene ID	annotation	RG 4h	RG 8h	RG 12h	RG 18h	RG 24h	RG 36h	SY 4h	SY 8h	SY 12h	SY 18h	SY 24h	SY 36h
GSVIVG01012378001	Cinnamoyl CoA reductase-like protein; contains IPR001509 (NAD-dependent epimerase/dehydratase), IPR016040 (NAD(P)-binding domain)	1.33	1	5.33	23.33	159	108.67	6.67	1.13	2.08	0.2	5.67	0.92
GSVIVG01032458001	Cinnamoyl-CoA reductase, putative; contains IPR016040 (NAD(P)-binding domain)	2.61	4.58	3.2	5.48	8.18	13.92	3.31	11.92	5.3	3.17	1.97	5.29
GSVIVG01027306001	Cinnamoyl CoA reductase-like protein; contains IPR001509 (NAD-dependent epimerase/dehydratase), IPR016040 (NAD(P)-binding domain)	0.7	0.59	1.61	0.46	0.49	0.1	1.36	1.66	1.41	1.92	1.04	0.9
GSVIVG01010557001	Chalcone synthase, putative; contains IPR016039 (Thiolase-like)	16.91	45.16	28.74	132.39	81.35	250.96	7.56	13.77	12.93	6.55	3	16.25
GSVIVG01010554001	Chalcone synthase; contains IPR011141 (Polyketide synthase, type III), IPR016039 (Thiolase-like)	18.72	57.35	31.54	170.47	88.34	359.78	6.43	16.29	11.33	6.95	2.54	17.14
GSVIVG01010565001	Chalcone synthase; contains IPR011141 (Polyketide synthase, type III), IPR016039 (Thiolase-like)	4.87	37.64	73.07	136.46	73.94	346.56	4.89	10.09	10.23	10.54	2.67	19.4
GSVIVG01011901001	Dihydroflavonol-4-reductase; contains IPR001509 (NAD-dependent epimerase/dehydratase), IPR016040 (NAD(P)-binding domain)	2.44	9.9	2.64	73.33	10.77	28.21	4.67	4.26	5.68	5.04	1.54	3.68
GSVIVG01027601001	Dihydroflavonol-4-reductase; contains IPR001509 (NAD-dependent epimerase/dehydratase), IPR016040 (NAD(P)-binding domain)	0.48	1.2	1.63	4	5.67	1	2.69	2.67	10.86	5.76	1.33	4.19
GSVIVG01024653001	UDP-glycosyltransferase 1; contains IPR002213 (UDP-glucuronosyl/UDP-glucosyltransferase)	5.25	7.11	42	28.78	16.78	21	3.21	4.09	4.39	2.65	1.31	11.77
GSVIVG01024656001	UDP-glycosyltransferase 1; contains IPR002213 (UDP-glucuronosyl/UDP-glucosyltransferase)	3.55	7.02	8.24	52.56	19.88	83.29	1.33	1.83	1.1	2.03	1.21	3
GSVIVG01015164001	UDP-glycosyltransferase 1; contains IPR002213 (UDP-glucuronosyl/UDP-glucosyltransferase)	0.53	0.65	0.75	0.64	0.4	0.1	1.29	0.63	0.71	1.15	1.07	1.09
