# Supplementary material for: Comparative transcriptomic analysis highlights contrasting levels of resistance of Vitis vinifera and Vitis amurensis to Botrytis cinerea
Source: Hortic Res. 2021 May 1;8:103. doi: 10.1038/s41438-021-00537-8 (PMC8087793; doi:10.1038/s41438-021-00537-8)
Supplement: Supplementary file 17 — Supplemental Table 5: Transcription factor (TF) genes and predicted WRKY, bHLH, ERF, MYB and NAC targets [file 41438_2021_537_MOESM17_ESM.xlsx]

## Sheet: A
Supplemental Table 5: Transcription factor (TF)-encoding genes and predicted WRKY, bHLH, ERF, MYB and NAC targets. A. All TF-encoding genes differentially expressed in RG and SY after inoculation with Botrytis cinerea and selected genes that whose expression was highly significantly induced. B. Genes that contain WRKY-, bHLH-, ERF-, MYB- and NAC-binding motif(s) in their promoter regions. The mot…
All TF genes differently induced in RG and SY leaves after the inoculation of Botrytis cinerea
Gene ID	annotation	RG 4h	RG 8h	RG 12h	RG 18h	RG 24h	RG 36h	SY 4h	SY 8h	SY 12h	SY 18h	SY 24h	SY 36h
GSVIVG01026649001	RWP-RK domain-containing transcription factor; contains IPR003035 (RWP-RK domain)	0.77	0.89	0.74	1	0.55	0.34	0.98	0.69	0.64	0.98	0.62	0.6
GSVIVG01021627001	BRASSINAZOLE-RESISTANT 1 protein, putative; contains IPR008540 (BZR1, transcriptional repressor)	1	1.88	2.24	1.65	1.27	0.32	1.43	0.97	0.68	1.24	0.96	0.72
GSVIVG01010631001	Dehydration-responsive element-binding factor 1; contains IPR016177 (DNA-binding, integrase-type)	2.9	5.72	0.85	4.98	3.45	6.81	0.77	2.4	0.54	2.45	1.48	3.36
GSVIVG01033746001	Transcription factor, putative	1.08	0.98	0.65	1.18	0.82	1.41	1.04	1.35	0.79	0.95	1.49	2.75
GSVIVG01015183001	5'-nucleotidase surE; contains IPR002828 (Survival protein SurE-like phosphatase/nucleotidase), IPR011991 (Winged helix-turn-helix DNA-binding domain)	0.99	0.72	1.07	1.11	0.39	0.36	1.31	2.39	2.35	0.8	1.15	0.7
GSVIVG01033902001	Auxin response factor 17; contains IPR015300 (DNA-binding pseudobarrel domain)	1.91	2.07	2	2.77	4.05	4.14	1.47	2.71	1.93	2	1.01	2.54
GSVIVG01025159001	Auxin response factor, putative; contains IPR003311 (AUX/IAA protein), IPR010525 (Auxin response factor), IPR015300 (DNA-binding pseudobarrel domain)	0.72	0.67	0.74	0.55	0.53	0.25	0.89	0.43	1.1	0.74	1	0.41
GSVIVG01027166001	Auxin response factor, putative; contains IPR003311 (AUX/IAA protein), IPR010525 (Auxin response factor), IPR015300 (DNA-binding pseudobarrel domain)	0.86	0.73	0.56	0.48	0.58	0.25	0.91	0.65	0.79	0.64	0.94	0.39
GSVIVG01021128001	Auxin response factor, putative; contains IPR010525 (Auxin response factor), IPR015300 (DNA-binding pseudobarrel domain)	0.85	0.89	0.85	0.49	0.72	0.49	1.16	0.7	1.2	0.73	1.12	0.53
GSVIVG01001696001	Auxin response factor, putative; contains IPR015300 (DNA-binding pseudobarrel domain)	1.22	0.42	0.57	0.5	0.47	0.88	0.72	0.37	1.03	1.26	0.32	1.07
GSVIVG01019566001	Auxin response factor; contains IPR003311 (AUX/IAA protein), IPR010525 (Auxin response factor), IPR015300 (DNA-binding pseudobarrel domain)	0.79	0.81	0.79	0.7	0.65	0.45	0.82	0.72	1.04	0.86	0.93	0.59
GSVIVG01009519001	B3 domain-containing protein; contains IPR015300 (DNA-binding pseudobarrel domain)	0.46	1.77	1.01	0.32	0.52	0.1	1.19	1.34	1.21	0.81	0.9	0.98
GSVIVG01009586001	B3 domain-containing protein; contains IPR015300 (DNA-binding pseudobarrel domain)	0.62	0.59	0.65	0.38	0.36	0.36	0.61	0.53	0.71	0.6	0.75	0.33
GSVIVG01031761001	B3 domain-containing protein; contains IPR015300 (DNA-binding pseudobarrel domain)	0.49	0.97	1.08	0.67	0.73	0.16	1.05	0.29	0.9	0.79	0.7	0.48
GSVIVG01031853001	B3 domain-containing protein; contains IPR015300 (DNA-binding pseudobarrel domain)	0.87	0.69	0.86	0.59	0.58	0.2	0.72	0.67	0.6	0.98	1.58	0.54
GSVIVG01025788001	BZIP family transcription factor; contains IPR004827 (Basic-leucine zipper domain)	1.08	1.2	1.19	1.26	1.11	2.05	1.09	1.27	1.18	1.03	0.91	1.17
GSVIVG01035557001	BZIP transcription factor family protein 4; contains IPR004827 (Basic-leucine zipper domain), IPR020983 (Basic leucine-zipper, C-terminal)	1.26	1.51	1.14	2.48	1.81	2.02	1.15	1.58	1.28	1.45	0.83	1.34
GSVIVG01014246001	BZIP transcription factor family protein; contains IPR004827 (Basic-leucine zipper domain)	0.77	1.02	0.91	0.52	0.62	0.23	0.53	0.18	0.79	0.62	0.52	0.57
GSVIVG01020658001	BZIP transcription factor family protein; contains IPR004827 (Basic-leucine zipper domain)	0.91	0.83	0.93	0.76	0.73	0.36	0.62	0.36	0.8	0.69	1.14	0.76
GSVIVG01010152001	BZip transcription factor; contains IPR004827 (Basic-leucine zipper domain)	0.17	1	1.12	0.57	0.38	0.07	1	1.92	0.93	2.1	1.8	0.37
GSVIVG01029696001	BZIP transcription factor; contains IPR004827 (Basic-leucine zipper domain)	1.29	1.25	1.33	1.53	1.16	2.12	0.94	1.39	0.97	1.16	0.92	1.37
GSVIVG01031238001	BZIP transcription factor; contains IPR004827 (Basic-leucine zipper domain)	1.27	0.83	1.25	1.49	1.38	2.11	0.92	1.36	1.05	1.12	0.68	1.34
GSVIVG01033832001	Abscisic acid insensitive; contains IPR004827 (Basic-leucine zipper domain)	0.73	0.86	0.95	0.48	0.59	0.48	0.68	0.8	0.86	1.08	1.12	1.32
GSVIVG01009485001	ABSCISIC ACID-INSENSITIVE 5-like protein; contains IPR004827 (Basic-leucine zipper domain)	1.11	1.13	1.01	1.04	1.13	2.08	0.97	1.26	0.9	0.95	1	1.24
GSVIVG01014739001	ABSCISIC ACID-INSENSITIVE 5-like protein; contains IPR004827 (Basic-leucine zipper domain)	0.8	0.87	0.91	0.72	0.59	0.31	1	1	4	0.14	1	0.3
GSVIVG01035829001	Transcription factor hy5, putative; contains IPR004827 (Basic-leucine zipper domain)	1.02	1.26	0.83	1.15	0.83	0.57	0.53	0.61	0.65	0.62	1.24	0.44
GSVIVG01009846001	Transcription factor; contains IPR004827 (Basic-leucine zipper domain)	0.46	0.48	0.53	0.27	0.16	0.21	0.58	0.7	0.67	0.8	0.9	0.93
GSVIVG01017714001	Transcription factor; contains IPR004827 (Basic-leucine zipper domain)	0.97	0.72	0.84	0.84	1.13	0.34	1.11	0.84	1.21	0.99	1.81	0.74
GSVIVG01011929001	BZIP transcription factor; contains IPR004827 (Basic-leucine zipper domain), IPR025422 (DOG1 domain)	0.8	0.84	1.03	0.66	0.46	0.43	0.84	0.51	1.31	0.85	1.04	0.84
GSVIVG01022200001	BZIP transcription factor; contains IPR004827 (Basic-leucine zipper domain), IPR025422 (DOG1 domain)	2.15	1.12	1.35	2.53	1.05	1.43	1.26	0.95	0.86	1.56	1.36	1.14
GSVIVG01036134001	BZIP transcription factor; contains IPR004827 (Basic-leucine zipper domain), IPR025422 (DOG1 domain)	2.35	1.79	1.97	1.53	2.56	2.11	1.68	1.78	1.83	1.21	1.13	0.92
GSVIVG01033531001	Transcription factor, putative; contains IPR004827 (Basic-leucine zipper domain), IPR025422 (DOG1 domain)	13.67	18.39	70	61.67	52.8	670.67	5.61	41.7	5.66	7.49	2.99	12.34
GSVIVG01038619001	Homeobox leucine zipper protein; contains IPR003106 (Leucine zipper, homeobox-associated), IPR009057 (Homeodomain-like)	1.58	2.04	2.26	2.18	1.37	1.65	0.89	1.18	0.79	0.98	1.12	1.08
GSVIVG01009779001	Homeobox protein BEL1 homolog; contains IPR006563 (POX), IPR009057 (Homeodomain-like)	0.73	1.09	0.69	0.26	0.29	0.14	0.7	0.22	0.49	0.44	1.01	0.15
GSVIVG01019399001	Homeobox protein BEL1 homolog; contains IPR006563 (POX), IPR009057 (Homeodomain-like)	0.93	0.47	0.98	0.63	0.77	0.46	1.03	0.93	1.03	1.09	1.43	0.79
GSVIVG01031241001	Homeobox protein knotted-1, putative; contains IPR005539 (ELK), IPR005540 (KNOX1), IPR005541 (KNOX2), IPR009057 (Homeodomain-like)	0.35	0.01	0.39	1.57	0.15	1.01	1.67	1.38	0.93	1.29	0.5	1.76
GSVIVG01035361001	Homeobox protein knotted-1-like 1; contains IPR006563 (POX), IPR009057 (Homeodomain-like)	0.77	0.82	0.67	0.48	0.42	0.15	1.08	0.42	0.72	0.43	1.16	0.39
GSVIVG01011754001	Homeobox-leucine zipper protein 14; contains IPR003106 (Leucine zipper, homeobox-associated), IPR009057 (Homeodomain-like)	2.39	1.43	2	2.99	3.83	5.06	2.02	1.55	1.62	2.22	1.42	2.67
GSVIVG01002447001	Homeobox-leucine zipper protein 22; contains IPR003106 (Leucine zipper, homeobox-associated), IPR009057 (Homeodomain-like)	1.27	1.53	1.46	2.54	1.67	2.16	1.38	1.43	1.17	1.15	1.07	1.2
GSVIVG01027508001	Homeobox-leucine zipper protein ROC7; contains IPR002913 (START domain), IPR009057 (Homeodomain-like)	0.92	0.97	0.87	0.71	0.71	0.48	1.1	0.62	0.93	0.95	1.41	0.69
GSVIVG01029396001	Homeobox-leucine zipper protein ROC7; contains IPR002913 (START domain), IPR009057 (Homeodomain-like), IPR023393 (START-like domain)	1.11	0.99	0.92	0.73	0.69	0.46	1.14	0.6	0.95	0.92	1.54	0.82
GSVIVG01018247001	Homeobox-leucine zipper protein; contains IPR003106 (Leucine zipper, homeobox-associated), IPR006712 (HD-ZIP protein, N-terminal), IPR009057 (Homeodomain-like)	0.99	1.02	0.72	0.81	0.76	0.26	0.88	0.79	0.58	0.9	1.03	0.54
GSVIVG01011377001	Homeobox-leucine zipper protein; contains IPR003106 (Leucine zipper, homeobox-associated), IPR009057 (Homeodomain-like)	0.88	0.69	0.87	0.59	0.67	0.22	1.12	0.54	0.58	0.71	1.13	0.29
GSVIVG01019655001	Homeobox-leucine zipper protein; contains IPR003106 (Leucine zipper, homeobox-associated), IPR009057 (Homeodomain-like)	1.57	1.79	1.88	2.84	1.77	1.8	1.02	1.52	1.12	1.15	1.31	1.27
GSVIVG01020033001	Homeobox-leucine zipper protein; contains IPR003106 (Leucine zipper, homeobox-associated), IPR009057 (Homeodomain-like)	0.88	0.95	0.95	0.62	0.61	0.33	0.92	0.4	0.76	0.75	0.97	0.5
GSVIVG01009083001	Homeobox-leucine zipper-like protein; contains IPR003106 (Leucine zipper, homeobox-associated), IPR009057 (Homeodomain-like)	1.62	1.28	1.48	1.04	0.63	0.39	0.74	0.7	0.84	0.94	1.1	0.47
GSVIVG01019012001	Homeobox-leucine zipper protein; contains IPR009057 (Homeodomain-like)	2.19	2.42	2.65	4.16	3.34	3.85	1.35	3.85	2.77	2.58	0.89	2.73
GSVIVG01001366001	Putative homeobox-leucine zipper protein; contains IPR003106 (Leucine zipper, homeobox-associated), IPR006712 (HD-ZIP protein, N-terminal), IPR009057 (Homeodomain-like)	1.15	1.35	1.26	1.58	1.38	2.09	1.38	1.86	1.64	1.28	0.97	1.56
GSVIVG01033481001	Putative homeobox-leucine zipper protein; contains IPR003106 (Leucine zipper, homeobox-associated), IPR009057 (Homeodomain-like)	1.16	1.74	1.3	1.96	1.88	2.39	1.62	2.75	2.21	1.6	1.41	1.99
GSVIVG01021625001	Class III homeobox-leucine zipper protein; contains IPR002913 (START domain), IPR009057 (Homeodomain-like), IPR013978 (MEKHLA), IPR023393 (START-like domain)	0.9	0.94	0.83	0.49	0.5	0.2	1.03	0.43	1.06	0.69	1.02	0.48
GSVIVG01036446001	Phantastica transcription factor b; contains IPR009057 (Homeodomain-like)	0.81	0.94	0.76	0.82	0.66	0.38	0.95	0.27	0.44	0.35	2.01	0.41
GSVIVG01027456001	Putative At5g37260-like protein; contains IPR009057 (Homeodomain-like)	0.8	0.87	0.92	0.91	0.91	0.44	1.35	1.23	2.6	1.58	1.68	1.16
GSVIVG01008424001	WUSCHEL-related homeobox; contains IPR009057 (Homeodomain-like)	0.92	0.8	0.94	0.81	0.89	0.47	1.25	0.62	0.83	1.06	0.89	0.64
GSVIVG01013234001	Two-component response regulator-like protein; contains IPR009057 (Homeodomain-like), IPR011006 (CheY-like superfamily)	1.05	1.12	1.29	1.23	1.12	0.44	1.04	0.79	1.51	1.25	1.74	1.02
GSVIVG01024916001	Putative two-component response regulator family protein; contains IPR009057 (Homeodomain-like)	1.03	1.54	0.54	0.92	0.77	1.68	0.92	1.31	0.39	0.88	1.21	0.85
GSVIVG01036776001	Sequence-specific DNA-binding transcription factor; contains IPR009057 (Homeodomain-like), IPR018501 (DDT domain superfamily)	0.76	0.52	0.47	0.42	0.59	0.6	0.99	0.71	0.81	0.68	1.01	0.58
GSVIVG01008515001	Metallo-beta-lactamase family protein; contains IPR004613 (Ribonuclease J), IPR007528 (RINT-1/TIP-1), IPR009057 (Homeodomain-like), IPR011108 (RNA-metabolising metallo-beta-lactamase)	0.77	0.72	0.57	0.46	0.55	0.19	0.74	0.39	0.39	0.59	1.06	0.26
GSVIVG01031975001	Transcription factor RADIALIS; contains IPR009057 (Homeodomain-like)	2.52	0.82	1.66	0.4	1.31	0.05	1.01	0.24	0.58	2.73	7.67	3.43
GSVIVG01031982001	Transcription factor RADIALIS; contains IPR009057 (Homeodomain-like)	1.48	1.08	0.46	2.48	0.66	0.2	1.21	1.22	0.16	0.5	3.55	1.1
GSVIVG01002536001	AP2-like ethylene-responsive transcription factor; contains IPR016177 (DNA-binding, integrase-type)	1.27	1.86	1.89	4.05	2.85	5.72	2.19	2.41	1.8	1.63	1.68	2.4
GSVIVG01004382001	AP2-like ethylene-responsive transcription factor; contains IPR016177 (DNA-binding, integrase-type)	1.02	1.55	1.28	2.4	1.97	3.02	1.57	2.31	1.39	1.5	1.28	1.72
GSVIVG01009293001	AP2-like ethylene-responsive transcription factor; contains IPR016177 (DNA-binding, integrase-type)	0.55	0.96	0.71	0.59	0.55	0.19	0.71	0.24	0.59	0.43	0.98	0.5
GSVIVG01011350001	AP2-like ethylene-responsive transcription factor; contains IPR016177 (DNA-binding, integrase-type)	1.4	0.82	3.02	1.75	1.35	178	0.79	1.51	1.75	1.63	0.66	1.33
GSVIVG01016097001	AP2-like ethylene-responsive transcription factor; contains IPR016177 (DNA-binding, integrase-type)	1.19	1.07	1.16	1.06	0.76	0.47	1.24	1.11	1.15	0.94	1.15	0.94
GSVIVG01016764001	AP2-like ethylene-responsive transcription factor; contains IPR016177 (DNA-binding, integrase-type)	1.18	2.07	1.35	0.87	0.57	0.92	1.59	0.27	1.17	0.36	2.09	0.49
GSVIVG01020066001	AP2-like ethylene-responsive transcription factor; contains IPR016177 (DNA-binding, integrase-type)	1.28	0.94	1.2	1.51	0.88	3.07	1.21	1.45	1.35	1.14	1.05	1.18
GSVIVG01027345001	AP2-like ethylene-responsive transcription factor; contains IPR016177 (DNA-binding, integrase-type)	0.7	0.45	0.62	1.15	0.61	0.2	0.78	0.35	0.78	0.54	9	0.16
GSVIVG01033273001	AP2-like ethylene-responsive transcription factor; contains IPR016177 (DNA-binding, integrase-type)	0.81	0.6	0.77	0.48	0.47	0.35	0.71	0.7	0.81	0.65	0.71	0.53
GSVIVG01018271001	Ethylene responsive transcription factor 1a; contains IPR016177 (DNA-binding, integrase-type)	22.67	367.33	53	144.33	540.67	504.33	116.67	29.97	220.33	9.89	1.22	9.81
GSVIVG01031747001	Ethylene responsive transcription factor 2a; contains IPR012850 (Alpha-amylase, C-terminal beta-sheet), IPR013780 (Glycosyl hydrolase, family 13, all-beta), IPR016177 (DNA-binding, integrase-type)	6.54	0.34	3.94	15.71	5.59	7.33	0.85	0.78	0.93	0.02	0.95	2.16
GSVIVG01028050001	Ethylene responsive transcription factor 2b; contains IPR016177 (DNA-binding, integrase-type)	1.43	1.93	0.88	3.09	2.53	7.78	1.3	4.24	0.89	1.42	1.5	5.91
GSVIVG01025324001	Ethylene-insensitive 3f; contains IPR023278 (Ethylene insensitive 3-like protein, DNA-binding domain)	1.14	1.43	1.37	1.4	1.62	2.09	1.21	1.48	1.5	1.01	1	1.23
GSVIVG01002195001	Ethylene-responsive transcription factor 1; contains IPR016177 (DNA-binding, integrase-type)	0.64	0.79	0.7	0.6	0.55	0.27	0.67	0.41	0.67	0.72	1.28	0.4
GSVIVG01006277001	Ethylene-responsive transcription factor 1; contains IPR016177 (DNA-binding, integrase-type)	0.55	0.71	0.63	0.6	0.56	0.22	0.54	0.43	0.7	0.73	1.68	0.4
GSVIVG01019519001	Ethylene-responsive transcription factor 1; contains IPR016177 (DNA-binding, integrase-type)	0.56	0.74	0.46	0.98	0.71	0.61	0.79	0.06	3.06	0.34	0.57	0.08
GSVIVG01021060001	Ethylene-responsive transcription factor 1; contains IPR016177 (DNA-binding, integrase-type)	1.04	1.3	1.71	0.98	1.6	0.4	1.22	0.69	1.34	1.46	1.56	1.23
GSVIVG01010629001	Ethylene-responsive transcription factor 13; contains IPR016177 (DNA-binding, integrase-type)	1.78	3.22	2.91	4.71	3.29	8.05	1.32	4.56	1.22	1.66	1.13	4.19
GSVIVG01018270001	Ethylene-responsive transcription factor 1A, putative; contains IPR016177 (DNA-binding, integrase-type)	36.33	44.67	22	42	207.33	118	31.33	31	32.33	35.33	19.33	41.33
GSVIVG01017315001	Ethylene-responsive transcription factor 1A; contains IPR016177 (DNA-binding, integrase-type)	0.58	0.48	1.08	0.83	0.34	0.1	0.41	0.45	0.75	0.67	0.97	0.14
GSVIVG01035852001	Ethylene-responsive transcription factor 1A; contains IPR016177 (DNA-binding, integrase-type)	0.96	0.91	0.95	0.95	0.78	0.32	0.83	0.86	0.77	0.81	1.14	0.59
GSVIVG01028315001	Ethylene-responsive transcription factor 1B, putative; contains IPR016177 (DNA-binding, integrase-type)	2.34	4.48	5.05	3.64	3.15	4.62	1.29	2.7	1.46	1.48	1.34	1.8
GSVIVG01036201001	Ethylene-responsive transcription factor 1B, putative; contains IPR016177 (DNA-binding, integrase-type)	10.92	8.76	5.61	9.37	3.74	6.48	21	26	1.11	4.74	0.78	2.32
GSVIVG01035911001	Ethylene-responsive transcription factor 3; contains IPR016177 (DNA-binding, integrase-type)	1.24	2.04	1.75	2.47	1.37	1.52	0.77	0.44	0.92	0.98	1.25	1.22
GSVIVG01019860001	Ethylene-responsive transcription factor 4; contains IPR016177 (DNA-binding, integrase-type)	1	2.63	1.86	9.56	7.45	13.38	0.74	5.73	0.1	11.15	5.81	10.57
GSVIVG01009007001	Ethylene-responsive transcription factor 5; contains IPR016177 (DNA-binding, integrase-type)	1.37	1.43	1.76	2.19	1.34	2.56	1.13	1.89	1.43	1.35	0.86	1.4
GSVIVG01035098001	Ethylene-responsive transcription factor 5; contains IPR016177 (DNA-binding, integrase-type)	2.29	2.49	1.95	3.99	4.31	7	1.2	1.58	1.17	1.7	1.55	2.06
GSVIVG01017034001	Ethylene-responsive transcription factor TINY; contains IPR001471 (AP2/ERF domain)	0.66	0.6	0.85	0.65	0.39	0.17	0.82	0.7	0.55	1.11	1.39	0.86
GSVIVG01013913001	Ethylene-responsive transcription factor, putative; contains IPR016177 (DNA-binding, integrase-type)	4.35	1.77	1.78	1.94	0.71	1.12	1.26	1.2	1.39	0.98	1.85	1.47
GSVIVG01013916001	Ethylene-responsive transcription factor, putative; contains IPR016177 (DNA-binding, integrase-type)	3.97	1.37	1.57	1.75	0.66	1.37	1.38	1.42	1.31	0.94	2.56	1.63
GSVIVG01013917001	Ethylene-responsive transcription factor, putative; contains IPR016177 (DNA-binding, integrase-type)	2.28	1.17	1.19	1.5	0.77	1.2	0.89	1.06	1.19	0.98	1.25	1.09
GSVIVG01013923001	Ethylene-responsive transcription factor, putative; contains IPR016177 (DNA-binding, integrase-type)	3.34	1.43	1.39	1.6	0.95	0.97	1.3	1.07	1.23	1.12	1.72	1.25
GSVIVG01013924001	Ethylene-responsive transcription factor, putative; contains IPR016177 (DNA-binding, integrase-type)	3.25	1.12	1.28	1.59	0.95	0.88	1.3	1.14	1.26	1.03	1.71	1.17
GSVIVG01013931001	Ethylene-responsive transcription factor, putative; contains IPR016177 (DNA-binding, integrase-type)	3.15	1.47	1.75	2.1	0.93	1.85	1.23	1.93	1.15	1.11	1.1	1.58
GSVIVG01013934001	Ethylene-responsive transcription factor, putative; contains IPR016177 (DNA-binding, integrase-type)	4.54	1.55	2.21	2.62	1.16	2.96	1.29	1.44	1.31	1.2	1.37	1.76
GSVIVG01017572001	Ethylene-responsive transcription factor, putative; contains IPR016177 (DNA-binding, integrase-type)	1.43	2.14	2.02	6.02	4.52	4.8	1.14	1.81	1.4	1	0.92	1.51
GSVIVG01018272001	Ethylene-responsive transcription factor, putative; contains IPR016177 (DNA-binding, integrase-type)	13	1	5	3.67	50.33	6	18	78.33	35	48	2.68	50.33
GSVIVG01020584001	Ethylene-responsive transcription factor, putative; contains IPR016177 (DNA-binding, integrase-type)	2.61	2.33	3	3.78	1.78	3.57	1.22	2.28	1.37	1.52	1.29	2.2
GSVIVG01021098001	Ethylene-responsive transcription factor, putative; contains IPR016177 (DNA-binding, integrase-type)	1.63	2.33	2.3	5.16	2.82	4.24	1.23	2.99	1.19	1.37	0.98	2.25
GSVIVG01027770001	Ethylene-responsive transcription factor, putative; contains IPR016177 (DNA-binding, integrase-type)	6.67	28.67	30.33	3.03	214	154.33	3.26	7.03	1.7	17.46	1.79	5.12
GSVIVG01028314001	Ethylene-responsive transcription factor, putative; contains IPR016177 (DNA-binding, integrase-type)	16.74	21.9	15.94	1491.67	23.65	46.54	4.53	24.4	4.76	4.35	2.48	6.04
GSVIVG01032961001	Ethylene-responsive transcription factor, putative; contains IPR016177 (DNA-binding, integrase-type)	1.55	1.7	10.52	4.73	1.9	11.32	0.97	1.68	0.63	1.67	1.95	2.86
GSVIVG01001089001	Ethylene-responsive transcription factor; contains IPR016177 (DNA-binding, integrase-type)	2.89	2.79	4.16	8.4	6.33	12.14	1.93	3.76	2.82	2.78	1.31	3.52
GSVIVG01005747001	Ethylene-responsive transcription factor; contains IPR016177 (DNA-binding, integrase-type)	0.75	0.83	1.18	1.34	0.65	0.45	0.79	0.67	0.89	0.79	0.99	0.74
GSVIVG01008649001	Ethylene-responsive transcription factor; contains IPR016177 (DNA-binding, integrase-type)	2.35	3.1	4.17	10.76	10.84	24.2	2.07	4.06	2.26	2.73	2.06	4.41
GSVIVG01011902001	Ethylene-responsive transcription factor; contains IPR016177 (DNA-binding, integrase-type)	0.89	0.8	0.63	0.75	0.65	0.38	0.82	0.77	0.72	0.7	1.14	0.66
GSVIVG01013905001	Ethylene-responsive transcription factor; contains IPR016177 (DNA-binding, integrase-type)	2.12	1.75	1.66	2.61	1.36	3.85	1.1	1.45	1.29	1.35	1.56	2.42
GSVIVG01013914001	Ethylene-responsive transcription factor; contains IPR016177 (DNA-binding, integrase-type)	3.2	0.98	0.95	0.8	0.71	1.31	0.78	0.92	1.04	0.74	1.05	1.03
GSVIVG01013918001	Ethylene-responsive transcription factor; contains IPR016177 (DNA-binding, integrase-type)	2.41	1.2	1.34	1.49	0.83	1.23	0.85	1.21	0.89	1.04	1.43	1.09
GSVIVG01013929001	Ethylene-responsive transcription factor; contains IPR016177 (DNA-binding, integrase-type)	2.75	1.08	0.73	1.62	0.91	0.9	0.74	1.12	1.16	0.71	0.88	1.34
GSVIVG01013935001	Ethylene-responsive transcription factor; contains IPR016177 (DNA-binding, integrase-type)	2.3	1.38	1.4	1.93	0.89	2.8	0.88	1.08	0.7	1.12	1.2	1.33
GSVIVG01015037001	Ethylene-responsive transcription factor; contains IPR016177 (DNA-binding, integrase-type)	1.21	2.03	0.87	3.54	2.78	4.07	0.67	1.19	0.44	0.82	0.2	1.28
GSVIVG01017571001	Ethylene-responsive transcription factor; contains IPR016177 (DNA-binding, integrase-type)	4.18	3.16	1.47	9.12	3.13	2.21	2.59	2.58	1.09	0.73	1.12	1.88
GSVIVG01021146001	Ethylene-responsive transcription factor; contains IPR016177 (DNA-binding, integrase-type)	1.79	1.7	2.17	1.68	1.94	3.78	1.58	3.38	1.52	1.14	0.89	1.55
GSVIVG01022277001	Ethylene-responsive transcription factor; contains IPR016177 (DNA-binding, integrase-type)	2.86	1.65	2.36	5.12	3.59	17.1	1.92	2.74	1.27	2.68	1.81	3.02
GSVIVG01032983001	Ethylene-responsive transcription factor; contains IPR016177 (DNA-binding, integrase-type)	3.58	3.17	7.48	30.05	14.68	30.49	1.91	2.73	2.62	5.69	1.77	6.59
GSVIVG01034563001	Ethylene-responsive transcription factor; contains IPR016177 (DNA-binding, integrase-type)	2.9	8.12	5.42	36.59	30.74	131.76	2.35	9.68	3.64	2.72	1.53	4.09
GSVIVG01003250001	Ethylene-responsive transcription factor-like protein; contains IPR016177 (DNA-binding, integrase-type)	1.08	1.12	1.3	1.65	1.29	0.38	0.64	0.82	0.62	0.66	1.06	0.67
GSVIVG01007165001	Growth-regulating factor 1; contains IPR014977 (WRC), IPR014978 (Glutamine-Leucine-Glutamine, QLQ)	0.65	0.77	0.67	0.47	0.59	0.38	0.93	0.43	0.78	0.58	1.02	0.6
GSVIVG01009299001	Growth-regulating factor 1; contains IPR014977 (WRC), IPR014978 (Glutamine-Leucine-Glutamine, QLQ)	0.76	1.36	0.82	0.57	0.74	0.54	0.94	0.53	0.7	0.5	1.08	0.7
GSVIVG01024326001	Growth-regulating factor 3; contains IPR014977 (WRC), IPR014978 (Glutamine-Leucine-Glutamine, QLQ)	0.7	1.09	0.78	0.49	0.35	0.21	0.83	0.25	0.61	0.51	1.64	0.35
GSVIVG01033800001	Growth-regulating factor 3; contains IPR014977 (WRC), IPR014978 (Glutamine-Leucine-Glutamine, QLQ)	1.04	1.45	0.82	0.95	0.58	0.38	0.89	0.45	0.95	0.67	1.03	0.59
GSVIVG01015095001	Growth-regulating factor 5; contains IPR014977 (WRC), IPR014978 (Glutamine-Leucine-Glutamine, QLQ)	0.86	0.97	0.61	0.52	0.48	0.29	0.96	0.43	0.98	0.75	2.11	0.82
GSVIVG01016762001	Growth-regulating factor 5; contains IPR014977 (WRC), IPR014978 (Glutamine-Leucine-Glutamine, QLQ)	0.73	0.79	0.83	0.54	0.48	0.19	1.06	0.32	0.73	0.48	1.43	0.51
GSVIVG01038629001	Growth-regulating factor; contains IPR014977 (WRC), IPR014978 (Glutamine-Leucine-Glutamine, QLQ)	0.79	1.03	0.71	0.5	0.52	0.38	0.92	0.69	0.74	0.69	1.2	0.58
GSVIVG01035385001	Heat stress transcription factor A2; contains IPR011991 (Winged helix-turn-helix DNA-binding domain)	0.66	0.99	0.62	0.78	0.19	0.43	0.62	0.71	0.89	1.32	1.3	0.22
GSVIVG01002066001	Heat stress transcription factor A-2c; contains IPR011991 (Winged helix-turn-helix DNA-binding domain)	1.76	3.61	2.9	6.93	7.6	5.3	2.18	6.7	3.55	3.9	1.46	3.66
GSVIVG01020781001	Heat stress transcription factor A-4a; contains IPR011991 (Winged helix-turn-helix DNA-binding domain)	1.94	2.02	1.65	1.98	1.77	3.5	1.72	2.29	1.77	1.23	0.91	1.25
GSVIVG01003118001	Heat stress transcription factor A-6b; contains IPR011991 (Winged helix-turn-helix DNA-binding domain)	0.72	0.86	0.63	0.97	0.14	0.36	0.51	0.56	1.34	0.98	0.77	0.56
GSVIVG01010595001	Heat stress transcription factor B-2b; contains IPR011991 (Winged helix-turn-helix DNA-binding domain)	3.02	3.48	3.46	4.13	1.98	5.84	1.41	3.03	1.36	2.35	0.96	2.12
GSVIVG01033257001	Heat stress transcription factor B-3; contains IPR011991 (Winged helix-turn-helix DNA-binding domain)	3.57	22.07	15.15	45.67	24.65	101.35	3.34	8.71	5.8	4.38	2.74	7.3
GSVIVG01009477001	Heat stress transcription factor B-4; contains IPR011991 (Winged helix-turn-helix DNA-binding domain)	1.18	1.14	1.05	0.83	0.89	0.39	1.01	0.63	0.85	0.8	1.39	0.52
GSVIVG01022134001	Heat stress transcription factor; contains IPR011991 (Winged helix-turn-helix DNA-binding domain)	1.98	2.47	3.02	4.58	4.13	9.32	1.25	2.53	1.94	2.06	1.22	3.06
GSVIVG01008080001	LOB domain-containing protein, putative; contains IPR004883 (Lateral organ boundaries, LOB)	1.45	1.15	0.7	0.58	1.48	0.28	3.33	0.15	0.41	0.38	0.56	0.5
GSVIVG01020353001	LOB domain-containing protein, putative; contains IPR004883 (Lateral organ boundaries, LOB)	1.02	0.81	0.66	0.76	0.61	0.42	0.66	0.43	1.58	0.86	0.62	0.47
GSVIVG01024592001	LOB domain-containing protein, putative; contains IPR004883 (Lateral organ boundaries, LOB)	1.78	1.52	1.97	2.48	5.86	14.74	1.4	4.17	2.15	1.57	1.94	12.08
GSVIVG01025126001	LOB domain-containing protein, putative; contains IPR004883 (Lateral organ boundaries, LOB)	1.11	5.3	2.33	2.65	1.48	2.57	0.75	0.88	1.22	1.77	1.41	0.94
GSVIVG01025128001	LOB domain-containing protein, putative; contains IPR004883 (Lateral organ boundaries, LOB)	1.02	0.94	1.19	1.55	1.3	1.11	1.13	2.41	1.3	1.68	1.18	1.77
GSVIVG01027172001	LOB domain-containing protein, putative; contains IPR004883 (Lateral organ boundaries, LOB)	1.14	3.42	2.63	3.22	3.07	8.19	0.89	2.89	1.39	4	1.98	2.17
GSVIVG01027173001	LOB domain-containing protein, putative; contains IPR004883 (Lateral organ boundaries, LOB)	1.91	2.39	5.01	73.67	307.67	12.44	0.76	3.4	1.4	4.29	2.81	2.55
GSVIVG01032714001	LOB domain-containing protein, putative; contains IPR004883 (Lateral organ boundaries, LOB)	0.92	1.25	1.35	2.07	1.34	2.7	0.91	1.02	0.8	1.13	0.95	1.93
GSVIVG01032752001	LOB domain-containing protein, putative; contains IPR004883 (Lateral organ boundaries, LOB)	1.51	1.11	1.59	2.15	1.11	1.15	1.19	1.61	0.69	0.05	1.05	0.93
GSVIVG01032779001	LOB domain-containing protein, putative; contains IPR004883 (Lateral organ boundaries, LOB)	0.82	1.05	0.86	0.8	0.48	0.13	0.81	0.43	0.87	0.91	1.23	0.47
GSVIVG01003548001	LOB domain-containing protein; contains IPR004883 (Lateral organ boundaries, LOB)	0.71	0.87	0.88	0.61	0.58	0.35	0.64	0.58	0.73	0.95	1.07	0.79
GSVIVG01004323001	LOB domain-containing protein; contains IPR004883 (Lateral organ boundaries, LOB)	0.71	3.13	0.68	1.24	6	7.8	1.58	0.75	2.29	1.59	1.8	1.87
GSVIVG01011895001	LOB domain-containing protein; contains IPR004883 (Lateral organ boundaries, LOB)	0.93	1.39	0.92	1.05	1	0.48	1.01	0.8	0.73	0.71	0.98	0.93
GSVIVG01031035001	LOB domain-containing protein; contains IPR004883 (Lateral organ boundaries, LOB)	1.93	3.14	1.16	12.27	3.83	8.7	2.02	11.07	1	2.23	5.02	25.4
GSVIVG01037853001	LOB domain-containing protein; contains IPR004883 (Lateral organ boundaries, LOB)	1.24	2.12	1.78	2.9	1.88	3.17	1.13	4.87	1.43	1.62	1.2	1.84
GSVIVG01006269001	Putative LOB domain-containing family protein; contains IPR004883 (Lateral organ boundaries, LOB)	0.77	0.85	0.64	0.57	0.51	0.35	0.97	0.28	0.95	0.29	1.36	0.21
GSVIVG01019180001	MADS box transcription factor; contains IPR002100 (Transcription factor, MADS-box)	0.78	0.63	0.78	0.54	0.95	0.61	0.96	0.39	0.88	0.73	0.97	1.54
GSVIVG01001437001	MADS box transcription factor; contains IPR002100 (Transcription factor, MADS-box), IPR002487 (Transcription factor, K-box)	1.44	1.33	1.47	3.18	3.59	4.26	1.06	1.83	1.62	2.39	0.82	1.55
GSVIVG01008560001	MADS box transcription factor; contains IPR002100 (Transcription factor, MADS-box), IPR002487 (Transcription factor, K-box)	0.78	0.97	0.66	0.75	0.45	0.91	5.09	1.26	0.7	0.66	0.85	0.64
GSVIVG01011300001	MADS box transcription factor; contains IPR002100 (Transcription factor, MADS-box), IPR002487 (Transcription factor, K-box)	0.89	0.91	0.87	0.63	0.64	0.31	1.16	0.45	0.97	0.93	0.98	0.81
GSVIVG01033067001	MADS-box transcription factor 18; contains IPR002100 (Transcription factor, MADS-box), IPR002487 (Transcription factor, K-box)	1.36	0.9	1.3	3.21	1.92	2.33	1.28	1.32	0.85	1.16	0.81	1.56
GSVIVG01027579001	MADS-box transcription factor 2; contains IPR002100 (Transcription factor, MADS-box), IPR002487 (Transcription factor, K-box)	1.03	1.14	1.21	1.13	0.9	0.45	0.83	0.78	0.81	0.96	1.1	0.74
GSVIVG01001701001	MADS-box transcription factor; contains IPR002100 (Transcription factor, MADS-box), IPR002487 (Transcription factor, K-box)	0.88	0.66	0.79	0.58	0.66	0.42	0.76	0.71	0.79	0.77	0.72	0.59
GSVIVG01005934001	MADS-box transcription factor; contains IPR002100 (Transcription factor, MADS-box), IPR002487 (Transcription factor, K-box)	0.88	0.81	1.02	1.12	0.88	0.47	0.83	0.64	0.91	0.69	1.34	0.61
GSVIVG01015641001	MADS-box transcription factor; contains IPR002100 (Transcription factor, MADS-box), IPR002487 (Transcription factor, K-box)	0.85	0.97	0.88	0.76	0.75	0.25	0.88	0.49	0.89	0.85	1.17	0.77
GSVIVG01027577001	MADS-box transcription factor; contains IPR002100 (Transcription factor, MADS-box), IPR002487 (Transcription factor, K-box)	1.1	1.18	1.66	0.83	0.91	3.41	0.3	0.65	0.83	0.97	0.36	0.49
GSVIVG01010521001	Transcription factor MADS-box 2; contains IPR002100 (Transcription factor, MADS-box), IPR002487 (Transcription factor, K-box)	1	1.09	23.67	4	54.33	1	3.33	1	1	1	1	1
GSVIVG01003861001	MADS-box transcription factor-like protein; contains IPR002100 (Transcription factor, MADS-box), IPR002487 (Transcription factor, K-box)	1	1	1	28.67	11.33	128.67	0.76	1	1	1	1.82	6
GSVIVG01021303001	Agamous MADS-box transcription factor; contains IPR002100 (Transcription factor, MADS-box), IPR002487 (Transcription factor, K-box)	0.83	0.71	0.8	0.68	0.78	0.35	0.69	0.68	1.24	0.6	1.57	1.25
GSVIVG01011447001	Mixta-like2 MYB transcription factor; contains IPR009057 (Homeodomain-like)	0.89	1	0.86	0.84	0.7	0.45	0.79	0.55	0.99	0.74	1.05	0.66
GSVIVG01006275001	Myb family transcription factor 2; contains IPR009057 (Homeodomain-like)	0.88	0.69	0.83	1.05	0.62	0.41	0.68	0.71	0.47	0.6	0.85	0.6
GSVIVG01025226001	Myb family transcription factor; contains IPR009057 (Homeodomain-like)	0.79	0.79	0.78	0.71	0.57	0.42	0.82	0.74	0.81	0.73	0.8	0.7
GSVIVG01034166001	Myb family transcription factor; contains IPR009057 (Homeodomain-like)	0.57	0.91	0.66	0.59	0.56	0.17	0.84	0.39	0.88	0.67	1.45	0.46
GSVIVG01019971001	Myb family transcription factor; contains IPR009057 (Homeodomain-like), IPR025756 (MYB-CC type transcription factor, LHEQLE-containing domain)	0.8	1.07	1.03	1.04	0.95	0.5	0.66	0.84	0.57	0.88	1	0.6
GSVIVG01033381001	Myb family transcription factor; contains IPR009057 (Homeodomain-like), IPR025756 (MYB-CC type transcription factor, LHEQLE-containing domain)	1.01	1.18	1.75	1.76	1.09	1.53	0.71	1.06	1.28	2.25	1.33	1.17
GSVIVG01009589001	Myb family transcription factor-like protein; contains IPR009057 (Homeodomain-like)	1.04	0.66	0.66	0.59	0.72	0.31	0.91	0.45	0.94	0.75	0.99	0.62
GSVIVG01007843001	MYB transcription factor 2; contains IPR009057 (Homeodomain-like)	0.82	0.85	0.64	0.68	0.84	0.39	0.79	0.68	0.89	0.86	0.94	0.76
GSVIVG01007981001	MYB transcription factor MIXTA-like 2; contains IPR009057 (Homeodomain-like)	0.69	0.89	0.6	0.59	0.35	0.71	0.67	0.84	1.44	1.4	1.09	1.11
GSVIVG01016996001	Myb transcription factor; contains IPR001878 (Zinc finger, CCHC-type), IPR009057 (Homeodomain-like)	1.27	1.22	1.32	1.44	1.03	2.2	1.09	1.49	1.08	1.18	0.89	1.37
GSVIVG01003156001	MYB transcription factor; contains IPR009057 (Homeodomain-like)	1.64	1.48	1.44	2.58	1.91	2.91	1	2.81	0.98	1.34	1.13	1.15
GSVIVG01003675001	MYB transcription factor; contains IPR009057 (Homeodomain-like)	0.87	0.87	0.97	0.37	0.57	0.53	0.87	0.85	0.89	0.89	0.72	0.91
GSVIVG01008005001	MYB transcription factor; contains IPR009057 (Homeodomain-like)	1.55	2.03	1.93	3.38	2.7	3.39	1.81	2.64	1.83	1.43	1	1.33
GSVIVG01009716001	MYB transcription factor; contains IPR009057 (Homeodomain-like)	0.63	0.45	0.56	0.82	0.65	1.03	0.88	0.78	0.55	0.6	0.76	0.69
GSVIVG01018745001	MYB transcription factor; contains IPR009057 (Homeodomain-like)	0.67	0.86	0.72	0.67	0.55	0.27	0.64	0.63	0.66	0.57	0.92	0.48
GSVIVG01024794001	MYB transcription factor; contains IPR009057 (Homeodomain-like)	0.93	0.64	0.87	0.83	0.55	0.43	0.64	0.6	0.55	0.8	0.79	0.57
GSVIVG01025034001	MYB transcription factor; contains IPR009057 (Homeodomain-like)	1.26	1.12	1.25	1.36	1.29	2.07	1.35	1.03	1.37	1.48	1	1.26
GSVIVG01025544001	MYB transcription factor; contains IPR009057 (Homeodomain-like)	0.8	0.83	1.04	0.73	0.89	0.29	0.78	0.69	1.37	1.27	2.09	0.55
GSVIVG01029904001	MYB transcription factor; contains IPR009057 (Homeodomain-like)	0.97	0.79	1.42	1.33	0.9	0.46	1.13	1	0.92	1.29	1.13	0.75
GSVIVG01029941001	MYB transcription factor; contains IPR009057 (Homeodomain-like)	2.38	2.82	3.27	6.71	3.8	10.38	1.91	3.88	2.13	1.7	0.97	1.99
GSVIVG01030708001	MYB transcription factor; contains IPR009057 (Homeodomain-like)	1.24	1.07	1.38	2.24	1.49	1.88	1	0.85	1.06	1.15	1.03	1.19
GSVIVG01030822001	Myb transcription factor; contains IPR009057 (Homeodomain-like)	0.85	1.16	1.11	1.48	0.89	0.09	1.25	0.46	1.29	0.17	0.55	0.31
GSVIVG01030829001	Myb transcription factor; contains IPR009057 (Homeodomain-like)	0.74	1.07	0.6	1.02	0.5	0.25	0.66	0.59	1.18	0.17	0.85	0.31
GSVIVG01032467001	MYB transcription factor; contains IPR009057 (Homeodomain-like)	0.82	1	1.29	0.83	0.91	0.28	0.67	0.26	0.67	0.54	0.91	0.73
GSVIVG01032564001	MYB transcription factor; contains IPR009057 (Homeodomain-like)	1.59	1.41	1.62	2.43	3.51	3.15	1.23	1.91	2.74	1.09	0.82	1.57
GSVIVG01034001001	MYB transcription factor; contains IPR009057 (Homeodomain-like)	0.89	0.72	0.93	0.79	0.85	0.47	1.03	0.61	1.12	0.74	0.87	0.7
GSVIVG01035467001	MYB transcription factor; contains IPR009057 (Homeodomain-like)	0.32	0.56	0.53	0.93	0.12	0.06	0.17	0.41	0.48	0.41	7.07	0.34
GSVIVG01003966001	MYB transcription factor; contains IPR009057 (Homeodomain-like), IPR010376 (Domain of unknown function, DUF971)	1.02	0.93	1.33	0.97	0.49	0.63	1.13	0.86	0.91	1.23	1.03	0.68
GSVIVG01004464001	Myb transcription factor-like protein; contains IPR009057 (Homeodomain-like)	3.81	6.94	6.45	7.59	22.86	22.74	2.11	9.49	10.07	11.93	2.1	7.45
GSVIVG01015264001	Myb transcription factor-like protein; contains IPR009057 (Homeodomain-like)	1.93	2.47	2.4	3.28	2.2	2.76	3.24	3.66	2.76	2.28	1.5	1.83
GSVIVG01033648001	Myb transcription factor-like protein; contains IPR009057 (Homeodomain-like)	4.67	6.72	7.69	18.4	12.81	25.9	1.73	4	2.99	2.4	1.34	3.08
GSVIVG01000606001	MYB transcription factor-like; contains IPR009057 (Homeodomain-like)	0.97	1.05	1.11	1.44	1.67	2.8	1	1.2	0.96	0.99	1.23	1.75
GSVIVG01020827001	MYB transcription factor-like; contains IPR009057 (Homeodomain-like)	5.37	9.29	9.11	52.17	37.3	136	1.98	4.21	4.79	4.17	2.23	7.12
GSVIVG01035663001	Myb, putative; contains IPR009057 (Homeodomain-like)	0.85	0.96	0.87	0.6	0.66	0.23	1.01	0.47	1.25	0.77	1.05	0.52
GSVIVG01015370001	Myb; contains IPR009057 (Homeodomain-like)	0.63	0.69	0.78	0.29	0.52	0.18	1.19	0.36	1.29	0.73	0.91	0.51
GSVIVG01019834001	Myb; contains IPR009057 (Homeodomain-like)	1.13	1.23	0.77	1.45	1.03	3.08	1.26	1.4	1.59	1.19	0.84	1.27
GSVIVG01019967001	MYB-family transcription factor, putative; contains IPR009057 (Homeodomain-like)	0.49	0.76	0.57	0.38	0.69	0.24	1.45	0.29	0.86	0.35	5	0.47
GSVIVG01000232001	Myb-like transcription factor 1; contains IPR009057 (Homeodomain-like)	1.19	0.94	1.16	1.55	2.22	2.13	1.41	1.47	1.46	1.57	2.12	1.83
GSVIVG01008401001	Myb-like transcription factor 6; contains IPR009057 (Homeodomain-like)	0.87	0.93	0.85	0.71	0.74	0.38	1	0.59	0.73	0.71	1.14	0.88
GSVIVG01028171001	Myb-like transcription factor Myb 5; contains IPR009057 (Homeodomain-like)	6.71	25.86	15.96	152.5	23.77	301.5	1.84	10.11	1.83	3.57	1.74	8.98
GSVIVG01012777001	Myb-like transcription factor; contains IPR009057 (Homeodomain-like)	0.86	0.71	0.73	0.89	0.26	0.42	1.12	1.02	1.62	1.25	1.61	0.68
GSVIVG01028091001	Myb-like transcription factor; contains IPR009057 (Homeodomain-like)	0.84	0.9	0.7	0.77	0.54	0.12	0.65	0.43	0.61	0.5	1.21	0.29
GSVIVG01028235001	Myb-like transcription factor; contains IPR009057 (Homeodomain-like)	0.88	0.82	0.73	0.75	0.75	0.49	0.92	0.75	0.92	0.99	1.4	0.81
GSVIVG01004317001	Myb-related transcription factor; contains IPR009057 (Homeodomain-like)	1.02	0.8	0.6	1.02	0.92	0.29	1.08	0.48	0.67	0.46	0.98	0.72
GSVIVG01018577001	Myb-related transcription factor; contains IPR009057 (Homeodomain-like)	0.78	0.68	1.18	0.45	0.38	0.34	0.81	0.41	1.15	1.07	1.12	1.13
GSVIVG01027810001	Myb-related transcription factor; contains IPR009057 (Homeodomain-like)	7.81	6.2	7.91	16.25	8.82	25.41	3.02	5.95	5.31	2.71	2.14	4.67
GSVIVG01027811001	Myb-related transcription factor; contains IPR009057 (Homeodomain-like)	15.03	11.61	14.13	22.6	11.2	52.94	3.42	7.45	3.71	4.26	2.08	5.96
GSVIVG01035363001	Putative MYB transcription factor; contains IPR001878 (Zinc finger, CCHC-type), IPR009057 (Homeodomain-like)	0.77	0.6	0.84	0.61	0.42	0.33	0.62	0.58	0.6	0.92	1.35	0.38
GSVIVG01008241001	Putative MYB transcription factor; contains IPR009057 (Homeodomain-like)	0.62	1.11	0.95	0.89	0.84	0.22	0.68	0.83	0.81	1.05	1.53	0.38
GSVIVG01008303001	Putative MYB transcription factor; contains IPR009057 (Homeodomain-like)	1.51	2.06	1.95	2.99	2.36	10.74	1.24	2.72	1.39	1.37	1.27	2.52
GSVIVG01011872001	Putative MYB transcription factor; contains IPR009057 (Homeodomain-like)	1.12	1.97	2.74	2.19	4.74	10.96	1.88	3.35	0.76	4.47	1.86	12.82
GSVIVG01014454001	Putative MYB transcription factor; contains IPR009057 (Homeodomain-like)	5.05	6.1	5.55	8.22	8.4	14.15	1.38	11.36	3.54	4.65	2.58	8.73
GSVIVG01014770001	Putative MYB transcription factor; contains IPR009057 (Homeodomain-like)	1.49	1.12	3.56	1.43	2	5.72	0.52	2.61	1.06	2.81	0.28	2.31
GSVIVG01016767001	Putative MYB transcription factor; contains IPR009057 (Homeodomain-like)	1.12	0.81	0.95	0.61	0.73	0.23	0.85	0.76	0.92	0.77	0.87	0.62
GSVIVG01023531001	Putative MYB transcription factor; contains IPR009057 (Homeodomain-like)	2.41	1.48	2.11	8.18	3.54	5.9	1.47	1.42	1.74	2.09	1.11	0.72
GSVIVG01025269001	Putative MYB transcription factor; contains IPR009057 (Homeodomain-like)	1.1	0.83	0.71	0.56	0.77	0.28	0.35	0.47	2.08	1.14	0.98	0.5
GSVIVG01027182001	Putative MYB transcription factor; contains IPR009057 (Homeodomain-like)	0.62	1.19	0.87	0.7	1.45	0.52	0.7	0.44	2.47	5.27	1.28	0.9
GSVIVG01028328001	Putative MYB transcription factor; contains IPR009057 (Homeodomain-like)	2.39	3.63	4	8.53	11.76	28.93	1.89	4.16	2	2.54	1.94	6.15
GSVIVG01034943001	Putative MYB transcription factor; contains IPR009057 (Homeodomain-like)	1.68	3.8	3.45	7.62	7.67	13.16	1.64	4.9	2.48	2.07	1.33	2.89
GSVIVG01035041001	Putative MYB transcription factor; contains IPR009057 (Homeodomain-like)	0.88	0.85	0.79	0.38	0.42	0.2	4.21	0.17	0.52	0.36	1.38	0.58
GSVIVG01035332001	Putative MYB transcription factor; contains IPR009057 (Homeodomain-like)	0.86	3.91	2.83	1.9	1.3	6.09	1.53	1	1.11	0.79	1.32	1.16
GSVIVG01035459001	Putative MYB transcription factor; contains IPR009057 (Homeodomain-like)	1.32	1.77	2.2	1.27	1.04	0.97	0.74	1.02	1.05	1.56	1.82	2.36
GSVIVG01035461001	Putative MYB transcription factor; contains IPR009057 (Homeodomain-like)	0.81	1.07	1.2	1.62	0.61	0.47	1.09	0.32	1.66	0.63	0.58	0.66
GSVIVG01035463001	Putative MYB transcription factor; contains IPR009057 (Homeodomain-like)	0.63	0.82	0.58	0.42	1.17	0.15	0.24	0.49	2.21	0.2	1.44	0.13
GSVIVG01036090001	Putative MYB transcription factor; contains IPR009057 (Homeodomain-like)	1.52	2.3	2.19	4.65	5.15	7.91	1.22	2.76	1.25	1.59	1.17	2.09
GSVIVG01021072001	Putative MYB transcription factor; contains IPR009057 (Homeodomain-like), IPR025756 (MYB-CC type transcription factor, LHEQLE-containing domain)	0.75	0.76	0.87	0.81	0.65	0.4	0.64	0.65	0.72	0.81	1.09	0.8
GSVIVG01036802001	Putative myb-related transcription factor; contains IPR009057 (Homeodomain-like)	0.74	1.07	1.87	3.42	9.07	1.68	1.82	1.39	1.85	1.26	1.19	1.54
GSVIVG01007740001	Transcription factor Myb; contains IPR009057 (Homeodomain-like)	0.82	1.11	0.86	0.74	0.74	0.17	0.59	0.51	0.53	0.42	1.45	0.54
GSVIVG01013735001	Transcription factor Myb; contains IPR009057 (Homeodomain-like)	0.23	0.21	0.29	0.02	0.05	0.03	0.38	1.59	0.11	0.34	10	0.25
GSVIVG01008644001	Putative shattering protein; contains IPR001005 (SANT/Myb domain)	0.68	0.7	1.02	0.68	0.58	0.24	0.74	0.72	0.64	0.53	1.05	0.48
GSVIVG01026222001	Putative shattering protein; contains IPR017877 (Myb-like domain)	1.39	1.22	0.84	0.65	0.27	0.48	1.78	0.22	1.01	0.35	3.03	0.34
GSVIVG01027467001	NAC domain containing protein 50; contains IPR003441 (No apical meristem (NAM) protein)	0.99	1.43	1.74	4.1	3	14.76	0.35	0.67	4.71	0.04	20	0.1
GSVIVG01006485001	NAC domain protein,; contains IPR003441 (No apical meristem (NAM) protein)	3.22	1.74	6.86	50	71.67	64.67	3.67	1	8.71	11.67	0.91	2.09
GSVIVG01008291001	NAC domain protein,; contains IPR003441 (No apical meristem (NAM) protein)	4.17	7.8	1.71	10.7	6.06	48.67	0.26	1.55	0.73	0.68	3.5	3.56
GSVIVG01011445001	NAC domain protein,; contains IPR003441 (No apical meristem (NAM) protein)	1.34	0.96	1.65	1.8	1.73	3.45	1.08	1.76	1.08	1.36	1.24	1.66
GSVIVG01014405001	NAC domain protein,; contains IPR003441 (No apical meristem (NAM) protein)	1	1	8	3	55	3.15	0.88	1	0.56	2	1.49	2.3
GSVIVG01020834001	NAC domain protein,; contains IPR003441 (No apical meristem (NAM) protein)	5.34	10.06	10.91	22.29	13.65	46.62	2.54	3.3	2.2	3.33	1.87	4.55
GSVIVG01022354001	NAC domain protein,; contains IPR003441 (No apical meristem (NAM) protein)	1.55	1.82	1.68	2.28	1.74	5.82	1.05	2.18	0.96	1.18	0.92	2.03
GSVIVG01026468001	NAC domain protein,; contains IPR003441 (No apical meristem (NAM) protein)	1.86	0.86	2.8	1.84	1.66	0.71	0.89	1.18	0.75	1.64	1.23	1.59
GSVIVG01027470001	NAC domain protein,; contains IPR003441 (No apical meristem (NAM) protein)	0.69	0.4	0.92	0.44	0.28	0.95	1.33	0.47	3.46	0.97	0.73	0.59
GSVIVG01027472001	NAC domain protein,; contains IPR003441 (No apical meristem (NAM) protein)	0.88	0.16	0.51	0.56	0.1	0.37	0.97	0.96	1.83	0.63	1.31	1.01
GSVIVG01027473001	NAC domain protein,; contains IPR003441 (No apical meristem (NAM) protein)	0.96	0.68	0.57	0.85	0.45	0.81	0.89	1.24	1.47	1.24	1.05	1
GSVIVG01027477001	NAC domain protein,; contains IPR003441 (No apical meristem (NAM) protein)	0.84	0.63	0.75	0.53	0.53	1.19	1.81	0.82	2.56	1.22	2.06	0.8
GSVIVG01033032001	NAC domain protein,; contains IPR003441 (No apical meristem (NAM) protein)	2.2	2.71	1.87	4.15	4.26	5.35	1.71	3.45	1.84	1.63	1.15	1.83
GSVIVG01036071001	NAC domain protein,; contains IPR003441 (No apical meristem (NAM) protein)	1.27	1.02	1.13	1.66	1.19	3.13	1.13	1.29	1.38	1.09	0.81	1.38
GSVIVG01036091001	NAC domain protein,; contains IPR003441 (No apical meristem (NAM) protein)	1.53	2.32	2.78	6.84	7.5	8.06	1.81	1.88	1.96	1.56	2.42	3.34
GSVIVG01033372001	NAC domain transcription factor; contains IPR000772 (Ricin B lectin domain), IPR003441 (No apical meristem (NAM) protein)	1.07	1.06	1.3	1.61	2.07	3.53	1.18	1.45	1.07	1.28	1.19	2.1
GSVIVG01007982001	NAC domain-containing protein 21/22, putative; contains IPR003441 (No apical meristem (NAM) protein)	1.33	1.22	1.12	2.05	1.7	5.65	1.22	1.99	1.14	1.25	1.05	1.82
GSVIVG01020478001	NAC domain-containing protein 21/22, putative; contains IPR003441 (No apical meristem (NAM) protein)	1.16	1.56	1.98	2.5	2.19	4.97	1.46	2.37	1.2	1.56	1.2	2.68
GSVIVG01033374001	NAC domain-containing protein 21/22, putative; contains IPR003441 (No apical meristem (NAM) protein)	1.35	1.93	2.75	6.59	9.8	20.37	1.41	3.21	1.62	2.17	1.58	4.25
GSVIVG01025515001	NAC domain-containing protein 67; contains IPR003441 (No apical meristem (NAM) protein)	22.26	8.37	13.33	18.23	63.91	1858.33	9.38	4.78	10.87	3.84	1.98	11.71
GSVIVG01000940001	NAC domain-containing protein, putative; contains IPR003441 (No apical meristem (NAM) protein)	1.2	1.34	1.53	2.4	1.41	2.81	0.86	1.41	0.88	1.24	0.95	1.49
GSVIVG01008839001	NAC domain-containing protein, putative; contains IPR003441 (No apical meristem (NAM) protein)	1.21	1.74	1.68	2.45	2.17	2.4	1.16	1.55	1.11	1.33	1.35	1.44
GSVIVG01014403001	NAC domain-containing protein, putative; contains IPR003441 (No apical meristem (NAM) protein)	2.2	3.54	3.36	14.72	10.19	17.86	1.61	4.48	1.27	2	1.17	3.41
GSVIVG01019952001	NAC domain-containing protein, putative; contains IPR003441 (No apical meristem (NAM) protein)	1.35	1.48	1.85	3.4	2.87	5.35	1.18	1.56	1.26	1.13	1.28	1.72
GSVIVG01020384001	NAC domain-containing protein, putative; contains IPR003441 (No apical meristem (NAM) protein)	3	18.67	51.67	63.33	67	22.58	2.19	3.98	3.12	19.6	1.83	1.87
GSVIVG01020388001	NAC domain-containing protein, putative; contains IPR003441 (No apical meristem (NAM) protein)	9.44	84	13.62	67.67	75	27.53	2.76	1.13	2.47	4.87	0.46	2.9
GSVIVG01020389001	NAC domain-containing protein, putative; contains IPR003441 (No apical meristem (NAM) protein)	15	70	79.33	118	30.39	82.56	4.25	1.61	2.8	31.09	1.62	10.48
GSVIVG01020394001	NAC domain-containing protein, putative; contains IPR003441 (No apical meristem (NAM) protein)	5.5	13.71	11.53	55.33	44	99	0.76	4.75	1.54	3.77	2.71	1.21
GSVIVG01023921001	NAC domain-containing protein, putative; contains IPR003441 (No apical meristem (NAM) protein)	1.41	1.52	1.89	3.3	2.49	1.31	0.77	0.67	0.85	1.5	1.5	0.95
GSVIVG01029709001	NAC domain-containing protein, putative; contains IPR003441 (No apical meristem (NAM) protein)	0.78	0.88	0.82	0.53	0.57	0.38	0.85	0.67	0.77	0.79	0.98	0.65
GSVIVG01027323001	Transcription factor ORG2; contains IPR015660 (Achaete-scute transcription factor-related)	1.28	1.1	0.72	1.06	0.23	0.18	0.12	1	1	7.67	1	1
GSVIVG01033618001	Transcription factor ORG2; contains IPR015660 (Achaete-scute transcription factor-related)	1.7	1.53	0.96	1.94	0.17	0.18	0.2	0.11	5.33	12.33	2.38	8.33
GSVIVG01034621001	Transcription factor ORG2; contains IPR015660 (Achaete-scute transcription factor-related)	1.29	0.83	1.19	0.72	0.18	0.19	0.41	0.38	1	7.67	1.87	4.33
GSVIVG01036422001	Protein FAR1-RELATED SEQUENCE 5; contains IPR004330 (FAR1 DNA binding domain)	5.76	9.45	5.13	76.33	3.65	19.52	3.35	3.48	4.33	1.64	1.49	4.93
GSVIVG01036426001	Protein FAR1-RELATED SEQUENCE 5; contains IPR004330 (FAR1 DNA binding domain)	5.47	11.01	5.02	147	4.84	9.35	3.56	3.55	3.67	2.19	1.2	4.48
GSVIVG01030079001	Glucose-6-phosphate 1-dehydrogenase; contains IPR001282 (Glucose-6-phosphate dehydrogenase), IPR004330 (FAR1 DNA binding domain), IPR007527 (Zinc finger, SWIM-type), IPR018289 (MULE transposase domain)	0.99	0.96	0.97	0.68	0.67	0.41	0.95	0.68	0.94	0.92	1.27	0.57
GSVIVG01036120001	DNA polymerase epsilon subunit 3; contains IPR009072 (Histone-fold)	1.2	1.57	1.18	1.44	2.08	1.69	1.46	1.58	1.27	1.56	1.07	0.91
GSVIVG01004375001	Nuclear transcription factor Y subunit B-3; contains IPR003957 (Transcription factor, CBFA/NFYB, DNA topoisomerase), IPR009072 (Histone-fold)	0.85	1.03	0.97	0.71	0.78	0.42	0.83	0.71	0.94	0.82	1.33	0.74
GSVIVG01014673001	Nuclear transcription factor Y subunit B-3; contains IPR003957 (Transcription factor, CBFA/NFYB, DNA topoisomerase), IPR009072 (Histone-fold)	0.88	0.81	0.71	0.66	0.59	0.45	0.8	0.76	0.82	0.85	1.24	0.73
GSVIVG01025169001	Transcription factor; contains IPR009072 (Histone-fold)	1.26	1.39	0.88	0.97	0.77	0.59	0.62	0.72	0.45	0.76	0.98	0.81
GSVIVG01030085001	Fasciclin-like arabinogalactan protein; contains IPR000782 (FAS1 domain), IPR009072 (Histone-fold)	0.82	1	0.85	0.89	0.82	0.28	0.86	0.61	0.9	0.89	1.36	0.61
GSVIVG01035465001	Trihelix transcription factor	0.72	0.8	0.79	0.54	0.58	0.28	0.6	0.44	0.78	0.65	1.46	0.42
GSVIVG01011168001	Trihelix transcription factor GT-3b; contains IPR001005 (SANT/Myb domain)	1.91	2.43	4.22	5.54	8.95	25.62	1.33	4.07	1.59	3.39	3.11	6.64
GSVIVG01021832001	Trihelix transcription factor; contains IPR001005 (SANT/Myb domain)	0.88	0.86	0.87	0.72	0.72	0.49	0.8	0.63	0.86	0.76	1.33	0.76
GSVIVG01015567001	YABBY protein; contains IPR006780 (YABBY protein)	0.9	0.88	0.97	0.8	0.69	0.44	0.86	0.56	0.94	0.94	1.11	0.7
GSVIVG01022586001	YABBY; contains IPR006780 (YABBY protein)	0.86	0.65	0.77	0.58	0.6	0.42	0.85	0.58	0.73	0.78	0.84	0.67
GSVIVG01001269001	Protein YABBY; contains IPR006780 (YABBY protein)	0.82	0.89	0.84	0.76	0.79	0.45	1.11	0.58	0.88	0.84	1.13	0.72
GSVIVG01027648001	Protein YABBY; contains IPR006780 (YABBY protein)	0.62	0.75	0.63	0.53	0.52	0.22	0.66	0.39	0.8	0.69	1.14	0.47
GSVIVG01019810001	Scarecrow transcription factor family protein; contains IPR005202 (Transcription factor GRAS)	0.56	0.63	0.95	0.95	0.54	0.08	0.45	0.31	0.72	1.38	0.62	0.6
GSVIVG01024931001	Scarecrow transcription factor family protein; contains IPR005202 (Transcription factor GRAS)	12.46	2.51	2.94	11.75	12.75	19.11	1.11	0.42	1.64	0.14	1.96	4.67
GSVIVG01024932001	Scarecrow transcription factor family protein; contains IPR005202 (Transcription factor GRAS)	1.2	1.38	1.27	1.42	1.5	2.18	1.17	1.09	1.11	1.09	1.17	1.03
GSVIVG01024933001	Scarecrow transcription factor family protein; contains IPR005202 (Transcription factor GRAS)	1.61	1.31	3.28	7.11	112.67	48.57	0.54	13.4	17	1.53	10.67	6.93
GSVIVG01010007001	Scarecrow; contains IPR005202 (Transcription factor GRAS)	1.36	1.39	1.49	1.71	1.89	2.51	1.3	1.64	1.6	1.3	1.07	1.47
GSVIVG01029824001	SCARECROW; contains IPR005202 (Transcription factor GRAS)	0.83	1.1	0.86	0.77	0.72	0.29	1.33	0.34	0.49	0.54	1.77	0.59
GSVIVG01014570001	Scarecrow-like 1 transcription factor; contains IPR005202 (Transcription factor GRAS)	1.71	1.88	1.68	2.09	2.49	3.27	2.04	2.48	2.18	1.28	1.03	1.26
GSVIVG01019809001	GAI-like protein 1; contains IPR005202 (Transcription factor GRAS)	0.35	0.88	0.92	0.67	0.5	0.06	0.8	0.32	1.06	0.86	1.48	0.73
GSVIVG01034878001	GAI-like protein 1; contains IPR005202 (Transcription factor GRAS)	1.42	2.06	0.82	10.33	50	5.12	1	2.93	0.51	1.38	4.27	1.85
GSVIVG01000142001	GRAS family transcription factor; contains IPR005202 (Transcription factor GRAS)	0.5	0.88	0.33	0.45	0.63	0.05	0.66	0.3	0.86	1.07	4.67	0.35
GSVIVG01004104001	GRAS family transcription factor; contains IPR005202 (Transcription factor GRAS)	0.64	1.04	0.73	0.93	0.76	0.59	0.59	0.36	1.51	0.68	0.98	0.69
GSVIVG01026482001	GRAS family transcription factor; contains IPR005202 (Transcription factor GRAS)	3.03	1.9	1.57	2.43	2.54	5.11	4.87	1.14	1.31	5.33	2.88	6.32
GSVIVG01003836001	Squamosa promoter binding-like protein; contains IPR004333 (Transcription factor, SBP-box)	1.27	1.31	1.93	2.69	1.2	1.39	0.79	0.65	0.77	0.63	1.58	1.05
GSVIVG01020578001	Squamosa promoter binding-like protein; contains IPR017238 (Squamosa promoter-binding protein)	0.74	0.69	0.74	0.54	0.5	0.19	0.59	0.41	0.73	0.74	1.01	0.38
GSVIVG01014302001	Squamosa promoter-binding protein, putative; contains IPR017238 (Squamosa promoter-binding protein)	0.84	0.78	0.79	0.94	0.59	0.39	0.63	0.33	0.74	1.16	0.68	0.62
GSVIVG01021087001	Squamosa promoter-binding protein, putative; contains IPR017238 (Squamosa promoter-binding protein)	1.11	1.04	1.31	0.86	1.01	0.4	0.82	0.79	0.91	0.86	1.21	0.82
GSVIVG01010496001	Squamosa promoter-binding-like protein; contains IPR004333 (Transcription factor, SBP-box)	0.86	1.01	1.01	0.74	0.67	0.29	0.95	0.61	1.12	0.88	1.32	0.55
GSVIVG01014236001	Transcription factor TCP4; contains IPR005333 (Transcription factor, TCP)	0.88	0.79	0.73	0.61	0.76	0.43	0.89	0.58	0.84	0.69	1.27	0.55
GSVIVG01020666001	Transcription factor TCP4; contains IPR005333 (Transcription factor, TCP)	0.83	1.11	0.93	0.86	0.73	0.28	0.81	0.33	0.99	0.91	1.53	0.6
GSVIVG01021167001	Transcription factor TCP4; contains IPR005333 (Transcription factor, TCP)	0.81	0.98	0.75	0.4	0.58	0.18	0.92	0.37	0.54	0.27	0.82	0.13
GSVIVG01008023001	Transcription factor, putative; contains IPR005333 (Transcription factor, TCP)	0.65	0.89	0.73	0.75	0.62	0.43	0.85	0.48	0.79	0.65	0.89	0.58
GSVIVG01020011001	Transcription factor, putative; contains IPR005333 (Transcription factor, TCP)	0.77	0.79	0.82	0.68	0.75	0.33	0.69	0.49	0.79	0.68	1.2	0.64
GSVIVG01026145001	Transcription factor, putative; contains IPR005333 (Transcription factor, TCP)	0.9	0.79	0.83	0.79	0.51	0.39	0.67	0.68	0.75	0.79	0.59	0.71
GSVIVG01008109001	TCP family transcription factor containing protein; contains IPR005333 (Transcription factor, TCP)	0.98	0.71	0.94	1.01	1.18	0.42	1.1	0.76	0.92	0.91	0.94	0.8
GSVIVG01019876001	TCP transcription factor 20; contains IPR005333 (Transcription factor, TCP)	1.09	1.38	0.94	1.12	0.94	0.5	0.92	0.73	0.98	0.94	1.31	0.52
GSVIVG01007832001	Pentatricopeptide repeat-containing protein, putative; contains IPR002885 (Pentatricopeptide repeat), IPR011991 (Winged helix-turn-helix DNA-binding domain), IPR015633 (E2F Family)	0.76	0.72	1	0.8	0.64	0.27	1.23	0.54	0.81	1.19	0.8	0.62
GSVIVG01004930001	Transcription factor, putative; contains IPR011598 (Myc-type, basic helix-loop-helix (bHLH) domain)	1.98	1.21	3.45	4.35	6.16	7.6	1.36	3.01	2.11	1.8	1.05	4.32
GSVIVG01004940001	Inducer of CBF expression 1 protein; contains IPR011598 (Myc-type, basic helix-loop-helix (bHLH) domain)	0.75	0.76	0.67	0.63	0.55	0.39	0.65	0.79	0.61	0.75	0.9	0.76
GSVIVG01008637001	Inducer of CBF expression 1; contains IPR011598 (Myc-type, basic helix-loop-helix (bHLH) domain)	0.68	0.85	0.79	0.63	0.52	0.36	0.81	0.53	0.65	0.73	0.92	0.66
GSVIVG01015189001	Putative transcription factor; contains IPR011598 (Myc-type, basic helix-loop-helix (bHLH) domain)	14.67	14.82	13.06	14.69	15.67	27.77	4.85	7.37	5.54	2.97	2.01	3.82
GSVIVG01007772001	Basic helix-loop-helix domain-containing protein; contains IPR011598 (Myc-type, basic helix-loop-helix (bHLH) domain)	2.26	2.76	2.52	13.54	3.31	7.09	2.98	5.97	3.06	2.45	0.9	2.91
GSVIVG01018111001	Basic helix-loop-helix family protein; contains IPR011598 (Myc-type, basic helix-loop-helix (bHLH) domain)	9.06	4.18	5.28	4.86	14.53	29	1.71	4.01	2.08	1.06	0.86	2.39
GSVIVG01020027001	DNA-binding protein-like; contains IPR011598 (Myc-type, basic helix-loop-helix (bHLH) domain)	1.19	0.75	0.77	1.09	0.96	0.26	0.81	0.73	0.85	0.78	1.08	0.57
GSVIVG01017892001	DNA binding protein, putative; contains IPR011598 (Myc-type, basic helix-loop-helix (bHLH) domain)	0.53	0.86	1	0.71	0.86	0.4	1.11	0.73	0.68	1.08	1.46	0.71
GSVIVG01027446001	DNA binding protein, putative; contains IPR011598 (Myc-type, basic helix-loop-helix (bHLH) domain)	0.56	0.84	0.81	0.57	0.71	0.15	0.64	0.49	0.76	0.85	1.4	0.45
GSVIVG01026927001	Myc anthocyanin regulatory protein; contains IPR011598 (Myc-type, basic helix-loop-helix (bHLH) domain), IPR025610 (Transcription factor MYC/MYB N-terminal)	0.78	0.93	0.84	0.53	0.72	0.26	0.8	0.43	0.84	0.75	0.97	0.44
GSVIVG01007914001	Phytochrome-interacting factor 3.1; contains IPR011598 (Myc-type, basic helix-loop-helix (bHLH) domain), IPR024097 (Basic helix-loop-helix leucine zipper transcription factor)	1.13	1.27	1.32	1.23	1.18	0.41	0.89	1.17	1.13	1.18	1.59	0.87
GSVIVG01018165001	Phytochrome-interacting factor 3.1; contains IPR011598 (Myc-type, basic helix-loop-helix (bHLH) domain), IPR024097 (Basic helix-loop-helix leucine zipper transcription factor)	0.97	1.03	0.93	0.97	0.84	0.38	0.89	0.97	1.03	0.87	1.37	0.66
GSVIVG01028238001	Phytochrome-interacting factor 3.1; contains IPR011598 (Myc-type, basic helix-loop-helix (bHLH) domain), IPR024097 (Basic helix-loop-helix leucine zipper transcription factor)	0.68	0.9	0.63	0.42	0.7	0.43	1.13	0.56	0.9	0.86	1.28	0.59
GSVIVG01002668001	Transcription factor bHLH25; contains IPR011598 (Myc-type, basic helix-loop-helix (bHLH) domain)	2.42	1.93	4.12	2.23	1.23	1.14	0.67	1.52	1.7	0.41	0.36	1.64
GSVIVG01002833001	Transcription factor bHLH25; contains IPR011598 (Myc-type, basic helix-loop-helix (bHLH) domain)	1.51	1.63	3.58	2.1	2.41	2.39	2.64	0.98	2.26	1.1	0.26	3.12
GSVIVG01004409001	Transcription factor bHLH25; contains IPR011598 (Myc-type, basic helix-loop-helix (bHLH) domain)	0.93	0.57	0.88	0.65	0.55	0.44	0.67	0.95	0.86	0.98	0.83	0.78
GSVIVG01032789001	Transcription factor bHLH51; contains IPR011598 (Myc-type, basic helix-loop-helix (bHLH) domain)	0.86	0.95	0.94	0.91	0.85	0.34	0.96	0.74	0.99	0.99	1.64	0.85
GSVIVG01008164001	Transcription factor BIM1, putative; contains IPR011598 (Myc-type, basic helix-loop-helix (bHLH) domain)	1.03	1.03	0.65	0.72	0.77	0.38	0.91	0.6	1.05	0.8	1.44	0.69
GSVIVG01022111001	Transcription factor EC; contains IPR011598 (Myc-type, basic helix-loop-helix (bHLH) domain), IPR024097 (Basic helix-loop-helix leucine zipper transcription factor)	1.26	2.26	1.43	4.93	3.13	8.34	1.05	1.73	1.17	1.66	1.21	2.92
GSVIVG01028516001	Transcription factor EC; contains IPR011598 (Myc-type, basic helix-loop-helix (bHLH) domain), IPR024097 (Basic helix-loop-helix leucine zipper transcription factor)	0.95	0.85	0.96	0.82	0.67	0.42	1.05	0.82	1.14	1.05	1.05	0.75
GSVIVG01009467001	Transcription factor SPATULA; contains IPR011598 (Myc-type, basic helix-loop-helix (bHLH) domain), IPR024097 (Basic helix-loop-helix leucine zipper transcription factor)	1.16	1.21	1.56	1.89	1.8	3.56	1.3	1.77	1.88	1.4	1.2	1.52
GSVIVG01005301001	Transcription factor, putative; contains IPR011598 (Myc-type, basic helix-loop-helix (bHLH) domain)	1	0.73	0.85	0.7	0.83	0.48	0.78	0.73	0.77	0.93	1.03	0.7
GSVIVG01007117001	Transcription factor, putative; contains IPR011598 (Myc-type, basic helix-loop-helix (bHLH) domain)	0.93	1.07	1.15	1.13	0.8	0.45	0.91	0.62	1.31	1.28	2.31	1
GSVIVG01008628001	Transcription factor, putative; contains IPR011598 (Myc-type, basic helix-loop-helix (bHLH) domain)	1.03	0.9	1.34	1.59	1.09	1.65	0.82	0.39	0.79	0.58	1.07	0.93
GSVIVG01009469001	Transcription factor, putative; contains IPR011598 (Myc-type, basic helix-loop-helix (bHLH) domain)	2.09	1.32	2.67	3.98	3.72	3.09	1.71	5.86	3.54	3.7	1.29	2.61
GSVIVG01010280001	Transcription factor, putative; contains IPR011598 (Myc-type, basic helix-loop-helix (bHLH) domain)	0.67	0.49	0.75	0.93	0.51	0.24	1.36	0.48	1.36	0.89	0.61	0.62
GSVIVG01016594001	Transcription factor, putative; contains IPR011598 (Myc-type, basic helix-loop-helix (bHLH) domain)	1.61	8.23	14.33	10.15	9.07	27.12	0.62	3.27	2.37	4.87	1.41	1.82
GSVIVG01022120001	Transcription factor, putative; contains IPR011598 (Myc-type, basic helix-loop-helix (bHLH) domain)	1.37	2.04	1.27	1.41	2.44	2.94	1.55	1.33	0.99	1.88	1.26	3.25
GSVIVG01031020001	Transcription factor, putative; contains IPR011598 (Myc-type, basic helix-loop-helix (bHLH) domain)	1.34	1.8	1.74	2.37	1.57	2.16	0.9	1	1.4	1.13	1.16	1.48
GSVIVG01038142001	Transcription factor, putative; contains IPR011598 (Myc-type, basic helix-loop-helix (bHLH) domain)	1.04	0.89	1.14	0.87	0.49	0.74	0.52	0.49	0.84	0.88	0.99	0.7
GSVIVG01009234001	Transcription factor; contains IPR011598 (Myc-type, basic helix-loop-helix (bHLH) domain)	1.1	1.53	0.83	1.15	1.25	1.63	1.17	2.16	0.95	1.94	1.56	1.69
GSVIVG01009292001	Transcription factor; contains IPR011598 (Myc-type, basic helix-loop-helix (bHLH) domain)	0.95	0.64	0.87	0.61	0.56	0.47	0.75	0.7	0.93	0.79	0.66	0.65
GSVIVG01027766001	Transcription factor; contains IPR011598 (Myc-type, basic helix-loop-helix (bHLH) domain)	1.2	3.16	1.94	2.39	4.02	6.62	2.53	5.44	2.61	1.63	1.45	1.77
GSVIVG01028719001	Transcription factor; contains IPR011598 (Myc-type, basic helix-loop-helix (bHLH) domain)	1.07	1.28	1.03	0.98	0.78	0.49	1.5	0.59	1.31	1.02	1.62	0.88
GSVIVG01029311001	Transcription Factor; contains IPR011598 (Myc-type, basic helix-loop-helix (bHLH) domain)	0.93	1.19	1.78	1.16	2.52	1.76	0.93	1.29	0.96	1.45	0.87	1.58
GSVIVG01032055001	Transcription factor; contains IPR011598 (Myc-type, basic helix-loop-helix (bHLH) domain)	1.42	1.49	1.35	2.08	1.08	1.61	1.3	0.89	1.35	1.16	1.74	1.6
GSVIVG01024624001	WRKY transcription factor 1; contains IPR003657 (DNA-binding WRKY)	1.74	1.77	1.69	2.25	2.6	6.56	1.75	2.23	1.53	1.16	1.38	1.64
GSVIVG01012196001	WRKY transcription factor 11; contains IPR003657 (DNA-binding WRKY)	1.71	1.98	1.45	1.95	2	2.01	1.34	1.9	1.99	1.76	1.57	1.59
GSVIVG01021765001	WRKY transcription factor 14-1; contains IPR003657 (DNA-binding WRKY)	1.5	2.17	1.76	4.77	5.7	7.12	1.11	1.45	0.6	1.85	1.34	3.44
GSVIVG01022245001	WRKY transcription factor 16; contains IPR003657 (DNA-binding WRKY)	1.07	2.36	2.35	2.6	0.81	0.93	0.94	0.78	1.4	0.98	0.96	1.95
GSVIVG01033194001	WRKY transcription factor 16; contains IPR003657 (DNA-binding WRKY)	10.68	10.59	13.69	33.24	6.69	28.42	3.88	7.52	4.76	3.19	1.42	1.33
GSVIVG01030258001	WRKY transcription factor 17; contains IPR003657 (DNA-binding WRKY)	6.4	6.19	6.54	9.04	8.88	20.32	3.93	5.96	4.52	2.61	2	4.53
GSVIVG01022067001	WRKY transcription factor 20; contains IPR003657 (DNA-binding WRKY), IPR018872 (Zn-cluster domain)	1.71	2	1.87	2.96	1.93	2.49	1.56	1.99	1.41	1.44	1.15	1.57
GSVIVG01019511001	WRKY transcription factor 21; contains IPR003657 (DNA-binding WRKY)	4.8	2.56	3.5	4.12	3.04	6.71	1.97	1.17	1.55	1.6	1.58	1.98
GSVIVG01001286001	WRKY transcription factor 21; contains IPR003657 (DNA-binding WRKY), IPR018872 (Zn-cluster domain)	13.74	2.18	2.26	2.88	2.22	4.41	1.35	4.44	1.45	1.78	0.7	6.68
GSVIVG01028718001	WRKY transcription factor 27; contains IPR003657 (DNA-binding WRKY)	9.14	9.73	7.7	11.87	14.74	22	3	2.21	2.16	2.48	2.92	1.99
GSVIVG01027069001	Putative WRKY transcription factor 30; contains IPR003657 (DNA-binding WRKY)	1.65	1.96	2	2.41	1.44	3.67	1.23	1.31	1.08	0.97	1.3	1.37
GSVIVG01035885001	WRKY transcription factor 3; contains IPR003657 (DNA-binding WRKY)	1.94	1.79	2.2	2.11	1.17	3.04	1.37	1.66	1.36	0.92	0.83	1.39
GSVIVG01015952001	WRKY transcription factor 4; contains IPR003657 (DNA-binding WRKY)	4.87	7.68	5.63	6.68	5.72	19.81	2.94	9.08	2.89	1.68	1.23	2.48
GSVIVG01028244001	WRKY transcription factor 47-2; contains IPR003657 (DNA-binding WRKY)	1.96	1.73	2.54	4.47	3.7	6.14	1.75	1.16	1.24	1.7	1.87	2.09
GSVIVG01021252001	WRKY transcription factor 5; contains IPR003657 (DNA-binding WRKY)	1.3	1.3	1.35	2.01	1.48	3.56	1.1	1.88	1.11	1.24	1.19	1.85
GSVIVG01025491001	WRKY transcription factor 60; contains IPR003657 (DNA-binding WRKY)	0.31	0.23	1.05	0.32	0.16	0.16	0.22	0.35	0.49	0.55	1.17	0.69
GSVIVG01008046001	WRKY transcription factor, putative; contains IPR003657 (DNA-binding WRKY)	5.95	6.87	5.3	12.56	17.08	87.3	2.62	4.19	4.94	3.63	4.55	11.99
GSVIVG01008553001	WRKY transcription factor, putative; contains IPR003657 (DNA-binding WRKY)	1.33	1.38	1.72	4.09	3.39	12.3	1.25	1.88	1.16	1.15	0.96	2.13
GSVIVG01010525001	WRKY transcription factor, putative; contains IPR003657 (DNA-binding WRKY)	4.5	9.5	9.46	26.04	14.76	49.25	2.47	7.94	3.54	3.35	1.54	4.79
GSVIVG01011356001	WRKY transcription factor, putative; contains IPR003657 (DNA-binding WRKY)	1.01	0.85	1.14	4.45	1.5	4.91	0.47	1.74	0.24	1.36	2.08	3.23
GSVIVG01012682001	WRKY transcription factor, putative; contains IPR003657 (DNA-binding WRKY)	4.01	4.05	4.1	7.65	11.13	16.59	2.68	4.19	2.99	2.67	2.08	4.48
GSVIVG01019109001	WRKY transcription factor, putative; contains IPR003657 (DNA-binding WRKY)	1.22	0.75	0.9	0.45	0.8	0.35	1.59	0.43	0.47	1.05	1.13	3.31
GSVIVG01019419001	WRKY transcription factor, putative; contains IPR003657 (DNA-binding WRKY)	1.82	3.51	5.14	9.15	18.14	23.96	2.27	4.02	3.14	3.34	1.92	12.51
GSVIVG01020060001	WRKY transcription factor, putative; contains IPR003657 (DNA-binding WRKY)	4.43	5.96	5	8.18	15.87	34.41	1.96	2.42	3.57	1.83	2.19	4.61
GSVIVG01020864001	WRKY transcription factor, putative; contains IPR003657 (DNA-binding WRKY)	4.1	5.03	7.52	10.18	8.04	21.39	1.98	4.22	2.74	2.74	1.52	3.17
GSVIVG01021397001	WRKY transcription factor, putative; contains IPR003657 (DNA-binding WRKY)	5.39	5.27	7.78	10.85	22.53	24.84	2.91	4.35	3.58	3.61	2.24	4.91
GSVIVG01029688001	WRKY transcription factor, putative; contains IPR003657 (DNA-binding WRKY)	3.1	10.6	14.83	37.11	29.6	113.25	1	4	2.67	20.67	14.67	18.18
GSVIVG01030453001	WRKY transcription factor, putative; contains IPR003657 (DNA-binding WRKY)	2	1.8	2.11	3.21	3.33	5.42	2.12	1.97	2.22	1.55	1.5	2.12
GSVIVG01032662001	WRKY transcription factor, putative; contains IPR003657 (DNA-binding WRKY)	6.4	8.67	10.13	10	13.62	16.86	1.43	2.49	1.63	1.31	1.7	1.62
GSVIVG01034148001	WRKY transcription factor, putative; contains IPR003657 (DNA-binding WRKY)	0.93	0.73	0.78	0.7	0.75	0.38	1.37	0.55	1.24	1.35	1.09	1.21
GSVIVG01035426001	WRKY transcription factor, putative; contains IPR003657 (DNA-binding WRKY)	2.35	3.3	3.59	4.2	1.58	2.74	1.17	1.59	1.26	1.51	1.45	1.9
GSVIVG01037686001	WRKY transcription factor, putative; contains IPR003657 (DNA-binding WRKY)	4.93	5.3	5.61	18.58	25.11	58.03	4.62	5.04	2.88	6.1	2.2	9.67
GSVIVG01033188001	WRKY transcription factor, putative; contains IPR003657 (DNA-binding WRKY), IPR018872 (Zn-cluster domain)	2.04	2.15	2.18	2.54	2.14	2.27	1.72	2.3	1.7	1.49	1.31	1.55
GSVIVG01033063001	WRKY transcription factor; contains IPR003657 (DNA-binding WRKY)	7.83	12.42	46.96	68.41	71.5	349.81	5.12	11.54	6.36	5.27	1.32	12.48
GSVIVG01033195001	WRKY transcription factor; contains IPR003657 (DNA-binding WRKY)	12.57	16.47	18.62	132.29	22.55	187.43	4.58	18.43	4.24	13.96	2.69	4.8
GSVIVG01034968001	WRKY transcription factor; contains IPR003657 (DNA-binding WRKY)	2.6	3.48	3.58	4.73	5.22	6.1	2.32	4.35	2.24	2.05	1.75	2.25
GSVIVG01035884001	WRKY transcription factor; contains IPR003657 (DNA-binding WRKY)	4.13	6.68	8.78	19.29	16.23	22.58	3.35	4.58	3.35	3.47	1.66	4.8
GSVIVG01035965001	WRKY transcription factor; contains IPR003657 (DNA-binding WRKY)	0.82	0.82	0.74	0.66	0.44	0.43	0.81	0.61	0.69	0.54	1.02	0.55
GSVIVG01010794001	Zinc finger protein CONSTANS-like protein; contains IPR000315 (Zinc finger, B-box)	0.89	0.7	0.86	1.18	0.87	0.37	0.73	1.39	0.97	1.09	1.68	0.61
GSVIVG01018818001	Zinc finger protein CONSTANS-like protein; contains IPR000315 (Zinc finger, B-box)	0.99	0.61	0.89	1.25	0.91	0.34	0.84	1.29	1.13	1.47	1.55	0.74
GSVIVG01024204001	Zinc finger protein CONSTANS-like protein; contains IPR000315 (Zinc finger, B-box)	1.01	0.77	0.36	0.6	1.03	1.57	0.65	0.73	0.29	0.94	1.02	0.8
GSVIVG01030077001	Transcriptional adapter 2; contains IPR000433 (Zinc finger, ZZ-type), IPR009057 (Homeodomain-like)	0.82	0.69	0.86	0.47	0.61	0.96	1.05	0.82	1.49	0.9	0.95	0.9
GSVIVG01013190001	Zinc finger protein LSD1; contains IPR005735 (Zinc finger, LSD1-type)	0.57	0.7	0.77	0.57	0.38	0.45	0.66	0.56	0.6	0.83	1.07	0.44
GSVIVG01036499001	CONSTANS protein; contains IPR000315 (Zinc finger, B-box), IPR010402 (CCT domain)	0.65	0.61	0.83	0.95	0.89	0.33	0.88	1.03	0.88	1.07	1.54	0.87
GSVIVG01031300001	Putative zinc finger/matrin type 5; contains IPR000571 (Zinc finger, CCCH-type), IPR013085 (Zinc finger, U1-C type), IPR015880 (Zinc finger, C2H2-like)	0.93	0.48	1	0.71	0.84	0.44	0.92	0.74	0.86	0.7	1.24	0.67
GSVIVG01033396001	Pumilio-related RNA binding protein; contains IPR000571 (Zinc finger, CCCH-type), IPR016024 (Armadillo-type fold)	1.14	1.41	2.28	1.64	0.69	2.2	1.39	1.27	1.37	1.23	0.93	0.82
GSVIVG01015505001	Zinc finger CCCH domain-containing protein 34; contains IPR000571 (Zinc finger, CCCH-type), IPR026290 (Putative E3 ubiquitin-protein ligase, makorin-related)	1.15	0.98	1.08	1.33	1.17	2	0.98	1.34	0.87	1.01	0.98	1.24
GSVIVG01007992001	Dof zinc finger protein; contains IPR003851 (Zinc finger, Dof-type)	0.79	0.67	0.76	0.95	1.04	0.79	0.76	2.02	1.28	1.14	1.21	0.91
GSVIVG01008156001	Dof zinc finger protein; contains IPR003851 (Zinc finger, Dof-type)	0.77	0.94	0.71	0.7	0.64	0.35	0.69	0.66	0.75	0.67	0.85	0.54
GSVIVG01011138001	Dof zinc finger protein; contains IPR003851 (Zinc finger, Dof-type)	1.09	2.91	0.55	27	6.76	7.02	1	1	1	1	1	1
GSVIVG01019969001	Dof zinc finger protein; contains IPR003851 (Zinc finger, Dof-type)	0.86	0.56	0.81	0.95	0.61	0.4	0.89	0.92	1.01	0.97	1.45	0.69
GSVIVG01029943001	Dof zinc finger protein; contains IPR003851 (Zinc finger, Dof-type)	1.13	1.35	1.5	2.68	2.14	1.09	1.54	1.28	1.67	1.42	1.06	0.85
GSVIVG01005057001	Putative Dof zinc finger protein; contains IPR003851 (Zinc finger, Dof-type)	0.86	0.87	0.88	0.84	0.72	0.4	0.81	0.76	0.79	0.75	0.87	0.63
GSVIVG01007564001	Putative zinc finger protein; contains IPR003347 (JmjC domain), IPR013087 (Zinc finger C2H2-type/integrase DNA-binding domain)	0.77	0.73	0.74	0.77	0.6	0.49	0.72	0.58	0.59	0.75	0.9	0.65
GSVIVG01011587001	Putative zinc finger protein; contains IPR013087 (Zinc finger C2H2-type/integrase DNA-binding domain)	0.84	0.93	0.8	0.69	0.66	0.46	0.97	0.71	0.94	0.9	1.1	0.74
GSVIVG01031461001	Putative zinc finger protein; contains IPR015880 (Zinc finger, C2H2-like)	1.17	1.2	1.29	2.72	4.73	3.49	1.07	1.52	1.18	1.96	1.27	3.08
GSVIVG01014576001	C2H2 zinc finger protein; contains IPR007087 (Zinc finger, C2H2), IPR012317 (Poly(ADP-ribose) polymerase, catalytic domain)	0.7	0.83	0.74	0.46	0.5	0.09	0.49	0.39	0.44	0.66	1.15	0.28
GSVIVG01034505001	C2-H2 zinc finger protein; contains IPR013087 (Zinc finger C2H2-type/integrase DNA-binding domain)	1.36	1.44	1.37	2.13	1.76	3.24	1.08	1.58	1.17	1.33	1.1	1.38
GSVIVG01010980001	Zinc finger CCCH domain-containing protein; contains IPR000571 (Zinc finger, CCCH-type)	0.87	0.76	0.84	0.49	0.6	0.58	1.19	0.8	1.43	0.96	1.02	0.76
GSVIVG01015265001	Zinc finger CCCH domain-containing protein; contains IPR000571 (Zinc finger, CCCH-type)	0.79	1.12	0.84	0.87	0.74	0.45	0.89	0.83	0.91	0.75	1.33	0.74
GSVIVG01016711001	Zinc finger CCCH domain-containing protein; contains IPR000571 (Zinc finger, CCCH-type), IPR003034 (SAP domain)	0.43	0.65	1.45	0.67	0.42	0.07	0.74	0.18	1.92	1	0.55	0.18
GSVIVG01024728001	Zinc finger CCCH domain-containing protein; contains IPR000571 (Zinc finger, CCCH-type), IPR020683 (Ankyrin repeat-containing domain)	1.25	1.33	1.46	1.58	1.54	2.41	1.39	1.5	1.53	1.37	1.33	1.48
GSVIVG01032807001	Zinc finger CCCH domain-containing protein; contains IPR000571 (Zinc finger, CCCH-type), IPR020683 (Ankyrin repeat-containing domain)	2.09	1.64	1.63	1.94	1.87	2.56	2.28	1.67	2.42	1.33	1.66	1.4
GSVIVG01008925001	Nucleic acid binding protein, putative; contains IPR012317 (Poly(ADP-ribose) polymerase, catalytic domain), IPR015880 (Zinc finger, C2H2-like)	0.58	0.73	0.65	0.55	0.48	0.21	0.49	0.27	0.65	0.6	1.19	0.43
GSVIVG01009892001	Nucleic acid binding protein, putative; contains IPR012317 (Poly(ADP-ribose) polymerase, catalytic domain), IPR015880 (Zinc finger, C2H2-like)	0.94	1.07	0.79	0.76	0.69	0.5	0.95	0.84	0.67	0.76	0.97	0.6
GSVIVG01013168001	Putative SUPERMAN-like C2H2 zinc finger transcription factor; contains IPR015880 (Zinc finger, C2H2-like)	0.83	0.95	0.96	0.71	0.6	0.49	1.02	0.44	0.69	0.8	1.3	0.51
GSVIVG01031459001	Zinc finger family protein; contains IPR013087 (Zinc finger C2H2-type/integrase DNA-binding domain)	2.29	105	60.67	94	818.33	685	2.93	212.67	40.57	34.46	2.5	36.68
GSVIVG01033678001	Zinc finger family protein; contains IPR015880 (Zinc finger, C2H2-like)	0.83	0.59	1.09	1.29	0.82	0.37	0.8	0.93	0.85	1	1.4	0.75
GSVIVG01011819001	Zinc finger protein, putative; contains IPR000571 (Zinc finger, CCCH-type)	2.96	1.21	0.66	1.77	7.09	0.74	0.85	3.09	0.49	0.7	1.86	0.9
GSVIVG01010284001	Zinc finger protein, putative; contains IPR013087 (Zinc finger C2H2-type/integrase DNA-binding domain), IPR022755 (Zinc finger, double-stranded RNA binding)	0.79	0.72	0.75	0.47	0.53	0.34	0.79	0.66	0.84	0.7	1.15	0.7
GSVIVG01035905001	Zinc finger protein, putative; contains IPR015880 (Zinc finger, C2H2-like)	0.87	0.63	1.22	1.11	0.86	0.88	0.67	0.41	0.73	0.94	0.91	0.73
GSVIVG01000318001	Histone deacetylase 2a, putative; contains IPR015880 (Zinc finger, C2H2-like)	0.99	1.02	0.72	0.7	0.46	0.4	0.75	1.23	0.77	0.87	0.68	0.65
GSVIVG01003614001	Zinc finger homeodomain protein 1; contains IPR006456 (ZF-HD homeobox protein, Cys/His-rich dimerisation domain), IPR009057 (Homeodomain-like)	0.78	1.19	0.76	0.75	0.61	0.26	0.95	0.56	0.61	0.77	1.16	0.7
GSVIVG01009128001	Zinc finger homeodomain protein 1; contains IPR006456 (ZF-HD homeobox protein, Cys/His-rich dimerisation domain), IPR009057 (Homeodomain-like)	0.89	1.06	0.98	0.82	0.7	0.39	0.92	0.58	0.96	0.73	1.15	0.68
GSVIVG01009721001	Zinc finger-homeodomain protein 1; contains IPR006456 (ZF-HD homeobox protein, Cys/His-rich dimerisation domain), IPR009057 (Homeodomain-like)	0.68	0.96	0.66	0.55	0.46	0.38	0.82	0.3	0.61	0.35	1.29	0.3
GSVIVG01023137001	Zinc finger-homeodomain protein 2; contains IPR006456 (ZF-HD homeobox protein, Cys/His-rich dimerisation domain)	0.56	0.8	0.69	0.55	0.55	0.22	0.6	0.34	0.63	0.78	1.42	0.52
GSVIVG01018180001	GATA transcription factor, putative; contains IPR016679 (Transcription factor, GATA, plant)	0.77	0.83	0.84	0.78	0.58	0.45	0.56	0.42	0.5	0.79	0.92	0.71
GSVIVG01018951001	GATA transcription factor, putative; contains IPR013088 (Zinc finger, NHR/GATA-type)	0.87	1.24	0.97	0.88	0.65	0.4	0.87	0.64	0.64	0.84	1.22	0.61
GSVIVG01035048001	GATA transcription factor, putative; contains IPR013088 (Zinc finger, NHR/GATA-type)	0.63	0.68	0.58	0.43	0.43	0.14	0.45	0.23	0.66	0.6	1.27	0.38
GSVIVG01015204001	GATA transcription factor; contains IPR013088 (Zinc finger, NHR/GATA-type)	0.82	0.85	0.72	0.89	0.85	0.78	0.94	0.71	0.74	0.8	1.3	0.46
GSVIVG01017011001	GATA transcription factor; contains IPR013088 (Zinc finger, NHR/GATA-type)	0.49	0.66	0.62	0.57	0.47	0.26	0.54	0.32	0.7	0.69	1.16	0.42
GSVIVG01025199001	GATA transcription factor; contains IPR013088 (Zinc finger, NHR/GATA-type)	0.71	0.84	0.82	0.6	0.61	0.32	0.72	0.47	0.77	0.74	1.58	0.47
GSVIVG01033385001	GATA transcription factor; contains IPR013088 (Zinc finger, NHR/GATA-type)	0.67	0.7	0.68	0.55	0.62	0.33	0.8	0.58	0.66	0.74	1.05	0.67
GSVIVG01035406001	GATA transcription factor; contains IPR013088 (Zinc finger, NHR/GATA-type)	0.6	0.58	0.58	0.45	0.59	0.17	0.8	0.64	0.76	0.75	1.03	0.48
GSVIVG01035614001	GATA transcription factor; contains IPR013088 (Zinc finger, NHR/GATA-type)	0.83	0.94	0.79	0.87	0.82	0.37	0.68	0.46	0.84	0.79	0.93	0.55
GSVIVG01024194001	GATA transcription factor; contains IPR016679 (Transcription factor, GATA, plant)	1.54	1.42	1.21	1.35	1.09	1.88	1.13	2.07	1.15	1.13	1.24	1.14
The selected TF genes that were significantly induced
Gene ID	annotation	RG 4h	RG 8h	RG 12h	RG 18h	RG 24h	RG 36h	SY 4h	SY 8h	SY 12h	SY 18h	SY 24h	SY 36h
28 WRKY genes
GSVIVG01025491001	WRKY transcription factor 60; contains IPR003657 (DNA-binding WRKY)	0.31	0.23	1.05	0.32	0.16	0.16	0.22	0.35	0.49	0.55	1.17	0.69
GSVIVG01019109001	WRKY transcription factor, putative; contains IPR003657 (DNA-binding WRKY)	1.22	0.75	0.9	0.45	0.8	0.35	1.59	0.43	0.47	1.05	1.13	3.31
GSVIVG01035965001	WRKY transcription factor; contains IPR003657 (DNA-binding WRKY)	0.82	0.82	0.74	0.66	0.44	0.43	0.81	0.61	0.69	0.54	1.02	0.55
GSVIVG01024624001	WRKY transcription factor 1; contains IPR003657 (DNA-binding WRKY)	1.74	1.77	1.69	2.25	2.6	6.56	1.75	2.23	1.53	1.16	1.38	1.64
GSVIVG01021765001	WRKY transcription factor 14-1; contains IPR003657 (DNA-binding WRKY)	1.5	2.17	1.76	4.77	5.7	7.12	1.11	1.45	0.6	1.85	1.34	3.44
GSVIVG01001286001	WRKY transcription factor 21; contains IPR003657 (DNA-binding WRKY), IPR018872 (Zn-cluster domain)	13.74	2.18	2.26	2.88	2.22	4.41	1.35	4.44	1.45	1.78	0.7	6.68
GSVIVG01028244001	WRKY transcription factor 47-2; contains IPR003657 (DNA-binding WRKY)	1.96	1.73	2.54	4.47	3.7	6.14	1.75	1.16	1.24	1.7	1.87	2.09
GSVIVG01030453001	WRKY transcription factor, putative; contains IPR003657 (DNA-binding WRKY)	2	1.8	2.11	3.21	3.33	5.42	2.12	1.97	2.22	1.55	1.5	2.12
GSVIVG01035426001	WRKY transcription factor, putative; contains IPR003657 (DNA-binding WRKY)	2.35	3.3	3.59	4.2	1.58	2.74	1.17	1.59	1.26	1.51	1.45	1.9
GSVIVG01011356001	WRKY transcription factor, putative; contains IPR003657 (DNA-binding WRKY)	1.01	0.85	1.14	4.45	1.5	4.91	0.47	1.74	0.24	1.36	2.08	3.23
GSVIVG01033194001	WRKY transcription factor 16; contains IPR003657 (DNA-binding WRKY)	10.68	10.59	13.69	33.24	6.69	28.42	3.88	7.52	4.76	3.19	1.42	1.33
GSVIVG01030258001	WRKY transcription factor 17; contains IPR003657 (DNA-binding WRKY)	6.4	6.19	6.54	9.04	8.88	20.32	3.93	5.96	4.52	2.61	2	4.53
GSVIVG01028718001	WRKY transcription factor 27; contains IPR003657 (DNA-binding WRKY)	9.14	9.73	7.7	11.87	14.74	22	3	2.21	2.16	2.48	2.92	1.99
GSVIVG01015952001	WRKY transcription factor 4; contains IPR003657 (DNA-binding WRKY)	4.87	7.68	5.63	6.68	5.72	19.81	2.94	9.08	2.89	1.68	1.23	2.48
GSVIVG01008046001	WRKY transcription factor, putative; contains IPR003657 (DNA-binding WRKY)	5.95	6.87	5.3	12.56	17.08	87.3	2.62	4.19	4.94	3.63	4.55	11.99
GSVIVG01008553001	WRKY transcription factor, putative; contains IPR003657 (DNA-binding WRKY)	1.33	1.38	1.72	4.09	3.39	12.3	1.25	1.88	1.16	1.15	0.96	2.13
GSVIVG01010525001	WRKY transcription factor, putative; contains IPR003657 (DNA-binding WRKY)	4.5	9.5	9.46	26.04	14.76	49.25	2.47	7.94	3.54	3.35	1.54	4.79
GSVIVG01012682001	WRKY transcription factor, putative; contains IPR003657 (DNA-binding WRKY)	4.01	4.05	4.1	7.65	11.13	16.59	2.68	4.19	2.99	2.67	2.08	4.48
GSVIVG01019419001	WRKY transcription factor, putative; contains IPR003657 (DNA-binding WRKY)	1.82	3.51	5.14	9.15	18.14	23.96	2.27	4.02	3.14	3.34	1.92	12.51
GSVIVG01020060001	WRKY transcription factor, putative; contains IPR003657 (DNA-binding WRKY)	4.43	5.96	5	8.18	15.87	34.41	1.96	2.42	3.57	1.83	2.19	4.61
GSVIVG01020864001	WRKY transcription factor, putative; contains IPR003657 (DNA-binding WRKY)	4.1	5.03	7.52	10.18	8.04	21.39	1.98	4.22	2.74	2.74	1.52	3.17
GSVIVG01021397001	WRKY transcription factor, putative; contains IPR003657 (DNA-binding WRKY)	5.39	5.27	7.78	10.85	22.53	24.84	2.91	4.35	3.58	3.61	2.24	4.91
GSVIVG01029688001	WRKY transcription factor, putative; contains IPR003657 (DNA-binding WRKY)	3.1	10.6	14.83	37.11	29.6	113.25	1	4	2.67	20.67	14.67	18.18
GSVIVG01032662001	WRKY transcription factor, putative; contains IPR003657 (DNA-binding WRKY)	6.4	8.67	10.13	10	13.62	16.86	1.43	2.49	1.63	1.31	1.7	1.62
GSVIVG01037686001	WRKY transcription factor, putative; contains IPR003657 (DNA-binding WRKY)	4.93	5.3	5.61	18.58	25.11	58.03	4.62	5.04	2.88	6.1	2.2	9.67
GSVIVG01033063001	WRKY transcription factor; contains IPR003657 (DNA-binding WRKY)	7.83	12.42	46.96	68.41	71.5	349.81	5.12	11.54	6.36	5.27	1.32	12.48
GSVIVG01033195001	WRKY transcription factor; contains IPR003657 (DNA-binding WRKY)	12.57	16.47	18.62	132.29	22.55	187.43	4.58	18.43	4.24	13.96	2.69	4.8
GSVIVG01035884001	WRKY transcription factor; contains IPR003657 (DNA-binding WRKY)	4.13	6.68	8.78	19.29	16.23	22.58	3.35	4.58	3.35	3.47	1.66	4.8
24 MYB genes
GSVIVG01008005001	MYB transcription factor; contains IPR009057 (Homeodomain-like)	1.55	2.03	1.93	3.38	2.7	3.39	1.81	2.64	1.83	1.43	1	1.33
GSVIVG01029941001	MYB transcription factor; contains IPR009057 (Homeodomain-like)	2.38	2.82	3.27	6.71	3.8	10.38	1.91	3.88	2.13	1.7	0.97	1.99
GSVIVG01004464001	Myb transcription factor-like protein; contains IPR009057 (Homeodomain-like)	3.81	6.94	6.45	7.59	22.86	22.74	2.11	9.49	10.07	11.93	2.1	7.45
GSVIVG01015264001	Myb transcription factor-like protein; contains IPR009057 (Homeodomain-like)	1.93	2.47	2.4	3.28	2.2	2.76	3.24	3.66	2.76	2.28	1.5	1.83
GSVIVG01033648001	Myb transcription factor-like protein; contains IPR009057 (Homeodomain-like)	4.67	6.72	7.69	18.4	12.81	25.9	1.73	4	2.99	2.4	1.34	3.08
GSVIVG01020827001	MYB transcription factor-like; contains IPR009057 (Homeodomain-like)	5.37	9.29	9.11	52.17	37.3	136	1.98	4.21	4.79	4.17	2.23	7.12
GSVIVG01028171001	Myb-like transcription factor Myb 5; contains IPR009057 (Homeodomain-like)	6.71	25.86	15.96	152.5	23.77	301.5	1.84	10.11	1.83	3.57	1.74	8.98
GSVIVG01027810001	Myb-related transcription factor; contains IPR009057 (Homeodomain-like)	7.81	6.2	7.91	16.25	8.82	25.41	3.02	5.95	5.31	2.71	2.14	4.67
GSVIVG01027811001	Myb-related transcription factor; contains IPR009057 (Homeodomain-like)	15.03	11.61	14.13	22.6	11.2	52.94	3.42	7.45	3.71	4.26	2.08	5.96
GSVIVG01008303001	Putative MYB transcription factor; contains IPR009057 (Homeodomain-like)	1.51	2.06	1.95	2.99	2.36	10.74	1.24	2.72	1.39	1.37	1.27	2.52
GSVIVG01011872001	Putative MYB transcription factor; contains IPR009057 (Homeodomain-like)	1.12	1.97	2.74	2.19	4.74	10.96	1.88	3.35	0.76	4.47	1.86	12.82
GSVIVG01014454001	Putative MYB transcription factor; contains IPR009057 (Homeodomain-like)	5.05	6.1	5.55	8.22	8.4	14.15	1.38	11.36	3.54	4.65	2.58	8.73
GSVIVG01014770001	Putative MYB transcription factor; contains IPR009057 (Homeodomain-like)	1.49	1.12	3.56	1.43	2	5.72	0.52	2.61	1.06	2.81	0.28	2.31
GSVIVG01023531001	Putative MYB transcription factor; contains IPR009057 (Homeodomain-like)	2.41	1.48	2.11	8.18	3.54	5.9	1.47	1.42	1.74	2.09	1.11	0.72
GSVIVG01028328001	Putative MYB transcription factor; contains IPR009057 (Homeodomain-like)	2.39	3.63	4	8.53	11.76	28.93	1.89	4.16	2	2.54	1.94	6.15
GSVIVG01034943001	Putative MYB transcription factor; contains IPR009057 (Homeodomain-like)	1.68	3.8	3.45	7.62	7.67	13.16	1.64	4.9	2.48	2.07	1.33	2.89
GSVIVG01036090001	Putative MYB transcription factor; contains IPR009057 (Homeodomain-like)	1.52	2.3	2.19	4.65	5.15	7.91	1.22	2.76	1.25	1.59	1.17	2.09
GSVIVG01036802001	Putative myb-related transcription factor; contains IPR009057 (Homeodomain-like)	0.74	1.07	1.87	3.42	9.07	1.68	1.82	1.39	1.85	1.26	1.19	1.54
GSVIVG01019967001	MYB-family transcription factor, putative; contains IPR009057 (Homeodomain-like)	0.49	0.76	0.57	0.38	0.69	0.24	1.45	0.29	0.86	0.35	5	0.47
GSVIVG01035467001	MYB transcription factor; contains IPR009057 (Homeodomain-like)	0.32	0.56	0.53	0.93	0.12	0.06	0.17	0.41	0.48	0.41	7.07	0.34
GSVIVG01035041001	Putative MYB transcription factor; contains IPR009057 (Homeodomain-like)	0.88	0.85	0.79	0.38	0.42	0.2	4.21	0.17	0.52	0.36	1.38	0.58
GSVIVG01035463001	Putative MYB transcription factor; contains IPR009057 (Homeodomain-like)	0.63	0.82	0.58	0.42	1.17	0.15	0.24	0.49	2.21	0.2	1.44	0.13
GSVIVG01013735001	Transcription factor Myb; contains IPR009057 (Homeodomain-like)	0.23	0.21	0.29	0.02	0.05	0.03	0.38	1.59	0.11	0.34	10	0.25
GSVIVG01026222001	Putative shattering protein; contains IPR017877 (Myb-like domain)	1.39	1.22	0.84	0.65	0.27	0.48	1.78	0.22	1.01	0.35	3.03	0.34
20 ERF genes
GSVIVG01018271001	Ethylene responsive transcription factor 1a; contains IPR016177 (DNA-binding, integrase-type)	22.67	367.33	53	144.33	540.67	504.33	116.67	29.97	220.33	9.89	1.22	9.81
GSVIVG01031747001	Ethylene responsive transcription factor 2a; contains IPR012850 (Alpha-amylase, C-terminal beta-sheet), IPR013780 (Glycosyl hydrolase, family 13, all-beta), IPR016177 (DNA-binding, integrase-type)	6.54	0.34	3.94	15.71	5.59	7.33	0.85	0.78	0.93	0.02	0.95	2.16
GSVIVG01028050001	Ethylene responsive transcription factor 2b; contains IPR016177 (DNA-binding, integrase-type)	1.43	1.93	0.88	3.09	2.53	7.78	1.3	4.24	0.89	1.42	1.5	5.91
GSVIVG01010629001	Ethylene-responsive transcription factor 13; contains IPR016177 (DNA-binding, integrase-type)	1.78	3.22	2.91	4.71	3.29	8.05	1.32	4.56	1.22	1.66	1.13	4.19
GSVIVG01018270001	Ethylene-responsive transcription factor 1A, putative; contains IPR016177 (DNA-binding, integrase-type)	36.33	44.67	22	42	207.33	118	31.33	31	32.33	35.33	19.33	41.33
GSVIVG01028315001	Ethylene-responsive transcription factor 1B, putative; contains IPR016177 (DNA-binding, integrase-type)	2.34	4.48	5.05	3.64	3.15	4.62	1.29	2.7	1.46	1.48	1.34	1.8
GSVIVG01036201001	Ethylene-responsive transcription factor 1B, putative; contains IPR016177 (DNA-binding, integrase-type)	10.92	8.76	5.61	9.37	3.74	6.48	21	26	1.11	4.74	0.78	2.32
GSVIVG01019860001	Ethylene-responsive transcription factor 4; contains IPR016177 (DNA-binding, integrase-type)	1	2.63	1.86	9.56	7.45	13.38	0.74	5.73	0.1	11.15	5.81	10.57
GSVIVG01017572001	Ethylene-responsive transcription factor, putative; contains IPR016177 (DNA-binding, integrase-type)	1.43	2.14	2.02	6.02	4.52	4.8	1.14	1.81	1.4	1	0.92	1.51
GSVIVG01018272001	Ethylene-responsive transcription factor, putative; contains IPR016177 (DNA-binding, integrase-type)	13	1	5	3.67	50.33	6	18	78.33	35	48	2.68	50.33
GSVIVG01020584001	Ethylene-responsive transcription factor, putative; contains IPR016177 (DNA-binding, integrase-type)	2.61	2.33	3	3.78	1.78	3.57	1.22	2.28	1.37	1.52	1.29	2.2
GSVIVG01021098001	Ethylene-responsive transcription factor, putative; contains IPR016177 (DNA-binding, integrase-type)	1.63	2.33	2.3	5.16	2.82	4.24	1.23	2.99	1.19	1.37	0.98	2.25
GSVIVG01027770001	Ethylene-responsive transcription factor, putative; contains IPR016177 (DNA-binding, integrase-type)	6.67	28.67	30.33	3.03	214	154.33	3.26	7.03	1.7	17.46	1.79	5.12
GSVIVG01028314001	Ethylene-responsive transcription factor, putative; contains IPR016177 (DNA-binding, integrase-type)	16.74	21.9	15.94	1491.67	23.65	46.54	4.53	24.4	4.76	4.35	2.48	6.04
GSVIVG01032961001	Ethylene-responsive transcription factor, putative; contains IPR016177 (DNA-binding, integrase-type)	1.55	1.7	10.52	4.73	1.9	11.32	0.97	1.68	0.63	1.67	1.95	2.86
GSVIVG01001089001	Ethylene-responsive transcription factor; contains IPR016177 (DNA-binding, integrase-type)	2.89	2.79	4.16	8.4	6.33	12.14	1.93	3.76	2.82	2.78	1.31	3.52
GSVIVG01008649001	Ethylene-responsive transcription factor; contains IPR016177 (DNA-binding, integrase-type)	2.35	3.1	4.17	10.76	10.84	24.2	2.07	4.06	2.26	2.73	2.06	4.41
GSVIVG01017571001	Ethylene-responsive transcription factor; contains IPR016177 (DNA-binding, integrase-type)	4.18	3.16	1.47	9.12	3.13	2.21	2.59	2.58	1.09	0.73	1.12	1.88
GSVIVG01032983001	Ethylene-responsive transcription factor; contains IPR016177 (DNA-binding, integrase-type)	3.58	3.17	7.48	30.05	14.68	30.49	1.91	2.73	2.62	5.69	1.77	6.59
GSVIVG01034563001	Ethylene-responsive transcription factor; contains IPR016177 (DNA-binding, integrase-type)	2.9	8.12	5.42	36.59	30.74	131.76	2.35	9.68	3.64	2.72	1.53	4.09
17 NAC genes
GSVIVG01006485001	NAC domain protein,; contains IPR003441 (No apical meristem (NAM) protein)	3.22	1.74	6.86	50	71.67	64.67	3.67	1	8.71	11.67	0.91	2.09
GSVIVG01008291001	NAC domain protein,; contains IPR003441 (No apical meristem (NAM) protein)	4.17	7.8	1.71	10.7	6.06	48.67	0.26	1.55	0.73	0.68	3.5	3.56
GSVIVG01020834001	NAC domain protein,; contains IPR003441 (No apical meristem (NAM) protein)	5.34	10.06	10.91	22.29	13.65	46.62	2.54	3.3	2.2	3.33	1.87	4.55
GSVIVG01022354001	NAC domain protein,; contains IPR003441 (No apical meristem (NAM) protein)	1.55	1.82	1.68	2.28	1.74	5.82	1.05	2.18	0.96	1.18	0.92	2.03
GSVIVG01027472001	NAC domain protein,; contains IPR003441 (No apical meristem (NAM) protein)	0.88	0.16	0.51	0.56	0.1	0.37	0.97	0.96	1.83	0.63	1.31	1.01
GSVIVG01033032001	NAC domain protein,; contains IPR003441 (No apical meristem (NAM) protein)	2.2	2.71	1.87	4.15	4.26	5.35	1.71	3.45	1.84	1.63	1.15	1.83
GSVIVG01036091001	NAC domain protein,; contains IPR003441 (No apical meristem (NAM) protein)	1.53	2.32	2.78	6.84	7.5	8.06	1.81	1.88	1.96	1.56	2.42	3.34
GSVIVG01007982001	NAC domain-containing protein 21/22, putative; contains IPR003441 (No apical meristem (NAM) protein)	1.33	1.22	1.12	2.05	1.7	5.65	1.22	1.99	1.14	1.25	1.05	1.82
GSVIVG01020478001	NAC domain-containing protein 21/22, putative; contains IPR003441 (No apical meristem (NAM) protein)	1.16	1.56	1.98	2.5	2.19	4.97	1.46	2.37	1.2	1.56	1.2	2.68
GSVIVG01033374001	NAC domain-containing protein 21/22, putative; contains IPR003441 (No apical meristem (NAM) protein)	1.35	1.93	2.75	6.59	9.8	20.37	1.41	3.21	1.62	2.17	1.58	4.25
GSVIVG01025515001	NAC domain-containing protein 67; contains IPR003441 (No apical meristem (NAM) protein)	22.26	8.37	13.33	18.23	63.91	1858.33	9.38	4.78	10.87	3.84	1.98	11.71
GSVIVG01014403001	NAC domain-containing protein, putative; contains IPR003441 (No apical meristem (NAM) protein)	2.2	3.54	3.36	14.72	10.19	17.86	1.61	4.48	1.27	2	1.17	3.41
GSVIVG01019952001	NAC domain-containing protein, putative; contains IPR003441 (No apical meristem (NAM) protein)	1.35	1.48	1.85	3.4	2.87	5.35	1.18	1.56	1.26	1.13	1.28	1.72
GSVIVG01020384001	NAC domain-containing protein, putative; contains IPR003441 (No apical meristem (NAM) protein)	3	18.67	51.67	63.33	67	22.58	2.19	3.98	3.12	19.6	1.83	1.87
GSVIVG01020388001	NAC domain-containing protein, putative; contains IPR003441 (No apical meristem (NAM) protein)	9.44	84	13.62	67.67	75	27.53	2.76	1.13	2.47	4.87	0.46	2.9
GSVIVG01020389001	NAC domain-containing protein, putative; contains IPR003441 (No apical meristem (NAM) protein)	15	70	79.33	118	30.39	82.56	4.25	1.61	2.8	31.09	1.62	10.48
GSVIVG01020394001	NAC domain-containing protein, putative; contains IPR003441 (No apical meristem (NAM) protein)	5.5	13.71	11.53	55.33	44	99	0.76	4.75	1.54	3.77	2.71	1.21
12 bHLH genes
GSVIVG01004930001	Transcription factor, putative; contains IPR011598 (Myc-type, basic helix-loop-helix (bHLH) domain)	1.98	1.21	3.45	4.35	6.16	7.6	1.36	3.01	2.11	1.8	1.05	4.32
GSVIVG01015189001	Putative transcription factor; contains IPR011598 (Myc-type, basic helix-loop-helix (bHLH) domain)	14.67	14.82	13.06	14.69	15.67	27.77	4.85	7.37	5.54	2.97	2.01	3.82
GSVIVG01007772001	Basic helix-loop-helix domain-containing protein; contains IPR011598 (Myc-type, basic helix-loop-helix (bHLH) domain)	2.26	2.76	2.52	13.54	3.31	7.09	2.98	5.97	3.06	2.45	0.9	2.91
GSVIVG01018111001	Basic helix-loop-helix family protein; contains IPR011598 (Myc-type, basic helix-loop-helix (bHLH) domain)	9.06	4.18	5.28	4.86	14.53	29	1.71	4.01	2.08	1.06	0.86	2.39
GSVIVG01002668001	Transcription factor bHLH25; contains IPR011598 (Myc-type, basic helix-loop-helix (bHLH) domain)	2.42	1.93	4.12	2.23	1.23	1.14	0.67	1.52	1.7	0.41	0.36	1.64
GSVIVG01002833001	Transcription factor bHLH25; contains IPR011598 (Myc-type, basic helix-loop-helix (bHLH) domain)	1.51	1.63	3.58	2.1	2.41	2.39	2.64	0.98	2.26	1.1	0.26	3.12
GSVIVG01009469001	Transcription factor, putative; contains IPR011598 (Myc-type, basic helix-loop-helix (bHLH) domain)	2.09	1.32	2.67	3.98	3.72	3.09	1.71	5.86	3.54	3.7	1.29	2.61
GSVIVG01016594001	Transcription factor, putative; contains IPR011598 (Myc-type, basic helix-loop-helix (bHLH) domain)	1.61	8.23	14.33	10.15	9.07	27.12	0.62	3.27	2.37	4.87	1.41	1.82
GSVIVG01027766001	Transcription factor; contains IPR011598 (Myc-type, basic helix-loop-helix (bHLH) domain)	1.2	3.16	1.94	2.39	4.02	6.62	2.53	5.44	2.61	1.63	1.45	1.77
GSVIVG01027323001	Transcription factor ORG2; contains IPR015660 (Achaete-scute transcription factor-related)	1.28	1.1	0.72	1.06	0.23	0.18	0.12	1	1	7.67	1	1
GSVIVG01033618001	Transcription factor ORG2; contains IPR015660 (Achaete-scute transcription factor-related)	1.7	1.53	0.96	1.94	0.17	0.18	0.2	0.11	5.33	12.33	2.38	8.33
GSVIVG01034621001	Transcription factor ORG2; contains IPR015660 (Achaete-scute transcription factor-related)	1.29	0.83	1.19	0.72	0.18	0.19	0.41	0.38	1	7.67	1.87	4.33
Six GRAS genes
GSVIVG01019810001	Scarecrow transcription factor family protein; contains IPR005202 (Transcription factor GRAS)	0.56	0.63	0.95	0.95	0.54	0.08	0.45	0.31	0.72	1.38	0.62	0.6
GSVIVG01024931001	Scarecrow transcription factor family protein; contains IPR005202 (Transcription factor GRAS)	12.46	2.51	2.94	11.75	12.75	19.11	1.11	0.42	1.64	0.14	1.96	4.67
GSVIVG01024933001	Scarecrow transcription factor family protein; contains IPR005202 (Transcription factor GRAS)	1.61	1.31	3.28	7.11	112.67	48.57	0.54	13.4	17	1.53	10.67	6.93
GSVIVG01014570001	Scarecrow-like 1 transcription factor; contains IPR005202 (Transcription factor GRAS)	1.71	1.88	1.68	2.09	2.49	3.27	2.04	2.48	2.18	1.28	1.03	1.26
GSVIVG01034878001	GAI-like protein 1; contains IPR005202 (Transcription factor GRAS)	1.42	2.06	0.82	10.33	50	5.12	1	2.93	0.51	1.38	4.27	1.85
GSVIVG01026482001	GRAS family transcription factor; contains IPR005202 (Transcription factor GRAS)	3.03	1.9	1.57	2.43	2.54	5.11	4.87	1.14	1.31	5.33	2.88	6.32
Five HST genes
GSVIVG01035385001	Heat stress transcription factor A2; contains IPR011991 (Winged helix-turn-helix DNA-binding domain)	0.66	0.99	0.62	0.78	0.19	0.43	0.62	0.71	0.89	1.32	1.3	0.22
GSVIVG01003118001	Heat stress transcription factor A-6b; contains IPR011991 (Winged helix-turn-helix DNA-binding domain)	0.72	0.86	0.63	0.97	0.14	0.36	0.51	0.56	1.34	0.98	0.77	0.56
GSVIVG01010595001	Heat stress transcription factor B-2b; contains IPR011991 (Winged helix-turn-helix DNA-binding domain)	3.02	3.48	3.46	4.13	1.98	5.84	1.41	3.03	1.36	2.35	0.96	2.12
GSVIVG01033257001	Heat stress transcription factor B-3; contains IPR011991 (Winged helix-turn-helix DNA-binding domain)	3.57	22.07	15.15	45.67	24.65	101.35	3.34	8.71	5.8	4.38	2.74	7.3
GSVIVG01022134001	Heat stress transcription factor; contains IPR011991 (Winged helix-turn-helix DNA-binding domain)	1.98	2.47	3.02	4.58	4.13	9.32	1.25	2.53	1.94	2.06	1.22	3.06
Three MADS genes
GSVIVG01001437001	MADS box transcription factor; contains IPR002100 (Transcription factor, MADS-box), IPR002487 (Transcription factor, K-box)	1.44	1.33	1.47	3.18	3.59	4.26	1.06	1.83	1.62	2.39	0.82	1.55
GSVIVG01010521001	Transcription factor MADS-box 2; contains IPR002100 (Transcription factor, MADS-box), IPR002487 (Transcription factor, K-box)	1	1.09	23.67	4	54.33	1	3.33	1	1	1	1	1
GSVIVG01003861001	MADS-box transcription factor-like protein; contains IPR002100 (Transcription factor, MADS-box), IPR002487 (Transcription factor, K-box)	1	1	1	28.67	11.33	128.67	0.76	1	1	1	1.82	6

## Sheet: B
Supplemental Table 5: Transcription factor (TF)-encoding genes and predicted WRKY, bHLH, ERF, MYB and NAC targets. A. All TF-encoding genes differentially expressed in RG and SY after inoculation with Botrytis cinerea and selected genes that whose expression was highly significantly induced. B. Genes that contain WRKY-, bHLH-, ERF-, MYB- and NAC-binding motif(s) in their promoter regions. The mot…
TF	Target gene	Motif	Present Times	Motif position ([start, end])	TF	Target gene	Motif	Present Times	Motif position ([start, end])
WRKY	GSVIVG01000050001	WRKY40	1	[244,237]	bHLH	GSVIVG01000048001	BEE2	1	[326,317]
WRKY	GSVIVG01000050001	WRKY43	1	[244,235]	bHLH	GSVIVG01000048001	MYC3	1	[325,318]
WRKY	GSVIVG01000050001	WRKY48	1	[245,236]	bHLH	GSVIVG01000048001	PHYPADRAFT_143875	1	[326,317]
WRKY	GSVIVG01000050001	WRKY75	1	[244,237]	bHLH	GSVIVG01000048001	PHYPADRAFT_48267	1	[325,318]
WRKY	GSVIVG01000050001	WRKY8	1	[244,236]	bHLH	GSVIVG01000048001	PIF3	1	[327,318]
WRKY	GSVIVG01000056001	WRKY12	1	[947,940]	bHLH	GSVIVG01000048001	SPT	1	[326,318]
WRKY	GSVIVG01000060001	WRKY40	1	[20,13]	bHLH	GSVIVG01000048001	UNE10	1	[325,318]
WRKY	GSVIVG01000062001	WRKY15	1	[539,530]	bHLH	GSVIVG01000056001	PIF5	1	[244,237]
WRKY	GSVIVG01000062001	WRKY18	1	[540,531]	bHLH	GSVIVG01000128001	BHLH112	1	[293,285]
WRKY	GSVIVG01000062001	WRKY21	1	[540,531]	bHLH	GSVIVG01000176001	ARALYDRAFT_484486	1	[206,199]
WRKY	GSVIVG01000062001	WRKY23	1	[538,531]	bHLH	GSVIVG01000176001	ARALYDRAFT_493022	1	[206,199]
WRKY	GSVIVG01000062001	WRKY40	1	[539,532]	bHLH	GSVIVG01000176001	ARALYDRAFT_495258	1	[206,199]
WRKY	GSVIVG01000062001	WRKY43	1	[539,530]	bHLH	GSVIVG01000176001	ARALYDRAFT_897773	1	[208,199]
WRKY	GSVIVG01000062001	WRKY48	1	[540,531]	bHLH	GSVIVG01000176001	BEE2	2	[676,667],[203,194]
WRKY	GSVIVG01000062001	WRKY57	1	[540,531]	bHLH	GSVIVG01000176001	BIM1	2	[675,666],[202,193]
WRKY	GSVIVG01000062001	WRKY62	1	[539,532]	bHLH	GSVIVG01000176001	BIM2	1	[676,667]
WRKY	GSVIVG01000062001	WRKY75	1	[539,532]	bHLH	GSVIVG01000176001	Glyma19g26560.1	1	[207,199]
WRKY	GSVIVG01000062001	WRKY8	1	[539,531]	bHLH	GSVIVG01000176001	MYC3	1	[202,195]
WRKY	GSVIVG01000128001	WRKY15	1	[94,85]	bHLH	GSVIVG01000176001	OJ1581_H09.2	1	[208,199]
WRKY	GSVIVG01000128001	WRKY18	1	[95,86]	bHLH	GSVIVG01000176001	OsI_08196	1	[206,199]
WRKY	GSVIVG01000128001	WRKY2	1	[94,87]	bHLH	GSVIVG01000176001	PHYPADRAFT_143875	1	[203,194]
WRKY	GSVIVG01000128001	WRKY25	1	[94,87]	bHLH	GSVIVG01000176001	PHYPADRAFT_48267	2	[675,668],[202,195]
WRKY	GSVIVG01000128001	WRKY40	2	[532,525],[94,87]	bHLH	GSVIVG01000176001	PHYPADRAFT_72483	2	[676,667],[203,194]
WRKY	GSVIVG01000128001	WRKY48	2	[533,524],[95,86]	bHLH	GSVIVG01000176001	PIF3	1	[677,668]
WRKY	GSVIVG01000128001	WRKY60	1	[95,85]	bHLH	GSVIVG01000176001	PIF4	1	[201,194]
WRKY	GSVIVG01000128001	WRKY62	1	[94,87]	bHLH	GSVIVG01000176001	SPT	2	[676,668],[203,195]
WRKY	GSVIVG01000128001	WRKY75	2	[532,525],[94,87]	bHLH	GSVIVG01000176001	TCP15	1	[206,199]
WRKY	GSVIVG01000128001	WRKY8	1	[94,86]	bHLH	GSVIVG01000176001	TCP19	1	[208,199]
WRKY	GSVIVG01000187001	WRKY23	1	[821,814]	bHLH	GSVIVG01000176001	TCP20	1	[206,197]
WRKY	GSVIVG01000187001	WRKY40	1	[822,815]	bHLH	GSVIVG01000176001	TCP23	1	[206,199]
WRKY	GSVIVG01000187001	WRKY48	1	[823,814]	bHLH	GSVIVG01000176001	TCP4	1	[206,199]
WRKY	GSVIVG01000187001	WRKY75	1	[822,815]	bHLH	GSVIVG01000176001	UNE10	2	[675,668],[202,195]
WRKY	GSVIVG01000187001	WRKY8	1	[822,814]	bHLH	GSVIVG01000521001	BEE2	2	[116,107],[70,61]
WRKY	GSVIVG01000192001	WRKY40	1	[48,41]	bHLH	GSVIVG01000521001	BHLH34	1	[69,62]
WRKY	GSVIVG01000214001	WRKY18	1	[421,412]	bHLH	GSVIVG01000521001	BIM1	2	[115,106],[69,60]
WRKY	GSVIVG01000214001	WRKY40	2	[420,413],[109,102]	bHLH	GSVIVG01000521001	BIM2	2	[116,107],[70,61]
WRKY	GSVIVG01000214001	WRKY43	1	[109,100]	bHLH	GSVIVG01000521001	BIM3	2	[116,107],[70,61]
WRKY	GSVIVG01000214001	WRKY48	1	[110,101]	bHLH	GSVIVG01000521001	PHYPADRAFT_143875	2	[116,107],[70,61]
WRKY	GSVIVG01000214001	WRKY63	1	[420,413]	bHLH	GSVIVG01000521001	PHYPADRAFT_48267	1	[115,108]
WRKY	GSVIVG01000214001	WRKY75	1	[109,102]	bHLH	GSVIVG01000521001	PHYPADRAFT_72483	2	[116,107],[70,61]
WRKY	GSVIVG01000216001	WRKY12	1	[726,719]	bHLH	GSVIVG01000521001	PIF4	1	[114,107]
WRKY	GSVIVG01000216001	WRKY38	1	[726,719]	bHLH	GSVIVG01000521001	PIF5	1	[115,108]
WRKY	GSVIVG01000216001	WRKY45	1	[726,719]	bHLH	GSVIVG01000521001	UNE10	1	[115,108]
WRKY	GSVIVG01000352001	WRKY2	1	[347,340]	bHLH	GSVIVG01000550001	BEE2	1	[623,614]
WRKY	GSVIVG01000352001	WRKY40	1	[347,340]	bHLH	GSVIVG01000550001	BIM1	1	[622,613]
WRKY	GSVIVG01000352001	WRKY63	1	[347,340]	bHLH	GSVIVG01000550001	BIM2	1	[623,614]
WRKY	GSVIVG01000401001	WRKY38	1	[51,44]	bHLH	GSVIVG01000550001	PHYPADRAFT_48267	1	[622,615]
WRKY	GSVIVG01000401001	WRKY45	1	[51,44]	bHLH	GSVIVG01000550001	PHYPADRAFT_72483	1	[623,614]
WRKY	GSVIVG01000403001	WRKY38	1	[51,44]	bHLH	GSVIVG01000550001	PIF3	1	[624,615]
WRKY	GSVIVG01000403001	WRKY45	1	[51,44]	bHLH	GSVIVG01000550001	SPT	1	[623,615]
WRKY	GSVIVG01000550001	WRKY40	1	[893,886]	bHLH	GSVIVG01000550001	UNE10	1	[622,615]
WRKY	GSVIVG01000550001	WRKY75	1	[893,886]	bHLH	GSVIVG01001185001	BEE2	1	[298,289]
WRKY	GSVIVG01000621001	WRKY15	1	[349,340]	bHLH	GSVIVG01001185001	BHLH34	1	[297,290]
WRKY	GSVIVG01000621001	WRKY18	1	[350,341]	bHLH	GSVIVG01001185001	BIM1	1	[297,288]
WRKY	GSVIVG01000621001	WRKY2	1	[349,342]	bHLH	GSVIVG01001185001	BIM2	1	[298,289]
WRKY	GSVIVG01000621001	WRKY21	1	[350,341]	bHLH	GSVIVG01001185001	BIM3	1	[298,289]
WRKY	GSVIVG01000621001	WRKY40	1	[349,342]	bHLH	GSVIVG01001185001	PHYPADRAFT_143875	1	[298,289]
WRKY	GSVIVG01000621001	WRKY48	1	[350,341]	bHLH	GSVIVG01001185001	PHYPADRAFT_72483	1	[298,289]
WRKY	GSVIVG01000621001	WRKY62	1	[349,342]	bHLH	GSVIVG01001185001	PIF3	1	[299,290]
WRKY	GSVIVG01000621001	WRKY63	1	[349,342]	bHLH	GSVIVG01001205001	BEE2	1	[250,241]
WRKY	GSVIVG01000621001	WRKY75	1	[349,342]	bHLH	GSVIVG01001205001	MYC3	1	[249,242]
WRKY	GSVIVG01000621001	WRKY8	1	[349,341]	bHLH	GSVIVG01001205001	PHYPADRAFT_143875	1	[250,241]
WRKY	GSVIVG01000733001	WRKY40	1	[196,189]	bHLH	GSVIVG01001205001	PHYPADRAFT_48267	1	[249,242]
WRKY	GSVIVG01000733001	WRKY48	1	[197,188]	bHLH	GSVIVG01001205001	PHYPADRAFT_72483	1	[250,241]
WRKY	GSVIVG01000733001	WRKY75	1	[196,189]	bHLH	GSVIVG01001205001	PIF3	1	[251,242]
WRKY	GSVIVG01000764001	WRKY15	1	[384,375]	bHLH	GSVIVG01001205001	SPT	1	[250,242]
WRKY	GSVIVG01000764001	WRKY2	1	[384,377]	bHLH	GSVIVG01001205001	TCP5	2	[815,808],[724,717]
WRKY	GSVIVG01000764001	WRKY40	2	[384,377],[211,204]	bHLH	GSVIVG01001205001	UNE10	1	[249,242]
WRKY	GSVIVG01000764001	WRKY48	2	[385,376],[212,203]	bHLH	GSVIVG01001223001	BEE2	1	[91,82]
WRKY	GSVIVG01000764001	WRKY57	1	[212,203]	bHLH	GSVIVG01001223001	BHLH34	1	[90,83]
WRKY	GSVIVG01000764001	WRKY75	2	[384,377],[211,204]	bHLH	GSVIVG01001223001	MYC3	1	[90,83]
WRKY	GSVIVG01000764001	WRKY8	1	[384,376]	bHLH	GSVIVG01001223001	PHYPADRAFT_72483	1	[91,82]
WRKY	GSVIVG01000817001	WRKY15	1	[90,81]	bHLH	GSVIVG01001223001	PIF4	1	[89,82]
WRKY	GSVIVG01000817001	WRKY18	2	[149,140],[91,82]	bHLH	GSVIVG01001223001	TCP16	1	[148,139]
WRKY	GSVIVG01000817001	WRKY21	1	[91,82]	bHLH	GSVIVG01001275001	TCP2	1	[291,282]
WRKY	GSVIVG01000817001	WRKY40	2	[148,141],[90,83]	bHLH	GSVIVG01001461001	BHLH112	1	[977,969]
WRKY	GSVIVG01000817001	WRKY48	1	[91,82]	bHLH	GSVIVG01002020001	BEE2	1	[77,68]
WRKY	GSVIVG01000817001	WRKY63	1	[148,141]	bHLH	GSVIVG01002020001	BHLH112	1	[650,642]
WRKY	GSVIVG01000817001	WRKY75	1	[90,83]	bHLH	GSVIVG01002020001	BHLH34	1	[76,69]
WRKY	GSVIVG01000817001	WRKY8	1	[90,82]	bHLH	GSVIVG01002020001	BIM2	1	[77,68]
WRKY	GSVIVG01000932001	WRKY15	1	[538,529]	bHLH	GSVIVG01002020001	BIM3	1	[77,68]
WRKY	GSVIVG01000932001	WRKY18	1	[539,530]	bHLH	GSVIVG01002020001	MYC3	1	[76,69]
WRKY	GSVIVG01000932001	WRKY21	1	[539,530]	bHLH	GSVIVG01002020001	PHYPADRAFT_143875	1	[77,68]
WRKY	GSVIVG01000932001	WRKY40	2	[538,531],[532,525]	bHLH	GSVIVG01002020001	PHYPADRAFT_72483	1	[77,68]
WRKY	GSVIVG01000932001	WRKY48	2	[539,530],[533,524]	bHLH	GSVIVG01002020001	PIF4	1	[75,68]
WRKY	GSVIVG01000932001	WRKY57	1	[533,524]	bHLH	GSVIVG01002482001	BHLH112	1	[115,107]
WRKY	GSVIVG01000932001	WRKY75	2	[538,531],[532,525]	bHLH	GSVIVG01002947001	BEE2	1	[918,909]
WRKY	GSVIVG01000932001	WRKY8	1	[538,530]	bHLH	GSVIVG01002947001	BHLH34	1	[917,910]
WRKY	GSVIVG01000967001	WRKY18	1	[128,119]	bHLH	GSVIVG01002947001	BIM2	1	[918,909]
WRKY	GSVIVG01000967001	WRKY40	1	[127,120]	bHLH	GSVIVG01002947001	MYC3	1	[917,910]
WRKY	GSVIVG01001196001	WRKY40	1	[212,205]	bHLH	GSVIVG01002947001	PHYPADRAFT_143875	1	[918,909]
WRKY	GSVIVG01001196001	WRKY75	1	[212,205]	bHLH	GSVIVG01002947001	PHYPADRAFT_72483	1	[918,909]
WRKY	GSVIVG01001198001	WRKY18	1	[615,606]	bHLH	GSVIVG01002947001	PIF4	1	[916,909]
WRKY	GSVIVG01001198001	WRKY2	1	[250,243]	bHLH	GSVIVG01002947001	SPT	1	[918,910]
WRKY	GSVIVG01001198001	WRKY40	2	[614,607],[250,243]	bHLH	GSVIVG01003132001	BHLH112	2	[609,601],[82,74]
WRKY	GSVIVG01001198001	WRKY48	2	[615,606],[251,242]	bHLH	GSVIVG01003132001	TCP5	1	[372,365]
WRKY	GSVIVG01001198001	WRKY63	1	[614,607]	bHLH	GSVIVG01003175001	Glyma19g26560.1	1	[790,782]
WRKY	GSVIVG01001198001	WRKY75	1	[250,243]	bHLH	GSVIVG01003175001	TCP19	1	[791,782]
WRKY	GSVIVG01001198001	WRKY8	1	[250,242]	bHLH	GSVIVG01003316001	BHLH112	1	[933,925]
WRKY	GSVIVG01001223001	WRKY40	2	[306,299],[293,286]	bHLH	GSVIVG01003658001	BEE2	1	[35,26]
WRKY	GSVIVG01001223001	WRKY48	1	[294,285]	bHLH	GSVIVG01003658001	BIM1	1	[34,25]
WRKY	GSVIVG01001223001	WRKY57	1	[294,285]	bHLH	GSVIVG01003658001	MYC3	1	[34,27]
WRKY	GSVIVG01001223001	WRKY75	1	[293,286]	bHLH	GSVIVG01003658001	PHYPADRAFT_143875	1	[35,26]
WRKY	GSVIVG01001223001	WRKY8	1	[293,285]	bHLH	GSVIVG01003658001	PHYPADRAFT_48267	1	[34,27]
WRKY	GSVIVG01001466001	WRKY18	1	[976,967]	bHLH	GSVIVG01003658001	PHYPADRAFT_72483	1	[35,26]
WRKY	GSVIVG01001466001	WRKY2	1	[709,702]	bHLH	GSVIVG01003658001	SPT	1	[35,27]
WRKY	GSVIVG01001466001	WRKY23	1	[974,967]	bHLH	GSVIVG01003658001	UNE10	1	[34,27]
WRKY	GSVIVG01001466001	WRKY25	1	[709,702]	bHLH	GSVIVG01003748001	BHLH112	1	[59,51]
WRKY	GSVIVG01001466001	WRKY40	2	[975,968],[709,702]	bHLH	GSVIVG01003854001	ARALYDRAFT_484486	1	[600,593]
WRKY	GSVIVG01001466001	WRKY48	2	[976,967],[710,701]	bHLH	GSVIVG01003854001	ARALYDRAFT_495258	1	[600,593]
WRKY	GSVIVG01001466001	WRKY62	1	[975,968]	bHLH	GSVIVG01004735001	BHLH112	1	[660,652]
WRKY	GSVIVG01001466001	WRKY63	1	[709,702]	bHLH	GSVIVG01004775001	BEE2	3	[788,779],[698,689],[549,540]
WRKY	GSVIVG01001466001	WRKY75	2	[975,968],[709,702]	bHLH	GSVIVG01004775001	BHLH112	1	[509,501]
WRKY	GSVIVG01001466001	WRKY8	1	[975,967]	bHLH	GSVIVG01004775001	BIM1	2	[787,778],[548,539]
WRKY	GSVIVG01001657001	WRKY12	1	[255,248]	bHLH	GSVIVG01004775001	BIM2	1	[788,779]
WRKY	GSVIVG01001657001	WRKY40	2	[300,293],[196,189]	bHLH	GSVIVG01004775001	Glyma19g26560.1	1	[195,187]
WRKY	GSVIVG01001658001	WRKY12	1	[596,589]	bHLH	GSVIVG01004775001	MYC3	1	[697,690]
WRKY	GSVIVG01001658001	WRKY40	2	[641,634],[537,530]	bHLH	GSVIVG01004775001	PHYPADRAFT_143875	2	[788,779],[698,689]
WRKY	GSVIVG01001814001	WRKY40	1	[551,544]	bHLH	GSVIVG01004775001	PHYPADRAFT_48267	3	[787,780],[697,690],[548,541]
WRKY	GSVIVG01001814001	WRKY48	1	[552,543]	bHLH	GSVIVG01004775001	PHYPADRAFT_72483	1	[788,779]
WRKY	GSVIVG01001814001	WRKY75	1	[551,544]	bHLH	GSVIVG01004775001	PIF3	2	[789,780],[550,541]
WRKY	GSVIVG01001839001	WRKY15	1	[99,90]	bHLH	GSVIVG01004775001	SPT	3	[788,780],[698,690],[549,541]
WRKY	GSVIVG01001839001	WRKY18	1	[100,91]	bHLH	GSVIVG01004775001	TCP16	1	[883,874]
WRKY	GSVIVG01001839001	WRKY21	1	[100,91]	bHLH	GSVIVG01004775001	TCP19	1	[196,187]
WRKY	GSVIVG01001839001	WRKY23	1	[98,91]	bHLH	GSVIVG01004775001	UNE10	3	[787,780],[697,690],[548,541]
WRKY	GSVIVG01001839001	WRKY40	1	[99,92]	bHLH	GSVIVG01004823001	BHLH112	1	[515,507]
WRKY	GSVIVG01001839001	WRKY43	1	[99,90]	bHLH	GSVIVG01004827001	BHLH112	1	[741,733]
WRKY	GSVIVG01001839001	WRKY48	1	[100,91]	bHLH	GSVIVG01005030001	ARALYDRAFT_493022	1	[328,321]
WRKY	GSVIVG01001839001	WRKY57	1	[100,91]	bHLH	GSVIVG01005030001	ARALYDRAFT_897773	1	[330,321]
WRKY	GSVIVG01001839001	WRKY75	1	[99,92]	bHLH	GSVIVG01005082001	BEE2	1	[413,404]
WRKY	GSVIVG01001839001	WRKY8	1	[99,91]	bHLH	GSVIVG01005082001	BIM1	1	[412,403]
WRKY	GSVIVG01002106001	WRKY18	1	[249,240]	bHLH	GSVIVG01005082001	BIM2	1	[413,404]
WRKY	GSVIVG01002106001	WRKY40	1	[248,241]	bHLH	GSVIVG01005082001	PHYPADRAFT_48267	1	[412,405]
WRKY	GSVIVG01002106001	WRKY63	1	[248,241]	bHLH	GSVIVG01005082001	PHYPADRAFT_72483	1	[413,404]
WRKY	GSVIVG01002124001	WRKY18	1	[893,884]	bHLH	GSVIVG01005082001	SPT	1	[413,405]
WRKY	GSVIVG01002124001	WRKY2	1	[892,885]	bHLH	GSVIVG01005082001	UNE10	1	[412,405]
WRKY	GSVIVG01002124001	WRKY25	1	[892,885]	bHLH	GSVIVG01005137001	BHLH112	1	[116,108]
WRKY	GSVIVG01002124001	WRKY40	2	[892,885],[380,373]	bHLH	GSVIVG01005210001	ARALYDRAFT_484486	1	[60,53]
WRKY	GSVIVG01002124001	WRKY48	1	[893,884]	bHLH	GSVIVG01005210001	ARALYDRAFT_493022	1	[60,53]
WRKY	GSVIVG01002124001	WRKY62	1	[892,885]	bHLH	GSVIVG01005210001	ARALYDRAFT_495258	1	[60,53]
WRKY	GSVIVG01002124001	WRKY75	2	[892,885],[380,373]	bHLH	GSVIVG01005210001	Glyma19g26560.1	1	[61,53]
WRKY	GSVIVG01002482001	WRKY15	1	[106,97]	bHLH	GSVIVG01005210001	TCP15	1	[60,53]
WRKY	GSVIVG01002482001	WRKY18	1	[107,98]	bHLH	GSVIVG01005210001	TCP16	1	[521,512]
WRKY	GSVIVG01002482001	WRKY2	1	[106,99]	bHLH	GSVIVG01005210001	TCP20	1	[60,51]
WRKY	GSVIVG01002482001	WRKY21	1	[107,98]	bHLH	GSVIVG01005286001	PIF5	1	[129,122]
WRKY	GSVIVG01002482001	WRKY25	1	[106,99]	bHLH	GSVIVG01005837001	BEE2	1	[847,838]
WRKY	GSVIVG01002482001	WRKY30	1	[105,96]	bHLH	GSVIVG01005837001	BIM2	1	[847,838]
WRKY	GSVIVG01002482001	WRKY40	2	[106,99],[86,79]	bHLH	GSVIVG01005837001	BIM3	1	[847,838]
WRKY	GSVIVG01002482001	WRKY48	2	[107,98],[87,78]	bHLH	GSVIVG01005837001	PHYPADRAFT_143875	1	[847,838]
WRKY	GSVIVG01002482001	WRKY60	1	[107,97]	bHLH	GSVIVG01005837001	PHYPADRAFT_48267	1	[846,839]
WRKY	GSVIVG01002482001	WRKY62	1	[106,99]	bHLH	GSVIVG01005837001	PHYPADRAFT_72483	1	[847,838]
WRKY	GSVIVG01002482001	WRKY63	1	[106,99]	bHLH	GSVIVG01005837001	PIF5	1	[846,839]
WRKY	GSVIVG01002482001	WRKY75	1	[106,99]	bHLH	GSVIVG01005837001	UNE10	1	[846,839]
WRKY	GSVIVG01002482001	WRKY8	1	[106,98]	bHLH	GSVIVG01005839001	PIF5	1	[259,252]
WRKY	GSVIVG01002947001	WRKY18	1	[828,819]	bHLH	GSVIVG01005840001	BHLH112	1	[507,499]
WRKY	GSVIVG01002947001	WRKY40	1	[827,820]	bHLH	GSVIVG01005840001	Glyma19g26560.1	1	[573,565]
WRKY	GSVIVG01003175001	WRKY15	1	[375,366]	bHLH	GSVIVG01005840001	TCP19	1	[574,565]
WRKY	GSVIVG01003175001	WRKY2	1	[375,368]	bHLH	GSVIVG01005902001	BHLH112	1	[914,906]
WRKY	GSVIVG01003175001	WRKY21	1	[376,367]	bHLH	GSVIVG01006100001	ARALYDRAFT_484486	1	[433,426]
WRKY	GSVIVG01003175001	WRKY25	1	[375,368]	bHLH	GSVIVG01006100001	ARALYDRAFT_495258	1	[433,426]
WRKY	GSVIVG01003175001	WRKY30	1	[374,365]	bHLH	GSVIVG01006332001	BHLH34	1	[273,266]
WRKY	GSVIVG01003175001	WRKY40	1	[375,368]	bHLH	GSVIVG01006399001	PIF5	1	[108,101]
WRKY	GSVIVG01003175001	WRKY48	1	[376,367]	bHLH	GSVIVG01006487001	BEE2	1	[289,280]
WRKY	GSVIVG01003175001	WRKY63	1	[375,368]	bHLH	GSVIVG01006487001	MYC3	1	[288,281]
WRKY	GSVIVG01003175001	WRKY75	1	[375,368]	bHLH	GSVIVG01006487001	PHYPADRAFT_143875	1	[289,280]
WRKY	GSVIVG01003175001	WRKY8	1	[375,367]	bHLH	GSVIVG01006638001	PIF5	1	[957,950]
WRKY	GSVIVG01003316001	WRKY18	1	[224,215]	bHLH	GSVIVG01006721001	BEE2	2	[510,501],[414,405]
WRKY	GSVIVG01003316001	WRKY40	1	[223,216]	bHLH	GSVIVG01006721001	BIM1	1	[509,500]
WRKY	GSVIVG01003316001	WRKY48	1	[224,215]	bHLH	GSVIVG01006721001	MYC3	2	[509,502],[413,406]
WRKY	GSVIVG01003316001	WRKY75	1	[223,216]	bHLH	GSVIVG01006721001	PHYPADRAFT_143875	2	[510,501],[414,405]
WRKY	GSVIVG01003316001	WRKY8	1	[223,215]	bHLH	GSVIVG01006721001	PHYPADRAFT_48267	1	[509,502]
WRKY	GSVIVG01003825001	WRKY18	1	[351,342]	bHLH	GSVIVG01006721001	PIF4	1	[412,405]
WRKY	GSVIVG01003825001	WRKY40	1	[350,343]	bHLH	GSVIVG01006721001	PIF5	1	[413,406]
WRKY	GSVIVG01003825001	WRKY63	1	[350,343]	bHLH	GSVIVG01006721001	SPT	2	[510,502],[414,406]
WRKY	GSVIVG01003827001	WRKY40	1	[146,139]	bHLH	GSVIVG01006721001	UNE10	1	[509,502]
WRKY	GSVIVG01003827001	WRKY63	1	[146,139]	bHLH	GSVIVG01006761001	PIF5	1	[164,157]
WRKY	GSVIVG01003854001	WRKY15	2	[227,218],[214,205]	bHLH	GSVIVG01006926001	ARALYDRAFT_484486	1	[469,462]
WRKY	GSVIVG01003854001	WRKY18	2	[228,219],[215,206]	bHLH	GSVIVG01006926001	ARALYDRAFT_493022	1	[469,462]
WRKY	GSVIVG01003854001	WRKY2	1	[227,220]	bHLH	GSVIVG01006926001	ARALYDRAFT_495258	1	[469,462]
WRKY	GSVIVG01003854001	WRKY21	1	[215,206]	bHLH	GSVIVG01006926001	Glyma19g26560.1	1	[470,462]
WRKY	GSVIVG01003854001	WRKY23	2	[226,219],[213,206]	bHLH	GSVIVG01006926001	OJ1581_H09.2	1	[472,463]
WRKY	GSVIVG01003854001	WRKY25	1	[227,220]	bHLH	GSVIVG01006926001	TCP15	1	[469,462]
WRKY	GSVIVG01003854001	WRKY30	2	[226,217],[213,204]	bHLH	GSVIVG01006926001	TCP19	1	[471,462]
WRKY	GSVIVG01003854001	WRKY40	2	[227,220],[214,207]	bHLH	GSVIVG01006926001	TCP20	1	[469,460]
WRKY	GSVIVG01003854001	WRKY43	2	[227,218],[214,205]	bHLH	GSVIVG01006970001	PIF5	1	[879,872]
WRKY	GSVIVG01003854001	WRKY48	2	[228,219],[215,206]	bHLH	GSVIVG01007210001	ARALYDRAFT_484486	1	[931,924]
WRKY	GSVIVG01003854001	WRKY57	1	[215,206]	bHLH	GSVIVG01007210001	ARALYDRAFT_493022	1	[931,924]
WRKY	GSVIVG01003854001	WRKY75	2	[227,220],[214,207]	bHLH	GSVIVG01007210001	ARALYDRAFT_495258	1	[931,924]
WRKY	GSVIVG01003854001	WRKY8	2	[227,219],[214,206]	bHLH	GSVIVG01007210001	ARALYDRAFT_897773	1	[933,924]
WRKY	GSVIVG01003973001	WRKY18	1	[323,314]	bHLH	GSVIVG01007210001	BEE2	1	[939,930]
WRKY	GSVIVG01003973001	WRKY40	1	[322,315]	bHLH	GSVIVG01007210001	Glyma19g26560.1	1	[932,924]
WRKY	GSVIVG01003973001	WRKY48	1	[323,314]	bHLH	GSVIVG01007210001	MYC3	1	[938,931]
WRKY	GSVIVG01003973001	WRKY57	1	[323,314]	bHLH	GSVIVG01007210001	OJ1581_H09.2	1	[933,924]
WRKY	GSVIVG01003973001	WRKY75	1	[322,315]	bHLH	GSVIVG01007210001	OsI_08196	1	[931,924]
WRKY	GSVIVG01003973001	WRKY8	1	[322,314]	bHLH	GSVIVG01007210001	PHYPADRAFT_143875	1	[939,930]
WRKY	GSVIVG01004077001	WRKY40	1	[152,145]	bHLH	GSVIVG01007210001	PIF3	1	[940,931]
WRKY	GSVIVG01004823001	WRKY40	2	[197,190],[104,97]	bHLH	GSVIVG01007210001	PIF4	1	[937,930]
WRKY	GSVIVG01004823001	WRKY48	2	[198,189],[105,96]	bHLH	GSVIVG01007210001	PIF5	1	[938,931]
WRKY	GSVIVG01004823001	WRKY57	1	[198,189]	bHLH	GSVIVG01007210001	SPT	1	[939,931]
WRKY	GSVIVG01004823001	WRKY62	1	[104,97]	bHLH	GSVIVG01007210001	TCP15	1	[931,924]
WRKY	GSVIVG01004823001	WRKY75	2	[197,190],[104,97]	bHLH	GSVIVG01007210001	TCP19	1	[933,924]
WRKY	GSVIVG01004827001	WRKY15	1	[110,101]	bHLH	GSVIVG01007210001	TCP20	1	[931,922]
WRKY	GSVIVG01004827001	WRKY18	1	[111,102]	bHLH	GSVIVG01007210001	TCP23	1	[931,924]
WRKY	GSVIVG01004827001	WRKY2	1	[110,103]	bHLH	GSVIVG01007210001	TCP4	1	[931,924]
WRKY	GSVIVG01004827001	WRKY21	1	[111,102]	bHLH	GSVIVG01007451001	ARALYDRAFT_484486	1	[888,881]
WRKY	GSVIVG01004827001	WRKY23	1	[109,102]	bHLH	GSVIVG01007451001	ARALYDRAFT_495258	1	[888,881]
WRKY	GSVIVG01004827001	WRKY25	1	[110,103]	bHLH	GSVIVG01007451001	BEE2	1	[123,114]
WRKY	GSVIVG01004827001	WRKY30	1	[109,100]	bHLH	GSVIVG01007451001	BIM1	1	[122,113]
WRKY	GSVIVG01004827001	WRKY40	1	[110,103]	bHLH	GSVIVG01007451001	BIM2	1	[123,114]
WRKY	GSVIVG01004827001	WRKY48	1	[111,102]	bHLH	GSVIVG01007451001	BIM3	1	[123,114]
WRKY	GSVIVG01004827001	WRKY62	1	[110,103]	bHLH	GSVIVG01007451001	PHYPADRAFT_143875	1	[123,114]
WRKY	GSVIVG01004827001	WRKY75	1	[110,103]	bHLH	GSVIVG01007451001	PHYPADRAFT_48267	1	[122,115]
WRKY	GSVIVG01004827001	WRKY8	1	[110,102]	bHLH	GSVIVG01007451001	PHYPADRAFT_72483	1	[123,114]
WRKY	GSVIVG01004836001	WRKY40	2	[614,607],[135,128]	bHLH	GSVIVG01007451001	PIF5	1	[122,115]
WRKY	GSVIVG01004836001	WRKY43	1	[135,126]	bHLH	GSVIVG01007451001	UNE10	1	[122,115]
WRKY	GSVIVG01004836001	WRKY48	1	[136,127]	bHLH	GSVIVG01007610001	BEE2	1	[110,101]
WRKY	GSVIVG01004836001	WRKY75	1	[135,128]	bHLH	GSVIVG01007610001	MYC3	1	[109,102]
WRKY	GSVIVG01004836001	WRKY8	1	[135,127]	bHLH	GSVIVG01007610001	PHYPADRAFT_143875	1	[110,101]
WRKY	GSVIVG01004838001	WRKY18	1	[200,191]	bHLH	GSVIVG01007610001	PHYPADRAFT_48267	1	[109,102]
WRKY	GSVIVG01004838001	WRKY40	2	[242,235],[199,192]	bHLH	GSVIVG01007610001	PHYPADRAFT_72483	1	[110,101]
WRKY	GSVIVG01004838001	WRKY43	1	[242,233]	bHLH	GSVIVG01007610001	PIF3	1	[111,102]
WRKY	GSVIVG01004838001	WRKY48	1	[243,234]	bHLH	GSVIVG01007610001	SPT	1	[110,102]
WRKY	GSVIVG01004838001	WRKY75	1	[242,235]	bHLH	GSVIVG01007610001	UNE10	1	[109,102]
WRKY	GSVIVG01004838001	WRKY8	1	[242,234]	bHLH	GSVIVG01007817001	BHLH112	1	[954,946]
WRKY	GSVIVG01004972001	WRKY2	1	[150,143]	bHLH	GSVIVG01007855001	ARALYDRAFT_484486	2	[992,985],[255,248]
WRKY	GSVIVG01004972001	WRKY40	1	[150,143]	bHLH	GSVIVG01007855001	ARALYDRAFT_495258	2	[992,985],[255,248]
WRKY	GSVIVG01004972001	WRKY63	1	[150,143]	bHLH	GSVIVG01007855001	TCP16	1	[545,536]
WRKY	GSVIVG01005030001	WRKY15	1	[298,289]	bHLH	GSVIVG01007934001	BHLH112	1	[437,429]
WRKY	GSVIVG01005030001	WRKY18	1	[299,290]	bHLH	GSVIVG01008064001	BEE2	1	[566,557]
WRKY	GSVIVG01005030001	WRKY2	1	[298,291]	bHLH	GSVIVG01008064001	BHLH34	1	[565,558]
WRKY	GSVIVG01005030001	WRKY21	1	[299,290]	bHLH	GSVIVG01008064001	BIM2	1	[566,557]
WRKY	GSVIVG01005030001	WRKY23	1	[297,290]	bHLH	GSVIVG01008064001	PHYPADRAFT_143875	1	[566,557]
WRKY	GSVIVG01005030001	WRKY25	1	[298,291]	bHLH	GSVIVG01008064001	PHYPADRAFT_72483	1	[566,557]
WRKY	GSVIVG01005030001	WRKY30	1	[297,288]	bHLH	GSVIVG01008064001	PIF4	1	[564,557]
WRKY	GSVIVG01005030001	WRKY40	1	[298,291]	bHLH	GSVIVG01008064001	PIF5	1	[565,558]
WRKY	GSVIVG01005030001	WRKY48	1	[299,290]	bHLH	GSVIVG01008122001	TCP2	1	[126,117]
WRKY	GSVIVG01005030001	WRKY60	1	[299,289]	bHLH	GSVIVG01008288001	BEE2	1	[107,98]
WRKY	GSVIVG01005030001	WRKY62	1	[298,291]	bHLH	GSVIVG01008288001	BIM1	1	[106,97]
WRKY	GSVIVG01005030001	WRKY63	1	[298,291]	bHLH	GSVIVG01008288001	MYC3	1	[106,99]
WRKY	GSVIVG01005030001	WRKY75	1	[298,291]	bHLH	GSVIVG01008288001	PHYPADRAFT_72483	1	[107,98]
WRKY	GSVIVG01005030001	WRKY8	1	[298,290]	bHLH	GSVIVG01008288001	PIF4	1	[105,98]
WRKY	GSVIVG01005082001	WRKY18	1	[651,642]	bHLH	GSVIVG01008319001	BHLH112	1	[898,890]
WRKY	GSVIVG01005082001	WRKY40	2	[650,643],[189,182]	bHLH	GSVIVG01008322001	BEE2	1	[985,976]
WRKY	GSVIVG01005082001	WRKY48	2	[651,642],[190,181]	bHLH	GSVIVG01008322001	BIM1	1	[984,975]
WRKY	GSVIVG01005082001	WRKY62	1	[189,182]	bHLH	GSVIVG01008322001	BIM2	1	[985,976]
WRKY	GSVIVG01005082001	WRKY63	1	[650,643]	bHLH	GSVIVG01008322001	PHYPADRAFT_72483	1	[985,976]
WRKY	GSVIVG01005082001	WRKY75	1	[189,182]	bHLH	GSVIVG01008322001	UNE10	1	[984,977]
WRKY	GSVIVG01005137001	WRKY15	1	[676,667]	bHLH	GSVIVG01008389001	PIF5	1	[692,685]
WRKY	GSVIVG01005137001	WRKY18	1	[677,668]	bHLH	GSVIVG01008780001	BEE2	1	[321,312]
WRKY	GSVIVG01005137001	WRKY2	1	[676,669]	bHLH	GSVIVG01008780001	MYC3	1	[320,313]
WRKY	GSVIVG01005137001	WRKY21	1	[677,668]	bHLH	GSVIVG01008780001	PHYPADRAFT_72483	1	[321,312]
WRKY	GSVIVG01005137001	WRKY23	1	[675,668]	bHLH	GSVIVG01008782001	ARALYDRAFT_484486	1	[620,613]
WRKY	GSVIVG01005137001	WRKY25	1	[676,669]	bHLH	GSVIVG01008782001	ARALYDRAFT_493022	1	[620,613]
WRKY	GSVIVG01005137001	WRKY30	1	[675,666]	bHLH	GSVIVG01008782001	ARALYDRAFT_495258	1	[620,613]
WRKY	GSVIVG01005137001	WRKY40	1	[676,669]	bHLH	GSVIVG01008782001	ARALYDRAFT_897773	1	[622,613]
WRKY	GSVIVG01005137001	WRKY48	1	[677,668]	bHLH	GSVIVG01008782001	BEE2	1	[965,956]
WRKY	GSVIVG01005137001	WRKY62	1	[676,669]	bHLH	GSVIVG01008782001	BIM1	1	[964,955]
WRKY	GSVIVG01005137001	WRKY75	1	[676,669]	bHLH	GSVIVG01008782001	BIM2	1	[965,956]
WRKY	GSVIVG01005137001	WRKY8	1	[676,668]	bHLH	GSVIVG01008782001	Glyma19g26560.1	1	[621,613]
WRKY	GSVIVG01005210001	WRKY2	1	[48,41]	bHLH	GSVIVG01008782001	OJ1581_H09.2	1	[622,613]
WRKY	GSVIVG01005210001	WRKY25	1	[48,41]	bHLH	GSVIVG01008782001	OsI_08196	1	[620,613]
WRKY	GSVIVG01005210001	WRKY40	1	[48,41]	bHLH	GSVIVG01008782001	PHYPADRAFT_72483	1	[965,956]
WRKY	GSVIVG01005210001	WRKY48	1	[49,40]	bHLH	GSVIVG01008782001	TCP15	1	[620,613]
WRKY	GSVIVG01005210001	WRKY62	1	[48,41]	bHLH	GSVIVG01008782001	TCP19	1	[622,613]
WRKY	GSVIVG01005210001	WRKY75	1	[48,41]	bHLH	GSVIVG01008782001	TCP2	1	[622,613]
WRKY	GSVIVG01005284001	WRKY40	1	[103,96]	bHLH	GSVIVG01008782001	TCP20	1	[620,611]
WRKY	GSVIVG01005284001	WRKY43	1	[103,94]	bHLH	GSVIVG01008782001	TCP23	1	[620,613]
WRKY	GSVIVG01005284001	WRKY48	1	[104,95]	bHLH	GSVIVG01008782001	TCP4	1	[620,613]
WRKY	GSVIVG01005284001	WRKY75	1	[103,96]	bHLH	GSVIVG01008782001	UNE10	1	[964,957]
WRKY	GSVIVG01005284001	WRKY8	1	[103,95]	bHLH	GSVIVG01008869001	BHLH112	1	[494,486]
WRKY	GSVIVG01005286001	WRKY40	1	[105,98]	bHLH	GSVIVG01008870001	BHLH112	1	[971,963]
WRKY	GSVIVG01005286001	WRKY43	1	[105,96]	bHLH	GSVIVG01008985001	BEE2	2	[533,524],[481,472]
WRKY	GSVIVG01005286001	WRKY48	1	[106,97]	bHLH	GSVIVG01008985001	BHLH34	1	[532,525]
WRKY	GSVIVG01005286001	WRKY75	1	[105,98]	bHLH	GSVIVG01008985001	MYC3	2	[532,525],[480,473]
WRKY	GSVIVG01005286001	WRKY8	1	[105,97]	bHLH	GSVIVG01008985001	PHYPADRAFT_143875	1	[481,472]
WRKY	GSVIVG01005837001	WRKY15	1	[667,658]	bHLH	GSVIVG01008985001	PHYPADRAFT_72483	1	[533,524]
WRKY	GSVIVG01005837001	WRKY2	1	[667,660]	bHLH	GSVIVG01008985001	PIF1	1	[538,525]
WRKY	GSVIVG01005837001	WRKY40	1	[667,660]	bHLH	GSVIVG01008985001	PIF4	2	[531,524],[479,472]
WRKY	GSVIVG01005837001	WRKY48	1	[668,659]	bHLH	GSVIVG01008985001	PIF5	1	[480,473]
WRKY	GSVIVG01005837001	WRKY75	1	[667,660]	bHLH	GSVIVG01008985001	SPT	1	[481,473]
WRKY	GSVIVG01005837001	WRKY8	1	[667,659]	bHLH	GSVIVG01008997001	BEE2	1	[571,562]
WRKY	GSVIVG01005840001	WRKY18	1	[880,871]	bHLH	GSVIVG01008997001	BIM1	1	[570,561]
WRKY	GSVIVG01005840001	WRKY2	1	[879,872]	bHLH	GSVIVG01008997001	BIM2	1	[571,562]
WRKY	GSVIVG01005840001	WRKY25	1	[879,872]	bHLH	GSVIVG01008997001	PHYPADRAFT_72483	1	[571,562]
WRKY	GSVIVG01005840001	WRKY40	1	[879,872]	bHLH	GSVIVG01008997001	UNE10	1	[570,563]
WRKY	GSVIVG01005840001	WRKY48	1	[880,871]	bHLH	GSVIVG01009081001	ARALYDRAFT_484486	1	[175,168]
WRKY	GSVIVG01005840001	WRKY62	1	[879,872]	bHLH	GSVIVG01009081001	ARALYDRAFT_495258	1	[175,168]
WRKY	GSVIVG01005840001	WRKY75	1	[879,872]	bHLH	GSVIVG01009106001	BEE2	1	[229,220]
WRKY	GSVIVG01005843001	WRKY40	1	[544,537]	bHLH	GSVIVG01009106001	BHLH13	1	[228,221]
WRKY	GSVIVG01005843001	WRKY75	1	[544,537]	bHLH	GSVIVG01009106001	BIM1	1	[228,219]
WRKY	GSVIVG01005845001	WRKY40	1	[931,924]	bHLH	GSVIVG01009106001	BIM2	1	[229,220]
WRKY	GSVIVG01005845001	WRKY75	1	[931,924]	bHLH	GSVIVG01009106001	BIM3	1	[229,220]
WRKY	GSVIVG01005902001	WRKY2	1	[806,799]	bHLH	GSVIVG01009106001	MYC3	1	[228,221]
WRKY	GSVIVG01005902001	WRKY40	1	[806,799]	bHLH	GSVIVG01009106001	MYC4	1	[228,221]
WRKY	GSVIVG01005902001	WRKY63	1	[806,799]	bHLH	GSVIVG01009106001	PHYPADRAFT_143875	1	[229,220]
WRKY	GSVIVG01006023001	WRKY18	1	[907,898]	bHLH	GSVIVG01009106001	PHYPADRAFT_48267	1	[228,221]
WRKY	GSVIVG01006023001	WRKY40	1	[906,899]	bHLH	GSVIVG01009106001	PHYPADRAFT_72483	1	[229,220]
WRKY	GSVIVG01006023001	WRKY48	1	[907,898]	bHLH	GSVIVG01009106001	PIF5	1	[228,221]
WRKY	GSVIVG01006023001	WRKY75	1	[906,899]	bHLH	GSVIVG01009106001	SPT	1	[229,221]
WRKY	GSVIVG01006023001	WRKY8	1	[906,898]	bHLH	GSVIVG01009106001	UNE10	1	[228,221]
WRKY	GSVIVG01006148001	WRKY15	1	[591,582]	bHLH	GSVIVG01009108001	PIF5	1	[620,613]
WRKY	GSVIVG01006148001	WRKY18	1	[592,583]	bHLH	GSVIVG01009301001	BHLH112	1	[260,252]
WRKY	GSVIVG01006148001	WRKY2	1	[591,584]	bHLH	GSVIVG01009336001	BEE2	1	[616,607]
WRKY	GSVIVG01006148001	WRKY21	1	[592,583]	bHLH	GSVIVG01009336001	BHLH112	1	[598,590]
WRKY	GSVIVG01006148001	WRKY25	1	[591,584]	bHLH	GSVIVG01009336001	BIM1	1	[615,606]
WRKY	GSVIVG01006148001	WRKY40	1	[591,584]	bHLH	GSVIVG01009336001	BIM2	1	[616,607]
WRKY	GSVIVG01006148001	WRKY43	1	[591,582]	bHLH	GSVIVG01009336001	PHYPADRAFT_72483	1	[616,607]
WRKY	GSVIVG01006148001	WRKY48	1	[592,583]	bHLH	GSVIVG01009336001	PIF4	1	[614,607]
WRKY	GSVIVG01006148001	WRKY60	1	[592,582]	bHLH	GSVIVG01009336001	PIF5	1	[615,608]
WRKY	GSVIVG01006148001	WRKY62	1	[591,584]	bHLH	GSVIVG01009376001	ARALYDRAFT_484486	1	[390,383]
WRKY	GSVIVG01006148001	WRKY63	1	[591,584]	bHLH	GSVIVG01009376001	ARALYDRAFT_495258	1	[390,383]
WRKY	GSVIVG01006148001	WRKY75	1	[591,584]	bHLH	GSVIVG01009376001	TCP2	1	[243,234]
WRKY	GSVIVG01006148001	WRKY8	1	[591,583]	bHLH	GSVIVG01009376001	TCP5	1	[241,234]
WRKY	GSVIVG01006225001	WRKY2	1	[296,289]	bHLH	GSVIVG01009430001	BHLH112	1	[61,53]
WRKY	GSVIVG01006225001	WRKY40	1	[296,289]	bHLH	GSVIVG01009432001	BEE2	1	[98,89]
WRKY	GSVIVG01006225001	WRKY48	1	[297,288]	bHLH	GSVIVG01009432001	BIM1	1	[97,88]
WRKY	GSVIVG01006225001	WRKY75	1	[296,289]	bHLH	GSVIVG01009432001	BIM2	1	[98,89]
WRKY	GSVIVG01006264001	WRKY40	1	[141,134]	bHLH	GSVIVG01009432001	PHYPADRAFT_72483	1	[98,89]
WRKY	GSVIVG01006264001	WRKY48	1	[142,133]	bHLH	GSVIVG01009432001	PIF4	1	[96,89]
WRKY	GSVIVG01006264001	WRKY62	1	[141,134]	bHLH	GSVIVG01009432001	PIF5	1	[97,90]
WRKY	GSVIVG01006264001	WRKY75	1	[141,134]	bHLH	GSVIVG01009437001	PIF5	1	[922,915]
WRKY	GSVIVG01006265001	WRKY15	1	[86,77]	bHLH	GSVIVG01009480001	ARALYDRAFT_493022	1	[257,250]
WRKY	GSVIVG01006265001	WRKY18	1	[87,78]	bHLH	GSVIVG01009480001	ARALYDRAFT_496250	1	[257,250]
WRKY	GSVIVG01006265001	WRKY21	1	[87,78]	bHLH	GSVIVG01009480001	BEE2	1	[154,145]
WRKY	GSVIVG01006265001	WRKY23	1	[85,78]	bHLH	GSVIVG01009480001	BHLH34	1	[153,146]
WRKY	GSVIVG01006265001	WRKY30	1	[85,76]	bHLH	GSVIVG01009480001	BIM2	1	[154,145]
WRKY	GSVIVG01006265001	WRKY40	1	[86,79]	bHLH	GSVIVG01009480001	BIM3	1	[154,145]
WRKY	GSVIVG01006265001	WRKY43	1	[86,77]	bHLH	GSVIVG01009480001	HBI1	1	[156,145]
WRKY	GSVIVG01006265001	WRKY48	1	[87,78]	bHLH	GSVIVG01009480001	MYC3	1	[153,146]
WRKY	GSVIVG01006265001	WRKY57	1	[87,78]	bHLH	GSVIVG01009480001	PHYPADRAFT_143875	1	[154,145]
WRKY	GSVIVG01006265001	WRKY75	1	[86,79]	bHLH	GSVIVG01009480001	PHYPADRAFT_72483	1	[154,145]
WRKY	GSVIVG01006265001	WRKY8	1	[86,78]	bHLH	GSVIVG01009480001	PIF4	1	[152,145]
WRKY	GSVIVG01006332001	WRKY40	1	[954,947]	bHLH	GSVIVG01009480001	TCP4	1	[257,250]
WRKY	GSVIVG01006332001	WRKY75	1	[954,947]	bHLH	GSVIVG01009480001	TCP5	1	[257,250]
WRKY	GSVIVG01006399001	WRKY18	1	[546,537]	bHLH	GSVIVG01009539001	AIB	1	[73,66]
WRKY	GSVIVG01006399001	WRKY40	1	[545,538]	bHLH	GSVIVG01009539001	BEE2	1	[74,65]
WRKY	GSVIVG01006399001	WRKY75	1	[545,538]	bHLH	GSVIVG01009539001	BHLH104	1	[74,65]
WRKY	GSVIVG01006399001	WRKY8	1	[545,537]	bHLH	GSVIVG01009539001	BHLH13	1	[73,66]
WRKY	GSVIVG01006610001	WRKY18	1	[862,853]	bHLH	GSVIVG01009539001	BHLH3	1	[73,66]
WRKY	GSVIVG01006610001	WRKY40	1	[861,854]	bHLH	GSVIVG01009539001	BHLH34	1	[73,66]
WRKY	GSVIVG01006610001	WRKY48	1	[862,853]	bHLH	GSVIVG01009539001	BHLH78	1	[73,66]
WRKY	GSVIVG01006610001	WRKY8	1	[861,853]	bHLH	GSVIVG01009539001	BIM1	1	[73,64]
WRKY	GSVIVG01006634001	WRKY40	1	[408,401]	bHLH	GSVIVG01009539001	BIM2	1	[74,65]
WRKY	GSVIVG01006634001	WRKY48	1	[409,400]	bHLH	GSVIVG01009539001	BIM3	1	[74,65]
WRKY	GSVIVG01006634001	WRKY62	1	[408,401]	bHLH	GSVIVG01009539001	MYC2	1	[73,66]
WRKY	GSVIVG01006634001	WRKY75	1	[408,401]	bHLH	GSVIVG01009539001	MYC3	1	[73,66]
WRKY	GSVIVG01006761001	WRKY2	1	[390,383]	bHLH	GSVIVG01009539001	MYC4	1	[73,66]
WRKY	GSVIVG01006761001	WRKY40	1	[390,383]	bHLH	GSVIVG01009539001	PHYPADRAFT_143875	1	[74,65]
WRKY	GSVIVG01006761001	WRKY48	1	[391,382]	bHLH	GSVIVG01009539001	PHYPADRAFT_48267	1	[73,66]
WRKY	GSVIVG01006761001	WRKY75	1	[390,383]	bHLH	GSVIVG01009539001	PHYPADRAFT_72483	1	[74,65]
WRKY	GSVIVG01006872001	WRKY40	2	[691,684],[428,421]	bHLH	GSVIVG01009539001	PIF4	1	[72,65]
WRKY	GSVIVG01006972001	WRKY18	1	[476,467]	bHLH	GSVIVG01009544001	BHLH112	1	[330,322]
WRKY	GSVIVG01006972001	WRKY40	1	[475,468]	bHLH	GSVIVG01009555001	BHLH112	1	[652,644]
WRKY	GSVIVG01006972001	WRKY48	1	[476,467]	bHLH	GSVIVG01009595001	PIF5	1	[816,809]
WRKY	GSVIVG01006972001	WRKY8	1	[475,467]	bHLH	GSVIVG01009602001	PIF5	1	[915,908]
WRKY	GSVIVG01007451001	WRKY18	1	[786,777]	bHLH	GSVIVG01009616001	BEE2	3	[659,650],[420,411],[330,321]
WRKY	GSVIVG01007451001	WRKY40	1	[785,778]	bHLH	GSVIVG01009616001	BHLH34	2	[658,651],[329,322]
WRKY	GSVIVG01007656001	WRKY18	1	[284,275]	bHLH	GSVIVG01009616001	BIM1	1	[419,410]
WRKY	GSVIVG01007656001	WRKY2	1	[283,276]	bHLH	GSVIVG01009616001	BIM2	1	[420,411]
WRKY	GSVIVG01007656001	WRKY25	1	[283,276]	bHLH	GSVIVG01009616001	MYC3	2	[658,651],[329,322]
WRKY	GSVIVG01007656001	WRKY40	1	[283,276]	bHLH	GSVIVG01009616001	PHYPADRAFT_143875	2	[659,650],[330,321]
WRKY	GSVIVG01007656001	WRKY48	1	[284,275]	bHLH	GSVIVG01009616001	PHYPADRAFT_72483	2	[659,650],[420,411]
WRKY	GSVIVG01007656001	WRKY62	1	[283,276]	bHLH	GSVIVG01009616001	PIF4	2	[657,650],[328,321]
WRKY	GSVIVG01007656001	WRKY75	1	[283,276]	bHLH	GSVIVG01009616001	UNE10	1	[419,412]
WRKY	GSVIVG01007754001	WRKY18	2	[492,483],[140,131]	bHLH	GSVIVG01009621001	BEE2	1	[151,142]
WRKY	GSVIVG01007754001	WRKY2	1	[139,132]	bHLH	GSVIVG01009621001	BIM1	1	[150,141]
WRKY	GSVIVG01007754001	WRKY25	1	[139,132]	bHLH	GSVIVG01009621001	BIM2	1	[151,142]
WRKY	GSVIVG01007754001	WRKY40	2	[491,484],[139,132]	bHLH	GSVIVG01009621001	PHYPADRAFT_72483	1	[151,142]
WRKY	GSVIVG01007754001	WRKY48	1	[140,131]	bHLH	GSVIVG01009621001	PIF5	1	[150,143]
WRKY	GSVIVG01007754001	WRKY62	1	[139,132]	bHLH	GSVIVG01009773001	PIF3	1	[978,969]
WRKY	GSVIVG01007754001	WRKY75	1	[139,132]	bHLH	GSVIVG01009849001	PIF5	1	[447,440]
WRKY	GSVIVG01007855001	WRKY18	2	[391,382],[204,195]	bHLH	GSVIVG01009895001	BEE2	1	[458,449]
WRKY	GSVIVG01007855001	WRKY2	1	[390,383]	bHLH	GSVIVG01009895001	BIM1	1	[457,448]
WRKY	GSVIVG01007855001	WRKY23	1	[389,382]	bHLH	GSVIVG01009895001	MYC3	1	[457,450]
WRKY	GSVIVG01007855001	WRKY25	1	[390,383]	bHLH	GSVIVG01009895001	PHYPADRAFT_143875	1	[458,449]
WRKY	GSVIVG01007855001	WRKY40	2	[390,383],[203,196]	bHLH	GSVIVG01009895001	PHYPADRAFT_48267	1	[457,450]
WRKY	GSVIVG01007855001	WRKY43	1	[390,381]	bHLH	GSVIVG01009895001	PHYPADRAFT_72483	1	[458,449]
WRKY	GSVIVG01007855001	WRKY48	1	[391,382]	bHLH	GSVIVG01009895001	PIF3	1	[459,450]
WRKY	GSVIVG01007855001	WRKY75	1	[390,383]	bHLH	GSVIVG01009895001	SPT	1	[458,450]
WRKY	GSVIVG01007855001	WRKY8	1	[390,382]	bHLH	GSVIVG01009895001	UNE10	1	[457,450]
WRKY	GSVIVG01007860001	WRKY21	1	[108,99]	bHLH	GSVIVG01009902001	OJ1581_H09.2	1	[733,724]
WRKY	GSVIVG01007860001	WRKY40	2	[222,215],[107,100]	bHLH	GSVIVG01009902001	TCP5	1	[614,607]
WRKY	GSVIVG01007860001	WRKY43	1	[107,98]	bHLH	GSVIVG01010012001	BHLH112	1	[158,150]
WRKY	GSVIVG01007860001	WRKY48	2	[223,214],[108,99]	bHLH	GSVIVG01010068001	BEE2	1	[786,777]
WRKY	GSVIVG01007860001	WRKY75	2	[222,215],[107,100]	bHLH	GSVIVG01010068001	BIM1	1	[785,776]
WRKY	GSVIVG01007860001	WRKY8	1	[107,99]	bHLH	GSVIVG01010068001	BIM2	1	[786,777]
WRKY	GSVIVG01008003001	WRKY2	1	[477,470]	bHLH	GSVIVG01010068001	PHYPADRAFT_72483	1	[786,777]
WRKY	GSVIVG01008003001	WRKY25	1	[477,470]	bHLH	GSVIVG01010068001	TCP2	1	[527,518]
WRKY	GSVIVG01008003001	WRKY40	2	[850,843],[477,470]	bHLH	GSVIVG01010068001	TCP20	1	[525,516]
WRKY	GSVIVG01008003001	WRKY48	1	[478,469]	bHLH	GSVIVG01010068001	UNE10	1	[785,778]
WRKY	GSVIVG01008003001	WRKY62	1	[477,470]	bHLH	GSVIVG01010098001	BEE2	1	[306,297]
WRKY	GSVIVG01008003001	WRKY75	1	[477,470]	bHLH	GSVIVG01010098001	BIM2	1	[306,297]
WRKY	GSVIVG01008013001	WRKY15	1	[536,527]	bHLH	GSVIVG01010098001	PHYPADRAFT_72483	1	[306,297]
WRKY	GSVIVG01008013001	WRKY18	1	[537,528]	bHLH	GSVIVG01010098001	PIF5	1	[305,298]
WRKY	GSVIVG01008013001	WRKY21	1	[537,528]	bHLH	GSVIVG01010266001	BHLH112	1	[544,536]
WRKY	GSVIVG01008013001	WRKY23	2	[941,934],[535,528]	bHLH	GSVIVG01010266001	PIF3	1	[435,426]
WRKY	GSVIVG01008013001	WRKY40	3	[942,935],[536,529],[278,271]	bHLH	GSVIVG01010268001	BEE2	2	[836,827],[678,669]
WRKY	GSVIVG01008013001	WRKY43	1	[536,527]	bHLH	GSVIVG01010268001	BIM1	1	[835,826]
WRKY	GSVIVG01008013001	WRKY48	2	[943,934],[537,528]	bHLH	GSVIVG01010268001	BIM2	1	[836,827]
WRKY	GSVIVG01008013001	WRKY75	3	[942,935],[536,529],[278,271]	bHLH	GSVIVG01010268001	MYC3	1	[677,670]
WRKY	GSVIVG01008013001	WRKY8	2	[942,934],[536,528]	bHLH	GSVIVG01010268001	PHYPADRAFT_143875	1	[678,669]
WRKY	GSVIVG01008064001	WRKY40	1	[681,674]	bHLH	GSVIVG01010268001	PHYPADRAFT_48267	1	[677,670]
WRKY	GSVIVG01008064001	WRKY48	1	[682,673]	bHLH	GSVIVG01010268001	PHYPADRAFT_72483	1	[836,827]
WRKY	GSVIVG01008064001	WRKY75	1	[681,674]	bHLH	GSVIVG01010268001	SPT	1	[678,670]
WRKY	GSVIVG01008064001	WRKY8	1	[681,673]	bHLH	GSVIVG01010268001	UNE10	2	[835,828],[677,670]
WRKY	GSVIVG01008122001	WRKY2	1	[835,828]	bHLH	GSVIVG01010269001	BEE2	2	[812,803],[662,653]
WRKY	GSVIVG01008122001	WRKY40	1	[835,828]	bHLH	GSVIVG01010269001	BIM1	1	[811,802]
WRKY	GSVIVG01008122001	WRKY63	1	[835,828]	bHLH	GSVIVG01010269001	BIM2	1	[812,803]
WRKY	GSVIVG01008212001	WRKY40	2	[535,528],[229,222]	bHLH	GSVIVG01010269001	MYC3	1	[661,654]
WRKY	GSVIVG01008212001	WRKY48	2	[536,527],[230,221]	bHLH	GSVIVG01010269001	PHYPADRAFT_143875	1	[662,653]
WRKY	GSVIVG01008212001	WRKY75	2	[535,528],[229,222]	bHLH	GSVIVG01010269001	PHYPADRAFT_48267	1	[661,654]
WRKY	GSVIVG01008212001	WRKY8	2	[535,527],[229,221]	bHLH	GSVIVG01010269001	PHYPADRAFT_72483	1	[812,803]
WRKY	GSVIVG01008319001	WRKY40	3	[954,947],[825,818],[514,507]	bHLH	GSVIVG01010269001	SPT	1	[662,654]
WRKY	GSVIVG01008319001	WRKY48	1	[515,506]	bHLH	GSVIVG01010269001	UNE10	2	[811,804],[661,654]
WRKY	GSVIVG01008319001	WRKY75	2	[825,818],[514,507]	bHLH	GSVIVG01010327001	BHLH112	1	[736,728]
WRKY	GSVIVG01008328001	WRKY15	1	[138,129]	bHLH	GSVIVG01010378001	BEE2	2	[380,371],[369,360]
WRKY	GSVIVG01008328001	WRKY18	3	[886,877],[139,130],[133,124]	bHLH	GSVIVG01010378001	BHLH34	1	[368,361]
WRKY	GSVIVG01008328001	WRKY21	2	[726,717],[139,130]	bHLH	GSVIVG01010378001	BIM1	1	[379,370]
WRKY	GSVIVG01008328001	WRKY23	1	[137,130]	bHLH	GSVIVG01010378001	BIM2	2	[380,371],[369,360]
WRKY	GSVIVG01008328001	WRKY40	4	[885,878],[725,718],[138,131],[132,125]	bHLH	GSVIVG01010378001	BIM3	1	[380,371]
WRKY	GSVIVG01008328001	WRKY43	2	[725,716],[138,129]	bHLH	GSVIVG01010378001	HBI1	1	[371,360]
WRKY	GSVIVG01008328001	WRKY48	2	[726,717],[139,130]	bHLH	GSVIVG01010378001	MYC3	1	[368,361]
WRKY	GSVIVG01008328001	WRKY57	2	[726,717],[139,130]	bHLH	GSVIVG01010378001	PHYPADRAFT_143875	1	[369,360]
WRKY	GSVIVG01008328001	WRKY75	2	[725,718],[138,131]	bHLH	GSVIVG01010378001	PHYPADRAFT_72483	1	[380,371]
WRKY	GSVIVG01008328001	WRKY8	2	[725,717],[138,130]	bHLH	GSVIVG01010378001	PIF4	1	[367,360]
WRKY	GSVIVG01008374001	WRKY15	1	[784,775]	bHLH	GSVIVG01010378001	UNE10	1	[379,372]
WRKY	GSVIVG01008374001	WRKY18	1	[785,776]	bHLH	GSVIVG01010379001	BEE2	1	[436,427]
WRKY	GSVIVG01008374001	WRKY2	1	[784,777]	bHLH	GSVIVG01010379001	BHLH13	1	[435,428]
WRKY	GSVIVG01008374001	WRKY21	1	[785,776]	bHLH	GSVIVG01010379001	BIM1	1	[435,426]
WRKY	GSVIVG01008374001	WRKY25	1	[784,777]	bHLH	GSVIVG01010379001	BIM2	1	[436,427]
WRKY	GSVIVG01008374001	WRKY40	1	[784,777]	bHLH	GSVIVG01010379001	BIM3	1	[436,427]
WRKY	GSVIVG01008374001	WRKY48	1	[785,776]	bHLH	GSVIVG01010379001	MYC3	1	[435,428]
WRKY	GSVIVG01008374001	WRKY60	1	[785,775]	bHLH	GSVIVG01010379001	MYC4	1	[435,428]
WRKY	GSVIVG01008374001	WRKY62	1	[784,777]	bHLH	GSVIVG01010379001	PHYPADRAFT_143875	1	[436,427]
WRKY	GSVIVG01008374001	WRKY63	1	[784,777]	bHLH	GSVIVG01010379001	PHYPADRAFT_48267	1	[435,428]
WRKY	GSVIVG01008374001	WRKY75	1	[784,777]	bHLH	GSVIVG01010379001	PHYPADRAFT_72483	1	[436,427]
WRKY	GSVIVG01008374001	WRKY8	1	[784,776]	bHLH	GSVIVG01010379001	PIF5	1	[435,428]
WRKY	GSVIVG01008376001	WRKY15	1	[859,850]	bHLH	GSVIVG01010379001	SPT	1	[436,428]
WRKY	GSVIVG01008376001	WRKY18	1	[860,851]	bHLH	GSVIVG01010379001	UNE10	1	[435,428]
WRKY	GSVIVG01008376001	WRKY2	1	[859,852]	bHLH	GSVIVG01010382001	BEE2	1	[720,711]
WRKY	GSVIVG01008376001	WRKY21	1	[860,851]	bHLH	GSVIVG01010382001	BIM1	1	[719,710]
WRKY	GSVIVG01008376001	WRKY25	1	[859,852]	bHLH	GSVIVG01010382001	PHYPADRAFT_48267	1	[719,712]
WRKY	GSVIVG01008376001	WRKY40	1	[859,852]	bHLH	GSVIVG01010382001	PHYPADRAFT_72483	1	[720,711]
WRKY	GSVIVG01008376001	WRKY48	1	[860,851]	bHLH	GSVIVG01010382001	PIF3	1	[721,712]
WRKY	GSVIVG01008376001	WRKY60	1	[860,850]	bHLH	GSVIVG01010382001	SPT	1	[720,712]
WRKY	GSVIVG01008376001	WRKY62	1	[859,852]	bHLH	GSVIVG01010382001	UNE10	1	[719,712]
WRKY	GSVIVG01008376001	WRKY63	1	[859,852]	bHLH	GSVIVG01010570001	BEE2	1	[375,366]
WRKY	GSVIVG01008376001	WRKY75	1	[859,852]	bHLH	GSVIVG01010570001	BHLH34	1	[374,367]
WRKY	GSVIVG01008376001	WRKY8	1	[859,851]	bHLH	GSVIVG01010570001	MYC3	1	[374,367]
WRKY	GSVIVG01008389001	WRKY18	1	[248,239]	bHLH	GSVIVG01010570001	PHYPADRAFT_143875	1	[375,366]
WRKY	GSVIVG01008389001	WRKY2	1	[247,240]	bHLH	GSVIVG01010570001	PIF4	1	[373,366]
WRKY	GSVIVG01008389001	WRKY23	1	[246,239]	bHLH	GSVIVG01010572001	BEE2	1	[339,330]
WRKY	GSVIVG01008389001	WRKY25	1	[247,240]	bHLH	GSVIVG01010572001	BHLH34	1	[338,331]
WRKY	GSVIVG01008389001	WRKY40	1	[247,240]	bHLH	GSVIVG01010572001	BIM1	1	[338,329]
WRKY	GSVIVG01008389001	WRKY43	1	[247,238]	bHLH	GSVIVG01010572001	BIM2	1	[339,330]
WRKY	GSVIVG01008389001	WRKY48	1	[248,239]	bHLH	GSVIVG01010572001	BIM3	1	[339,330]
WRKY	GSVIVG01008389001	WRKY75	1	[247,240]	bHLH	GSVIVG01010572001	PHYPADRAFT_143875	1	[339,330]
WRKY	GSVIVG01008389001	WRKY8	1	[247,239]	bHLH	GSVIVG01010572001	PHYPADRAFT_72483	1	[339,330]
WRKY	GSVIVG01008391001	WRKY12	1	[156,149]	bHLH	GSVIVG01010574001	BEE2	1	[947,938]
WRKY	GSVIVG01008426001	WRKY40	1	[433,426]	bHLH	GSVIVG01010574001	BHLH34	1	[946,939]
WRKY	GSVIVG01008470001	WRKY40	1	[82,75]	bHLH	GSVIVG01010574001	BIM1	1	[946,937]
WRKY	GSVIVG01008470001	WRKY43	1	[82,73]	bHLH	GSVIVG01010574001	BIM2	1	[947,938]
WRKY	GSVIVG01008470001	WRKY48	1	[83,74]	bHLH	GSVIVG01010574001	BIM3	1	[947,938]
WRKY	GSVIVG01008470001	WRKY62	1	[82,75]	bHLH	GSVIVG01010574001	PHYPADRAFT_143875	1	[947,938]
WRKY	GSVIVG01008470001	WRKY75	1	[82,75]	bHLH	GSVIVG01010574001	PHYPADRAFT_72483	1	[947,938]
WRKY	GSVIVG01008730001	WRKY40	1	[776,769]	bHLH	GSVIVG01010574001	PIF5	1	[209,202]
WRKY	GSVIVG01008730001	WRKY62	1	[776,769]	bHLH	GSVIVG01010581001	BEE2	1	[931,922]
WRKY	GSVIVG01008730001	WRKY75	1	[776,769]	bHLH	GSVIVG01010581001	BHLH34	1	[930,923]
WRKY	GSVIVG01008780001	WRKY18	1	[279,270]	bHLH	GSVIVG01010581001	BIM1	1	[930,921]
WRKY	GSVIVG01008780001	WRKY40	1	[278,271]	bHLH	GSVIVG01010581001	BIM2	1	[931,922]
WRKY	GSVIVG01008780001	WRKY48	1	[279,270]	bHLH	GSVIVG01010581001	BIM3	1	[931,922]
WRKY	GSVIVG01008780001	WRKY8	1	[278,270]	bHLH	GSVIVG01010581001	PHYPADRAFT_143875	1	[931,922]
WRKY	GSVIVG01008812001	WRKY18	1	[749,740]	bHLH	GSVIVG01010581001	PHYPADRAFT_72483	1	[931,922]
WRKY	GSVIVG01008812001	WRKY2	1	[748,741]	bHLH	GSVIVG01010581001	PIF5	1	[209,202]
WRKY	GSVIVG01008812001	WRKY21	1	[749,740]	bHLH	GSVIVG01010582001	BEE2	1	[351,342]
WRKY	GSVIVG01008812001	WRKY23	1	[747,740]	bHLH	GSVIVG01010582001	BHLH34	1	[350,343]
WRKY	GSVIVG01008812001	WRKY25	1	[748,741]	bHLH	GSVIVG01010582001	BIM1	1	[350,341]
WRKY	GSVIVG01008812001	WRKY40	1	[748,741]	bHLH	GSVIVG01010582001	BIM2	1	[351,342]
WRKY	GSVIVG01008812001	WRKY43	1	[748,739]	bHLH	GSVIVG01010582001	BIM3	1	[351,342]
WRKY	GSVIVG01008812001	WRKY48	1	[749,740]	bHLH	GSVIVG01010582001	PHYPADRAFT_143875	1	[351,342]
WRKY	GSVIVG01008812001	WRKY62	1	[748,741]	bHLH	GSVIVG01010582001	PHYPADRAFT_72483	1	[351,342]
WRKY	GSVIVG01008812001	WRKY75	1	[748,741]	bHLH	GSVIVG01010583001	ARALYDRAFT_484486	1	[272,265]
WRKY	GSVIVG01008812001	WRKY8	1	[748,740]	bHLH	GSVIVG01010583001	ARALYDRAFT_493022	1	[272,265]
WRKY	GSVIVG01008869001	WRKY40	1	[806,799]	bHLH	GSVIVG01010583001	ARALYDRAFT_495258	1	[272,265]
WRKY	GSVIVG01008888001	WRKY18	1	[358,349]	bHLH	GSVIVG01010583001	ARALYDRAFT_897773	1	[274,265]
WRKY	GSVIVG01008888001	WRKY40	3	[646,639],[502,495],[357,350]	bHLH	GSVIVG01010583001	Glyma19g26560.1	1	[273,265]
WRKY	GSVIVG01008888001	WRKY48	3	[647,638],[503,494],[358,349]	bHLH	GSVIVG01010583001	OJ1581_H09.2	1	[274,265]
WRKY	GSVIVG01008888001	WRKY75	1	[502,495]	bHLH	GSVIVG01010583001	OsI_08196	1	[272,265]
WRKY	GSVIVG01008888001	WRKY8	1	[357,349]	bHLH	GSVIVG01010583001	TCP15	1	[272,265]
WRKY	GSVIVG01008889001	WRKY18	1	[839,830]	bHLH	GSVIVG01010583001	TCP19	1	[274,265]
WRKY	GSVIVG01008889001	WRKY40	1	[838,831]	bHLH	GSVIVG01010583001	TCP20	1	[272,263]
WRKY	GSVIVG01008985001	WRKY2	1	[649,642]	bHLH	GSVIVG01010583001	TCP23	1	[272,265]
WRKY	GSVIVG01008985001	WRKY21	1	[650,641]	bHLH	GSVIVG01010583001	TCP4	1	[272,265]
WRKY	GSVIVG01008985001	WRKY25	1	[649,642]	bHLH	GSVIVG01010834001	PIF5	1	[679,672]
WRKY	GSVIVG01008985001	WRKY40	1	[649,642]	bHLH	GSVIVG01011068001	BEE2	1	[246,237]
WRKY	GSVIVG01008985001	WRKY48	1	[650,641]	bHLH	GSVIVG01011068001	BHLH13	1	[245,238]
WRKY	GSVIVG01008985001	WRKY75	1	[649,642]	bHLH	GSVIVG01011068001	BIM3	1	[246,237]
WRKY	GSVIVG01008985001	WRKY8	1	[649,641]	bHLH	GSVIVG01011068001	MYC3	1	[245,238]
WRKY	GSVIVG01008988001	WRKY18	1	[119,110]	bHLH	GSVIVG01011068001	MYC4	1	[245,238]
WRKY	GSVIVG01008988001	WRKY2	1	[118,111]	bHLH	GSVIVG01011068001	PHYPADRAFT_143875	1	[246,237]
WRKY	GSVIVG01008988001	WRKY25	1	[118,111]	bHLH	GSVIVG01011068001	PHYPADRAFT_48267	1	[245,238]
WRKY	GSVIVG01008988001	WRKY40	1	[118,111]	bHLH	GSVIVG01011068001	PIF5	2	[245,238],[175,168]
WRKY	GSVIVG01008988001	WRKY48	1	[119,110]	bHLH	GSVIVG01011068001	SPT	1	[246,238]
WRKY	GSVIVG01008988001	WRKY62	1	[118,111]	bHLH	GSVIVG01011068001	UNE10	1	[245,238]
WRKY	GSVIVG01008988001	WRKY75	1	[118,111]	bHLH	GSVIVG01011072001	TCP2	1	[386,377]
WRKY	GSVIVG01008991001	WRKY40	1	[589,582]	bHLH	GSVIVG01011139001	AIB	1	[186,179]
WRKY	GSVIVG01008991001	WRKY48	1	[590,581]	bHLH	GSVIVG01011139001	BEE2	1	[187,178]
WRKY	GSVIVG01008991001	WRKY75	1	[589,582]	bHLH	GSVIVG01011139001	BHLH13	1	[186,179]
WRKY	GSVIVG01008997001	WRKY15	1	[40,31]	bHLH	GSVIVG01011139001	BHLH3	1	[186,179]
WRKY	GSVIVG01008997001	WRKY18	1	[41,32]	bHLH	GSVIVG01011139001	BHLH34	1	[186,179]
WRKY	GSVIVG01008997001	WRKY21	1	[41,32]	bHLH	GSVIVG01011139001	BHLH78	1	[186,179]
WRKY	GSVIVG01008997001	WRKY40	1	[40,33]	bHLH	GSVIVG01011139001	BIM1	1	[186,177]
WRKY	GSVIVG01008997001	WRKY48	1	[41,32]	bHLH	GSVIVG01011139001	BIM2	1	[187,178]
WRKY	GSVIVG01008997001	WRKY75	1	[40,33]	bHLH	GSVIVG01011139001	BIM3	1	[187,178]
WRKY	GSVIVG01008997001	WRKY8	1	[40,32]	bHLH	GSVIVG01011139001	HBI1	1	[189,178]
WRKY	GSVIVG01009106001	WRKY18	1	[780,771]	bHLH	GSVIVG01011139001	MYC2	1	[186,179]
WRKY	GSVIVG01009106001	WRKY40	1	[779,772]	bHLH	GSVIVG01011139001	MYC3	1	[186,179]
WRKY	GSVIVG01009106001	WRKY63	1	[779,772]	bHLH	GSVIVG01011139001	MYC4	1	[186,179]
WRKY	GSVIVG01009107001	WRKY15	1	[75,66]	bHLH	GSVIVG01011139001	PHYPADRAFT_143875	1	[187,178]
WRKY	GSVIVG01009107001	WRKY18	1	[76,67]	bHLH	GSVIVG01011139001	PHYPADRAFT_48267	1	[186,179]
WRKY	GSVIVG01009107001	WRKY21	1	[76,67]	bHLH	GSVIVG01011139001	PHYPADRAFT_72483	1	[187,178]
WRKY	GSVIVG01009107001	WRKY23	1	[74,67]	bHLH	GSVIVG01011140001	AIB	1	[186,179]
WRKY	GSVIVG01009107001	WRKY40	2	[897,890],[75,68]	bHLH	GSVIVG01011140001	BEE2	1	[187,178]
WRKY	GSVIVG01009107001	WRKY43	1	[75,66]	bHLH	GSVIVG01011140001	BHLH13	1	[186,179]
WRKY	GSVIVG01009107001	WRKY48	1	[76,67]	bHLH	GSVIVG01011140001	BHLH3	1	[186,179]
WRKY	GSVIVG01009107001	WRKY57	1	[76,67]	bHLH	GSVIVG01011140001	BHLH34	1	[186,179]
WRKY	GSVIVG01009107001	WRKY75	1	[75,68]	bHLH	GSVIVG01011140001	BHLH78	1	[186,179]
WRKY	GSVIVG01009107001	WRKY8	1	[75,67]	bHLH	GSVIVG01011140001	BIM1	1	[186,177]
WRKY	GSVIVG01009108001	WRKY40	1	[340,333]	bHLH	GSVIVG01011140001	BIM2	1	[187,178]
WRKY	GSVIVG01009301001	WRKY40	1	[303,296]	bHLH	GSVIVG01011140001	BIM3	1	[187,178]
WRKY	GSVIVG01009301001	WRKY75	1	[303,296]	bHLH	GSVIVG01011140001	HBI1	1	[189,178]
WRKY	GSVIVG01009333001	WRKY40	1	[976,969]	bHLH	GSVIVG01011140001	MYC2	1	[186,179]
WRKY	GSVIVG01009432001	WRKY18	1	[973,964]	bHLH	GSVIVG01011140001	MYC3	1	[186,179]
WRKY	GSVIVG01009432001	WRKY2	1	[972,965]	bHLH	GSVIVG01011140001	MYC4	1	[186,179]
WRKY	GSVIVG01009432001	WRKY23	1	[971,964]	bHLH	GSVIVG01011140001	PHYPADRAFT_143875	1	[187,178]
WRKY	GSVIVG01009432001	WRKY25	1	[972,965]	bHLH	GSVIVG01011140001	PHYPADRAFT_48267	1	[186,179]
WRKY	GSVIVG01009432001	WRKY40	2	[972,965],[782,775]	bHLH	GSVIVG01011140001	PHYPADRAFT_72483	1	[187,178]
WRKY	GSVIVG01009432001	WRKY43	1	[972,963]	bHLH	GSVIVG01011165001	AIB	1	[370,363]
WRKY	GSVIVG01009432001	WRKY48	2	[973,964],[783,774]	bHLH	GSVIVG01011165001	BEE2	1	[371,362]
WRKY	GSVIVG01009432001	WRKY62	2	[972,965],[782,775]	bHLH	GSVIVG01011165001	BHLH104	1	[371,362]
WRKY	GSVIVG01009432001	WRKY75	2	[972,965],[782,775]	bHLH	GSVIVG01011165001	BHLH13	1	[370,363]
WRKY	GSVIVG01009432001	WRKY8	1	[972,964]	bHLH	GSVIVG01011165001	BHLH3	1	[370,363]
WRKY	GSVIVG01009456001	WRKY40	1	[351,344]	bHLH	GSVIVG01011165001	BHLH34	1	[370,363]
WRKY	GSVIVG01009456001	WRKY43	1	[351,342]	bHLH	GSVIVG01011165001	BHLH78	1	[370,363]
WRKY	GSVIVG01009456001	WRKY48	1	[352,343]	bHLH	GSVIVG01011165001	BIM1	1	[370,361]
WRKY	GSVIVG01009456001	WRKY75	1	[351,344]	bHLH	GSVIVG01011165001	BIM2	1	[371,362]
WRKY	GSVIVG01009456001	WRKY8	1	[351,343]	bHLH	GSVIVG01011165001	BIM3	1	[371,362]
WRKY	GSVIVG01009462001	WRKY40	1	[258,251]	bHLH	GSVIVG01011165001	MYC2	1	[370,363]
WRKY	GSVIVG01009462001	WRKY43	1	[258,249]	bHLH	GSVIVG01011165001	MYC3	1	[370,363]
WRKY	GSVIVG01009462001	WRKY48	1	[259,250]	bHLH	GSVIVG01011165001	MYC4	1	[370,363]
WRKY	GSVIVG01009462001	WRKY75	1	[258,251]	bHLH	GSVIVG01011165001	PHYPADRAFT_143875	1	[371,362]
WRKY	GSVIVG01009546001	WRKY12	1	[473,466]	bHLH	GSVIVG01011165001	PHYPADRAFT_48267	1	[370,363]
WRKY	GSVIVG01009546001	WRKY38	1	[473,466]	bHLH	GSVIVG01011165001	PHYPADRAFT_72483	1	[371,362]
WRKY	GSVIVG01009546001	WRKY40	1	[392,385]	bHLH	GSVIVG01011165001	PIF4	1	[369,362]
WRKY	GSVIVG01009546001	WRKY45	1	[473,466]	bHLH	GSVIVG01011382001	ARALYDRAFT_493022	1	[77,70]
WRKY	GSVIVG01009546001	WRKY75	1	[392,385]	bHLH	GSVIVG01011393001	BEE2	1	[299,290]
WRKY	GSVIVG01009547001	WRKY12	1	[355,348]	bHLH	GSVIVG01011393001	BIM1	1	[298,289]
WRKY	GSVIVG01009547001	WRKY38	1	[355,348]	bHLH	GSVIVG01011393001	UNE10	1	[298,291]
WRKY	GSVIVG01009547001	WRKY45	1	[355,348]	bHLH	GSVIVG01011424001	ARALYDRAFT_484486	1	[459,452]
WRKY	GSVIVG01009549001	WRKY12	1	[353,346]	bHLH	GSVIVG01011424001	ARALYDRAFT_493022	1	[459,452]
WRKY	GSVIVG01009549001	WRKY18	1	[178,169]	bHLH	GSVIVG01011424001	ARALYDRAFT_495258	1	[459,452]
WRKY	GSVIVG01009549001	WRKY21	1	[178,169]	bHLH	GSVIVG01011424001	Glyma19g26560.1	1	[460,452]
WRKY	GSVIVG01009549001	WRKY23	1	[176,169]	bHLH	GSVIVG01011424001	OJ1581_H09.2	1	[461,452]
WRKY	GSVIVG01009549001	WRKY38	1	[353,346]	bHLH	GSVIVG01011424001	OsI_08196	1	[459,452]
WRKY	GSVIVG01009549001	WRKY40	1	[177,170]	bHLH	GSVIVG01011424001	TCP15	1	[459,452]
WRKY	GSVIVG01009549001	WRKY43	1	[177,168]	bHLH	GSVIVG01011424001	TCP19	1	[461,452]
WRKY	GSVIVG01009549001	WRKY45	1	[353,346]	bHLH	GSVIVG01011424001	TCP2	1	[461,452]
WRKY	GSVIVG01009549001	WRKY48	1	[178,169]	bHLH	GSVIVG01011424001	TCP20	1	[459,450]
WRKY	GSVIVG01009549001	WRKY57	1	[178,169]	bHLH	GSVIVG01011424001	TCP23	1	[459,452]
WRKY	GSVIVG01009549001	WRKY75	1	[177,170]	bHLH	GSVIVG01011424001	TCP4	1	[459,452]
WRKY	GSVIVG01009549001	WRKY8	1	[177,169]	bHLH	GSVIVG01011476001	BEE2	2	[700,691],[647,638]
WRKY	GSVIVG01009551001	WRKY12	1	[308,301]	bHLH	GSVIVG01011476001	BHLH34	1	[699,692]
WRKY	GSVIVG01009551001	WRKY18	1	[136,127]	bHLH	GSVIVG01011476001	BIM1	2	[699,690],[646,637]
WRKY	GSVIVG01009551001	WRKY21	1	[136,127]	bHLH	GSVIVG01011476001	BIM2	2	[700,691],[647,638]
WRKY	GSVIVG01009551001	WRKY23	1	[134,127]	bHLH	GSVIVG01011476001	BIM3	2	[700,691],[647,638]
WRKY	GSVIVG01009551001	WRKY38	1	[308,301]	bHLH	GSVIVG01011476001	PHYPADRAFT_143875	1	[700,691]
WRKY	GSVIVG01009551001	WRKY40	1	[135,128]	bHLH	GSVIVG01011476001	PHYPADRAFT_72483	2	[700,691],[647,638]
WRKY	GSVIVG01009551001	WRKY43	1	[135,126]	bHLH	GSVIVG01011476001	UNE10	1	[646,639]
WRKY	GSVIVG01009551001	WRKY45	1	[308,301]	bHLH	GSVIVG01011555001	BEE2	1	[313,304]
WRKY	GSVIVG01009551001	WRKY48	1	[136,127]	bHLH	GSVIVG01011555001	MYC3	1	[312,305]
WRKY	GSVIVG01009551001	WRKY57	1	[136,127]	bHLH	GSVIVG01011555001	PHYPADRAFT_143875	1	[313,304]
WRKY	GSVIVG01009551001	WRKY75	1	[135,128]	bHLH	GSVIVG01011555001	PHYPADRAFT_72483	1	[313,304]
WRKY	GSVIVG01009551001	WRKY8	1	[135,127]	bHLH	GSVIVG01011555001	PIF3	1	[314,305]
WRKY	GSVIVG01009616001	WRKY18	1	[760,751]	bHLH	GSVIVG01011555001	PIF5	1	[312,305]
WRKY	GSVIVG01009616001	WRKY40	2	[759,752],[437,430]	bHLH	GSVIVG01011555001	SPT	1	[313,305]
WRKY	GSVIVG01009616001	WRKY48	1	[438,429]	bHLH	GSVIVG01011565001	ARALYDRAFT_484486	2	[573,566],[230,223]
WRKY	GSVIVG01009616001	WRKY63	1	[759,752]	bHLH	GSVIVG01011565001	ARALYDRAFT_493022	2	[573,566],[230,223]
WRKY	GSVIVG01009616001	WRKY75	1	[437,430]	bHLH	GSVIVG01011565001	ARALYDRAFT_495258	2	[573,566],[230,223]
WRKY	GSVIVG01009632001	WRKY40	1	[326,319]	bHLH	GSVIVG01011565001	TCP15	2	[573,566],[230,223]
WRKY	GSVIVG01009632001	WRKY48	1	[327,318]	bHLH	GSVIVG01011565001	TCP20	2	[573,564],[230,221]
WRKY	GSVIVG01009632001	WRKY75	1	[326,319]	bHLH	GSVIVG01011694001	BEE2	1	[700,691]
WRKY	GSVIVG01009632001	WRKY8	1	[326,318]	bHLH	GSVIVG01011694001	BIM1	1	[699,690]
WRKY	GSVIVG01009752001	WRKY15	1	[180,171]	bHLH	GSVIVG01011694001	MYC3	1	[699,692]
WRKY	GSVIVG01009752001	WRKY18	1	[181,172]	bHLH	GSVIVG01011694001	PHYPADRAFT_143875	1	[700,691]
WRKY	GSVIVG01009752001	WRKY2	2	[297,290],[180,173]	bHLH	GSVIVG01011694001	PHYPADRAFT_72483	1	[700,691]
WRKY	GSVIVG01009752001	WRKY21	1	[181,172]	bHLH	GSVIVG01011694001	PIF4	1	[698,691]
WRKY	GSVIVG01009752001	WRKY23	1	[179,172]	bHLH	GSVIVG01011714001	BEE2	1	[921,912]
WRKY	GSVIVG01009752001	WRKY25	2	[297,290],[180,173]	bHLH	GSVIVG01011714001	MYC3	1	[920,913]
WRKY	GSVIVG01009752001	WRKY30	1	[179,170]	bHLH	GSVIVG01011714001	PHYPADRAFT_143875	1	[921,912]
WRKY	GSVIVG01009752001	WRKY40	2	[297,290],[180,173]	bHLH	GSVIVG01011714001	PHYPADRAFT_72483	1	[921,912]
WRKY	GSVIVG01009752001	WRKY48	2	[298,289],[181,172]	bHLH	GSVIVG01011840001	BEE2	1	[683,674]
WRKY	GSVIVG01009752001	WRKY60	1	[181,171]	bHLH	GSVIVG01011840001	BHLH112	1	[379,371]
WRKY	GSVIVG01009752001	WRKY62	2	[297,290],[180,173]	bHLH	GSVIVG01011840001	BIM1	1	[682,673]
WRKY	GSVIVG01009752001	WRKY63	1	[180,173]	bHLH	GSVIVG01011840001	BIM2	1	[683,674]
WRKY	GSVIVG01009752001	WRKY75	2	[297,290],[180,173]	bHLH	GSVIVG01011840001	PHYPADRAFT_143875	1	[683,674]
WRKY	GSVIVG01009752001	WRKY8	1	[180,172]	bHLH	GSVIVG01011840001	PHYPADRAFT_48267	1	[682,675]
WRKY	GSVIVG01009754001	WRKY15	1	[180,171]	bHLH	GSVIVG01011840001	PHYPADRAFT_72483	1	[683,674]
WRKY	GSVIVG01009754001	WRKY18	1	[181,172]	bHLH	GSVIVG01011840001	PIF3	1	[684,675]
WRKY	GSVIVG01009754001	WRKY2	2	[297,290],[180,173]	bHLH	GSVIVG01011840001	SPT	1	[683,675]
WRKY	GSVIVG01009754001	WRKY21	1	[181,172]	bHLH	GSVIVG01011840001	UNE10	1	[682,675]
WRKY	GSVIVG01009754001	WRKY23	1	[179,172]	bHLH	GSVIVG01011904001	Glyma19g26560.1	1	[158,150]
WRKY	GSVIVG01009754001	WRKY25	2	[297,290],[180,173]	bHLH	GSVIVG01011904001	TCP19	1	[159,150]
WRKY	GSVIVG01009754001	WRKY30	1	[179,170]	bHLH	GSVIVG01011944001	BEE2	1	[140,131]
WRKY	GSVIVG01009754001	WRKY40	2	[297,290],[180,173]	bHLH	GSVIVG01011944001	BHLH112	1	[506,498]
WRKY	GSVIVG01009754001	WRKY48	2	[298,289],[181,172]	bHLH	GSVIVG01011944001	BHLH13	1	[139,132]
WRKY	GSVIVG01009754001	WRKY60	1	[181,171]	bHLH	GSVIVG01011944001	BIM1	1	[139,130]
WRKY	GSVIVG01009754001	WRKY62	2	[297,290],[180,173]	bHLH	GSVIVG01011944001	BIM2	1	[140,131]
WRKY	GSVIVG01009754001	WRKY63	1	[180,173]	bHLH	GSVIVG01011944001	BIM3	1	[140,131]
WRKY	GSVIVG01009754001	WRKY75	2	[297,290],[180,173]	bHLH	GSVIVG01011944001	MYC3	1	[139,132]
WRKY	GSVIVG01009754001	WRKY8	1	[180,172]	bHLH	GSVIVG01011944001	MYC4	1	[139,132]
WRKY	GSVIVG01009773001	WRKY40	1	[170,163]	bHLH	GSVIVG01011944001	PHYPADRAFT_143875	1	[140,131]
WRKY	GSVIVG01009871001	WRKY18	1	[399,390]	bHLH	GSVIVG01011944001	PHYPADRAFT_48267	1	[139,132]
WRKY	GSVIVG01009871001	WRKY2	1	[398,391]	bHLH	GSVIVG01011944001	PHYPADRAFT_72483	1	[140,131]
WRKY	GSVIVG01009871001	WRKY25	1	[398,391]	bHLH	GSVIVG01011944001	PIF5	2	[464,457],[139,132]
WRKY	GSVIVG01009871001	WRKY40	1	[398,391]	bHLH	GSVIVG01011944001	SPT	1	[140,132]
WRKY	GSVIVG01009871001	WRKY48	1	[399,390]	bHLH	GSVIVG01011944001	UNE10	1	[139,132]
WRKY	GSVIVG01009871001	WRKY60	1	[399,389]	bHLH	GSVIVG01011974001	Glyma19g26560.1	1	[351,343]
WRKY	GSVIVG01009871001	WRKY62	1	[398,391]	bHLH	GSVIVG01011985001	BHLH112	1	[464,456]
WRKY	GSVIVG01009871001	WRKY75	1	[398,391]	bHLH	GSVIVG01012082001	BHLH112	1	[807,799]
WRKY	GSVIVG01009871001	WRKY8	1	[398,390]	bHLH	GSVIVG01012346001	BEE2	1	[684,675]
WRKY	GSVIVG01010012001	WRKY15	1	[956,947]	bHLH	GSVIVG01012346001	BHLH13	1	[683,676]
WRKY	GSVIVG01010012001	WRKY18	1	[957,948]	bHLH	GSVIVG01012346001	BHLH3	1	[683,676]
WRKY	GSVIVG01010012001	WRKY2	1	[956,949]	bHLH	GSVIVG01012346001	BIM2	1	[684,675]
WRKY	GSVIVG01010012001	WRKY25	1	[956,949]	bHLH	GSVIVG01012346001	BIM3	1	[684,675]
WRKY	GSVIVG01010012001	WRKY40	1	[956,949]	bHLH	GSVIVG01012346001	MYC2	1	[683,676]
WRKY	GSVIVG01010012001	WRKY48	1	[957,948]	bHLH	GSVIVG01012346001	MYC3	1	[683,676]
WRKY	GSVIVG01010012001	WRKY63	1	[956,949]	bHLH	GSVIVG01012346001	MYC4	1	[683,676]
WRKY	GSVIVG01010012001	WRKY75	1	[956,949]	bHLH	GSVIVG01012346001	PHYPADRAFT_143875	1	[684,675]
WRKY	GSVIVG01010012001	WRKY8	1	[956,948]	bHLH	GSVIVG01012346001	PHYPADRAFT_48267	1	[683,676]
WRKY	GSVIVG01010131001	WRKY15	1	[166,157]	bHLH	GSVIVG01012346001	PHYPADRAFT_72483	1	[684,675]
WRKY	GSVIVG01010131001	WRKY18	1	[167,158]	bHLH	GSVIVG01012346001	UNE10	1	[683,676]
WRKY	GSVIVG01010131001	WRKY2	1	[166,159]	bHLH	GSVIVG01012628001	PIF5	1	[924,917]
WRKY	GSVIVG01010131001	WRKY21	1	[167,158]	bHLH	GSVIVG01012628001	TCP5	1	[897,890]
WRKY	GSVIVG01010131001	WRKY23	1	[165,158]	bHLH	GSVIVG01012644001	BEE2	2	[471,462],[399,390]
WRKY	GSVIVG01010131001	WRKY25	1	[166,159]	bHLH	GSVIVG01012644001	BHLH34	1	[398,391]
WRKY	GSVIVG01010131001	WRKY30	1	[165,156]	bHLH	GSVIVG01012644001	BIM1	1	[398,389]
WRKY	GSVIVG01010131001	WRKY40	1	[166,159]	bHLH	GSVIVG01012644001	BIM2	1	[399,390]
WRKY	GSVIVG01010131001	WRKY48	1	[167,158]	bHLH	GSVIVG01012644001	BIM3	1	[399,390]
WRKY	GSVIVG01010131001	WRKY60	1	[167,157]	bHLH	GSVIVG01012644001	MYC3	1	[470,463]
WRKY	GSVIVG01010131001	WRKY63	1	[166,159]	bHLH	GSVIVG01012644001	PHYPADRAFT_143875	2	[471,462],[399,390]
WRKY	GSVIVG01010131001	WRKY75	1	[166,159]	bHLH	GSVIVG01012644001	PHYPADRAFT_72483	2	[471,462],[399,390]
WRKY	GSVIVG01010131001	WRKY8	1	[166,158]	bHLH	GSVIVG01012644001	SPT	1	[399,391]
WRKY	GSVIVG01010271001	WRKY40	1	[895,888]	bHLH	GSVIVG01012667001	ARALYDRAFT_484486	1	[266,259]
WRKY	GSVIVG01010271001	WRKY43	1	[895,886]	bHLH	GSVIVG01012667001	ARALYDRAFT_493022	1	[266,259]
WRKY	GSVIVG01010271001	WRKY48	1	[896,887]	bHLH	GSVIVG01012667001	ARALYDRAFT_495258	1	[266,259]
WRKY	GSVIVG01010271001	WRKY75	1	[895,888]	bHLH	GSVIVG01012667001	ARALYDRAFT_897773	1	[268,259]
WRKY	GSVIVG01010271001	WRKY8	1	[895,887]	bHLH	GSVIVG01012667001	BEE2	1	[136,127]
WRKY	GSVIVG01010327001	WRKY40	3	[303,296],[201,194],[169,162]	bHLH	GSVIVG01012667001	BHLH34	1	[135,128]
WRKY	GSVIVG01010327001	WRKY48	2	[304,295],[202,193]	bHLH	GSVIVG01012667001	BIM2	1	[136,127]
WRKY	GSVIVG01010327001	WRKY75	2	[201,194],[169,162]	bHLH	GSVIVG01012667001	Glyma19g26560.1	1	[267,259]
WRKY	GSVIVG01010378001	WRKY15	1	[925,916]	bHLH	GSVIVG01012667001	HBI1	1	[138,127]
WRKY	GSVIVG01010378001	WRKY18	1	[926,917]	bHLH	GSVIVG01012667001	MYC3	1	[135,128]
WRKY	GSVIVG01010378001	WRKY2	1	[925,918]	bHLH	GSVIVG01012667001	OJ1581_H09.2	2	[380,371],[268,259]
WRKY	GSVIVG01010378001	WRKY21	1	[926,917]	bHLH	GSVIVG01012667001	OsI_08196	1	[266,259]
WRKY	GSVIVG01010378001	WRKY25	1	[925,918]	bHLH	GSVIVG01012667001	PHYPADRAFT_143875	1	[136,127]
WRKY	GSVIVG01010378001	WRKY40	1	[925,918]	bHLH	GSVIVG01012667001	PIF4	1	[134,127]
WRKY	GSVIVG01010378001	WRKY48	1	[926,917]	bHLH	GSVIVG01012667001	TCP15	1	[266,259]
WRKY	GSVIVG01010378001	WRKY60	1	[926,916]	bHLH	GSVIVG01012667001	TCP19	1	[268,259]
WRKY	GSVIVG01010378001	WRKY62	1	[925,918]	bHLH	GSVIVG01012667001	TCP2	1	[380,371]
WRKY	GSVIVG01010378001	WRKY63	1	[925,918]	bHLH	GSVIVG01012667001	TCP20	1	[266,257]
WRKY	GSVIVG01010378001	WRKY75	1	[925,918]	bHLH	GSVIVG01012667001	TCP23	1	[266,259]
WRKY	GSVIVG01010378001	WRKY8	1	[925,917]	bHLH	GSVIVG01012667001	TCP4	1	[266,259]
WRKY	GSVIVG01010382001	WRKY40	1	[259,252]	bHLH	GSVIVG01012932001	BHLH112	1	[485,477]
WRKY	GSVIVG01010382001	WRKY75	1	[259,252]	bHLH	GSVIVG01012936001	BHLH112	1	[956,948]
WRKY	GSVIVG01010384001	WRKY40	1	[974,967]	bHLH	GSVIVG01013202001	BHLH112	2	[636,628],[509,501]
WRKY	GSVIVG01010384001	WRKY75	1	[974,967]	bHLH	GSVIVG01013208001	BHLH112	1	[525,517]
WRKY	GSVIVG01010385001	WRKY40	1	[226,219]	bHLH	GSVIVG01013313001	BEE2	1	[863,854]
WRKY	GSVIVG01010385001	WRKY43	1	[226,217]	bHLH	GSVIVG01013313001	BHLH34	1	[862,855]
WRKY	GSVIVG01010385001	WRKY75	1	[226,219]	bHLH	GSVIVG01013313001	BIM1	1	[862,853]
WRKY	GSVIVG01010387001	WRKY40	1	[259,252]	bHLH	GSVIVG01013313001	BIM2	1	[863,854]
WRKY	GSVIVG01010387001	WRKY75	1	[259,252]	bHLH	GSVIVG01013313001	BIM3	1	[863,854]
WRKY	GSVIVG01010554001	WRKY40	1	[368,361]	bHLH	GSVIVG01013313001	PHYPADRAFT_143875	1	[863,854]
WRKY	GSVIVG01010554001	WRKY48	1	[369,360]	bHLH	GSVIVG01013313001	PHYPADRAFT_72483	1	[863,854]
WRKY	GSVIVG01010554001	WRKY57	1	[369,360]	bHLH	GSVIVG01013467001	ARALYDRAFT_493022	1	[128,121]
WRKY	GSVIVG01010554001	WRKY75	1	[368,361]	bHLH	GSVIVG01013622001	PIF5	1	[682,675]
WRKY	GSVIVG01010555001	WRKY15	1	[961,952]	bHLH	GSVIVG01013771001	BEE2	1	[592,583]
WRKY	GSVIVG01010555001	WRKY18	1	[962,953]	bHLH	GSVIVG01013771001	BIM2	1	[592,583]
WRKY	GSVIVG01010555001	WRKY2	1	[961,954]	bHLH	GSVIVG01013771001	PHYPADRAFT_143875	1	[592,583]
WRKY	GSVIVG01010555001	WRKY21	1	[962,953]	bHLH	GSVIVG01013771001	PHYPADRAFT_72483	1	[592,583]
WRKY	GSVIVG01010555001	WRKY25	1	[961,954]	bHLH	GSVIVG01013771001	PIF5	1	[591,584]
WRKY	GSVIVG01010555001	WRKY30	1	[960,951]	bHLH	GSVIVG01014133001	PIF3	1	[397,388]
WRKY	GSVIVG01010555001	WRKY40	1	[961,954]	bHLH	GSVIVG01014443001	BEE2	1	[298,289]
WRKY	GSVIVG01010555001	WRKY48	1	[962,953]	bHLH	GSVIVG01014443001	MYC3	1	[297,290]
WRKY	GSVIVG01010555001	WRKY60	1	[962,952]	bHLH	GSVIVG01014443001	PHYPADRAFT_143875	1	[298,289]
WRKY	GSVIVG01010555001	WRKY62	1	[961,954]	bHLH	GSVIVG01014443001	PHYPADRAFT_48267	1	[297,290]
WRKY	GSVIVG01010555001	WRKY63	1	[961,954]	bHLH	GSVIVG01014443001	SPT	1	[298,290]
WRKY	GSVIVG01010555001	WRKY75	1	[961,954]	bHLH	GSVIVG01014443001	TCP5	1	[277,270]
WRKY	GSVIVG01010555001	WRKY8	1	[961,953]	bHLH	GSVIVG01014443001	UNE10	1	[297,290]
WRKY	GSVIVG01010556001	WRKY40	2	[918,911],[361,354]	bHLH	GSVIVG01014497001	ARALYDRAFT_484486	1	[503,496]
WRKY	GSVIVG01010556001	WRKY48	1	[362,353]	bHLH	GSVIVG01014497001	ARALYDRAFT_495258	1	[503,496]
WRKY	GSVIVG01010556001	WRKY57	1	[362,353]	bHLH	GSVIVG01015028001	BEE2	1	[163,154]
WRKY	GSVIVG01010556001	WRKY75	2	[918,911],[361,354]	bHLH	GSVIVG01015028001	BIM1	1	[162,153]
WRKY	GSVIVG01010557001	WRKY40	1	[368,361]	bHLH	GSVIVG01015028001	BIM2	1	[163,154]
WRKY	GSVIVG01010557001	WRKY48	1	[369,360]	bHLH	GSVIVG01015028001	BIM3	1	[163,154]
WRKY	GSVIVG01010557001	WRKY57	1	[369,360]	bHLH	GSVIVG01015028001	PHYPADRAFT_143875	1	[163,154]
WRKY	GSVIVG01010557001	WRKY75	1	[368,361]	bHLH	GSVIVG01015028001	PHYPADRAFT_48267	1	[162,155]
WRKY	GSVIVG01010561001	WRKY40	2	[906,899],[356,349]	bHLH	GSVIVG01015028001	PHYPADRAFT_72483	1	[163,154]
WRKY	GSVIVG01010561001	WRKY48	1	[357,348]	bHLH	GSVIVG01015028001	PIF5	2	[260,253],[162,155]
WRKY	GSVIVG01010561001	WRKY57	1	[357,348]	bHLH	GSVIVG01015028001	UNE10	1	[162,155]
WRKY	GSVIVG01010561001	WRKY75	2	[906,899],[356,349]	bHLH	GSVIVG01015266001	BEE2	1	[124,115]
WRKY	GSVIVG01010565001	WRKY40	1	[318,311]	bHLH	GSVIVG01015266001	BIM1	1	[123,114]
WRKY	GSVIVG01010565001	WRKY48	1	[319,310]	bHLH	GSVIVG01015266001	MYC3	1	[123,116]
WRKY	GSVIVG01010565001	WRKY75	1	[318,311]	bHLH	GSVIVG01015266001	PHYPADRAFT_72483	1	[124,115]
WRKY	GSVIVG01010568001	WRKY40	2	[883,876],[357,350]	bHLH	GSVIVG01015266001	PIF4	1	[122,115]
WRKY	GSVIVG01010568001	WRKY48	1	[358,349]	bHLH	GSVIVG01015298001	BEE2	1	[902,893]
WRKY	GSVIVG01010568001	WRKY57	1	[358,349]	bHLH	GSVIVG01015298001	BHLH34	1	[901,894]
WRKY	GSVIVG01010568001	WRKY75	2	[883,876],[357,350]	bHLH	GSVIVG01015298001	BIM2	1	[902,893]
WRKY	GSVIVG01010570001	WRKY40	1	[364,357]	bHLH	GSVIVG01015298001	PHYPADRAFT_143875	1	[902,893]
WRKY	GSVIVG01010570001	WRKY48	1	[365,356]	bHLH	GSVIVG01015298001	PHYPADRAFT_72483	1	[902,893]
WRKY	GSVIVG01010570001	WRKY57	1	[365,356]	bHLH	GSVIVG01015298001	PIF5	1	[901,894]
WRKY	GSVIVG01010570001	WRKY75	1	[364,357]	bHLH	GSVIVG01015359001	BEE2	1	[547,538]
WRKY	GSVIVG01010572001	WRKY15	1	[285,276]	bHLH	GSVIVG01015359001	BHLH13	1	[546,539]
WRKY	GSVIVG01010572001	WRKY18	1	[286,277]	bHLH	GSVIVG01015359001	BHLH3	1	[546,539]
WRKY	GSVIVG01010572001	WRKY2	2	[533,526],[285,278]	bHLH	GSVIVG01015359001	BHLH34	1	[546,539]
WRKY	GSVIVG01010572001	WRKY21	1	[286,277]	bHLH	GSVIVG01015359001	BIM2	1	[547,538]
WRKY	GSVIVG01010572001	WRKY25	1	[285,278]	bHLH	GSVIVG01015359001	BIM3	1	[547,538]
WRKY	GSVIVG01010572001	WRKY30	1	[284,275]	bHLH	GSVIVG01015359001	MYC2	1	[546,539]
WRKY	GSVIVG01010572001	WRKY40	4	[533,526],[306,299],[285,278],[230,223]	bHLH	GSVIVG01015359001	MYC3	1	[546,539]
WRKY	GSVIVG01010572001	WRKY48	3	[534,525],[286,277],[231,222]	bHLH	GSVIVG01015359001	PHYPADRAFT_143875	1	[547,538]
WRKY	GSVIVG01010572001	WRKY60	1	[286,276]	bHLH	GSVIVG01015449001	ARALYDRAFT_484486	1	[78,71]
WRKY	GSVIVG01010572001	WRKY62	1	[285,278]	bHLH	GSVIVG01015449001	ARALYDRAFT_495258	1	[78,71]
WRKY	GSVIVG01010572001	WRKY63	1	[285,278]	bHLH	GSVIVG01015449001	BEE2	1	[104,95]
WRKY	GSVIVG01010572001	WRKY75	3	[533,526],[285,278],[230,223]	bHLH	GSVIVG01015449001	BIM1	1	[103,94]
WRKY	GSVIVG01010572001	WRKY8	1	[285,277]	bHLH	GSVIVG01015449001	BIM2	1	[104,95]
WRKY	GSVIVG01010574001	WRKY40	1	[878,871]	bHLH	GSVIVG01015449001	BIM3	1	[104,95]
WRKY	GSVIVG01010574001	WRKY48	1	[879,870]	bHLH	GSVIVG01015449001	PHYPADRAFT_143875	1	[104,95]
WRKY	GSVIVG01010574001	WRKY75	1	[878,871]	bHLH	GSVIVG01015449001	PHYPADRAFT_48267	1	[103,96]
WRKY	GSVIVG01010579001	WRKY15	1	[365,356]	bHLH	GSVIVG01015449001	PHYPADRAFT_72483	1	[104,95]
WRKY	GSVIVG01010579001	WRKY2	1	[414,407]	bHLH	GSVIVG01015449001	PIF4	1	[102,95]
WRKY	GSVIVG01010579001	WRKY21	1	[366,357]	bHLH	GSVIVG01015449001	PIF5	1	[103,96]
WRKY	GSVIVG01010579001	WRKY23	1	[364,357]	bHLH	GSVIVG01015449001	UNE10	1	[103,96]
WRKY	GSVIVG01010579001	WRKY25	1	[414,407]	bHLH	GSVIVG01015517001	PIF5	1	[477,470]
WRKY	GSVIVG01010579001	WRKY40	3	[435,428],[414,407],[365,358]	bHLH	GSVIVG01016293001	BEE2	1	[943,934]
WRKY	GSVIVG01010579001	WRKY43	1	[365,356]	bHLH	GSVIVG01016293001	MYC3	1	[942,935]
WRKY	GSVIVG01010579001	WRKY48	2	[415,406],[366,357]	bHLH	GSVIVG01016293001	PHYPADRAFT_143875	1	[943,934]
WRKY	GSVIVG01010579001	WRKY62	1	[414,407]	bHLH	GSVIVG01016293001	PIF4	1	[941,934]
WRKY	GSVIVG01010579001	WRKY75	2	[414,407],[365,358]	bHLH	GSVIVG01016293001	PIF5	1	[942,935]
WRKY	GSVIVG01010579001	WRKY8	1	[365,357]	bHLH	GSVIVG01016293001	SPT	1	[943,935]
WRKY	GSVIVG01010580001	WRKY2	1	[404,397]	bHLH	GSVIVG01016487001	BEE2	2	[650,641],[631,622]
WRKY	GSVIVG01010580001	WRKY25	1	[404,397]	bHLH	GSVIVG01016487001	BHLH34	1	[630,623]
WRKY	GSVIVG01010580001	WRKY40	2	[425,418],[404,397]	bHLH	GSVIVG01016487001	BIM1	1	[649,640]
WRKY	GSVIVG01010580001	WRKY48	1	[405,396]	bHLH	GSVIVG01016487001	BIM2	2	[650,641],[631,622]
WRKY	GSVIVG01010580001	WRKY62	1	[404,397]	bHLH	GSVIVG01016487001	PHYPADRAFT_143875	1	[631,622]
WRKY	GSVIVG01010580001	WRKY75	1	[404,397]	bHLH	GSVIVG01016487001	PHYPADRAFT_72483	2	[650,641],[631,622]
WRKY	GSVIVG01010581001	WRKY40	1	[862,855]	bHLH	GSVIVG01016487001	PIF4	1	[629,622]
WRKY	GSVIVG01010581001	WRKY48	1	[863,854]	bHLH	GSVIVG01016487001	PIF5	1	[630,623]
WRKY	GSVIVG01010581001	WRKY75	1	[862,855]	bHLH	GSVIVG01016487001	UNE10	1	[649,642]
WRKY	GSVIVG01010582001	WRKY40	1	[282,275]	bHLH	GSVIVG01016688001	PIF5	1	[63,56]
WRKY	GSVIVG01010582001	WRKY48	1	[283,274]	bHLH	GSVIVG01016721001	BEE2	1	[84,75]
WRKY	GSVIVG01010582001	WRKY75	1	[282,275]	bHLH	GSVIVG01016721001	BHLH13	1	[83,76]
WRKY	GSVIVG01010583001	WRKY40	2	[319,312],[246,239]	bHLH	GSVIVG01016721001	BHLH3	1	[83,76]
WRKY	GSVIVG01010583001	WRKY48	1	[247,238]	bHLH	GSVIVG01016721001	BIM1	1	[83,74]
WRKY	GSVIVG01010583001	WRKY75	1	[246,239]	bHLH	GSVIVG01016721001	BIM2	1	[84,75]
WRKY	GSVIVG01010584001	WRKY15	1	[365,356]	bHLH	GSVIVG01016721001	BIM3	1	[84,75]
WRKY	GSVIVG01010584001	WRKY2	1	[414,407]	bHLH	GSVIVG01016721001	MYC2	1	[83,76]
WRKY	GSVIVG01010584001	WRKY21	1	[366,357]	bHLH	GSVIVG01016721001	MYC3	1	[83,76]
WRKY	GSVIVG01010584001	WRKY23	1	[364,357]	bHLH	GSVIVG01016721001	MYC4	1	[83,76]
WRKY	GSVIVG01010584001	WRKY25	1	[414,407]	bHLH	GSVIVG01016721001	PHYPADRAFT_143875	1	[84,75]
WRKY	GSVIVG01010584001	WRKY40	3	[435,428],[414,407],[365,358]	bHLH	GSVIVG01016721001	PHYPADRAFT_48267	1	[83,76]
WRKY	GSVIVG01010584001	WRKY43	1	[365,356]	bHLH	GSVIVG01016721001	PHYPADRAFT_72483	1	[84,75]
WRKY	GSVIVG01010584001	WRKY48	2	[415,406],[366,357]	bHLH	GSVIVG01016721001	UNE10	1	[83,76]
WRKY	GSVIVG01010584001	WRKY62	1	[414,407]	bHLH	GSVIVG01017134001	BHLH112	2	[784,776],[708,700]
WRKY	GSVIVG01010584001	WRKY75	2	[414,407],[365,358]	bHLH	GSVIVG01017189001	PIF5	1	[428,421]
WRKY	GSVIVG01010584001	WRKY8	1	[365,357]	bHLH	GSVIVG01017199001	ARALYDRAFT_493022	1	[799,792]
WRKY	GSVIVG01010585001	WRKY2	1	[402,395]	bHLH	GSVIVG01017199001	ARALYDRAFT_496250	1	[799,792]
WRKY	GSVIVG01010585001	WRKY25	1	[402,395]	bHLH	GSVIVG01017199001	ARALYDRAFT_897773	1	[801,792]
WRKY	GSVIVG01010585001	WRKY40	3	[727,720],[423,416],[402,395]	bHLH	GSVIVG01017199001	PIF5	1	[119,112]
WRKY	GSVIVG01010585001	WRKY48	1	[403,394]	bHLH	GSVIVG01017199001	TCP2	1	[801,792]
WRKY	GSVIVG01010585001	WRKY62	1	[402,395]	bHLH	GSVIVG01017199001	TCP4	1	[799,792]
WRKY	GSVIVG01010585001	WRKY75	1	[402,395]	bHLH	GSVIVG01017199001	TCP5	1	[799,792]
WRKY	GSVIVG01010589001	WRKY18	1	[329,320]	bHLH	GSVIVG01017210001	BEE2	1	[579,570]
WRKY	GSVIVG01010589001	WRKY2	1	[328,321]	bHLH	GSVIVG01017210001	BIM1	1	[578,569]
WRKY	GSVIVG01010589001	WRKY25	1	[328,321]	bHLH	GSVIVG01017210001	BIM2	1	[579,570]
WRKY	GSVIVG01010589001	WRKY40	1	[328,321]	bHLH	GSVIVG01017210001	PHYPADRAFT_72483	1	[579,570]
WRKY	GSVIVG01010589001	WRKY48	1	[329,320]	bHLH	GSVIVG01017210001	UNE10	1	[578,571]
WRKY	GSVIVG01010589001	WRKY62	1	[328,321]	bHLH	GSVIVG01017288001	ARALYDRAFT_484486	1	[24,17]
WRKY	GSVIVG01010589001	WRKY75	1	[328,321]	bHLH	GSVIVG01017288001	ARALYDRAFT_495258	1	[24,17]
WRKY	GSVIVG01010590001	WRKY18	1	[293,284]	bHLH	GSVIVG01017510001	BEE2	1	[776,767]
WRKY	GSVIVG01010590001	WRKY40	5	[740,733],[601,594],[480,473],[319,312],[292,285]	bHLH	GSVIVG01017510001	BHLH13	1	[775,768]
WRKY	GSVIVG01010590001	WRKY48	1	[481,472]	bHLH	GSVIVG01017510001	BIM1	1	[775,766]
WRKY	GSVIVG01010590001	WRKY75	2	[740,733],[480,473]	bHLH	GSVIVG01017510001	BIM2	1	[776,767]
WRKY	GSVIVG01010815001	WRKY40	1	[677,670]	bHLH	GSVIVG01017510001	BIM3	1	[776,767]
WRKY	GSVIVG01010815001	WRKY48	1	[678,669]	bHLH	GSVIVG01017510001	MYC3	1	[775,768]
WRKY	GSVIVG01010815001	WRKY75	1	[677,670]	bHLH	GSVIVG01017510001	MYC4	1	[775,768]
WRKY	GSVIVG01010824001	WRKY15	1	[501,492]	bHLH	GSVIVG01017510001	PHYPADRAFT_143875	1	[776,767]
WRKY	GSVIVG01010824001	WRKY18	1	[502,493]	bHLH	GSVIVG01017510001	PHYPADRAFT_48267	1	[775,768]
WRKY	GSVIVG01010824001	WRKY21	2	[502,493],[205,196]	bHLH	GSVIVG01017510001	PHYPADRAFT_72483	1	[776,767]
WRKY	GSVIVG01010824001	WRKY23	1	[500,493]	bHLH	GSVIVG01017510001	PIF4	1	[774,767]
WRKY	GSVIVG01010824001	WRKY40	2	[501,494],[204,197]	bHLH	GSVIVG01017510001	PIF5	1	[775,768]
WRKY	GSVIVG01010824001	WRKY43	2	[501,492],[204,195]	bHLH	GSVIVG01017510001	SPT	1	[776,768]
WRKY	GSVIVG01010824001	WRKY48	2	[502,493],[205,196]	bHLH	GSVIVG01017510001	UNE10	1	[775,768]
WRKY	GSVIVG01010824001	WRKY57	2	[502,493],[205,196]	bHLH	GSVIVG01017750001	TCP2	1	[767,758]
WRKY	GSVIVG01010824001	WRKY75	2	[501,494],[204,197]	bHLH	GSVIVG01017779001	PIF5	1	[543,536]
WRKY	GSVIVG01010824001	WRKY8	2	[501,493],[204,196]	bHLH	GSVIVG01017796001	BHLH112	1	[702,694]
WRKY	GSVIVG01010949001	WRKY40	1	[609,602]	bHLH	GSVIVG01017836001	PIF5	1	[119,112]
WRKY	GSVIVG01011005001	WRKY40	2	[551,544],[317,310]	bHLH	GSVIVG01017895001	BEE2	1	[296,287]
WRKY	GSVIVG01011005001	WRKY48	1	[552,543]	bHLH	GSVIVG01017895001	BIM1	1	[295,286]
WRKY	GSVIVG01011015001	WRKY40	2	[947,940],[326,319]	bHLH	GSVIVG01017895001	BIM2	1	[296,287]
WRKY	GSVIVG01011015001	WRKY43	2	[947,938],[326,317]	bHLH	GSVIVG01017895001	BIM3	1	[296,287]
WRKY	GSVIVG01011015001	WRKY48	2	[948,939],[327,318]	bHLH	GSVIVG01017895001	PHYPADRAFT_72483	1	[296,287]
WRKY	GSVIVG01011015001	WRKY75	2	[947,940],[326,319]	bHLH	GSVIVG01017895001	UNE10	1	[295,288]
WRKY	GSVIVG01011015001	WRKY8	2	[947,939],[326,318]	bHLH	GSVIVG01017937001	BEE2	2	[329,320],[100,91]
WRKY	GSVIVG01011116001	WRKY2	1	[463,456]	bHLH	GSVIVG01017937001	BHLH34	1	[328,321]
WRKY	GSVIVG01011116001	WRKY25	1	[463,456]	bHLH	GSVIVG01017937001	BIM1	1	[328,319]
WRKY	GSVIVG01011116001	WRKY40	1	[463,456]	bHLH	GSVIVG01017937001	BIM2	1	[329,320]
WRKY	GSVIVG01011116001	WRKY48	1	[464,455]	bHLH	GSVIVG01017937001	BIM3	1	[329,320]
WRKY	GSVIVG01011116001	WRKY75	1	[463,456]	bHLH	GSVIVG01017937001	MYC3	2	[328,321],[99,92]
WRKY	GSVIVG01011116001	WRKY8	1	[463,455]	bHLH	GSVIVG01017937001	PHYPADRAFT_143875	2	[329,320],[100,91]
WRKY	GSVIVG01011139001	WRKY15	2	[308,299],[201,192]	bHLH	GSVIVG01017937001	PHYPADRAFT_72483	1	[329,320]
WRKY	GSVIVG01011139001	WRKY18	2	[309,300],[202,193]	bHLH	GSVIVG01017937001	PIF3	1	[101,92]
WRKY	GSVIVG01011139001	WRKY2	1	[308,301]	bHLH	GSVIVG01017937001	PIF4	2	[327,320],[98,91]
WRKY	GSVIVG01011139001	WRKY21	2	[309,300],[202,193]	bHLH	GSVIVG01017937001	PIF5	1	[99,92]
WRKY	GSVIVG01011139001	WRKY23	2	[307,300],[200,193]	bHLH	GSVIVG01017937001	SPT	2	[329,321],[100,92]
WRKY	GSVIVG01011139001	WRKY25	1	[308,301]	bHLH	GSVIVG01018063001	BEE2	1	[219,210]
WRKY	GSVIVG01011139001	WRKY30	1	[307,298]	bHLH	GSVIVG01018063001	BIM1	1	[218,209]
WRKY	GSVIVG01011139001	WRKY40	2	[308,301],[201,194]	bHLH	GSVIVG01018063001	MYC3	1	[218,211]
WRKY	GSVIVG01011139001	WRKY43	2	[308,299],[201,192]	bHLH	GSVIVG01018063001	PHYPADRAFT_143875	1	[219,210]
WRKY	GSVIVG01011139001	WRKY48	2	[309,300],[202,193]	bHLH	GSVIVG01018063001	PHYPADRAFT_72483	1	[219,210]
WRKY	GSVIVG01011139001	WRKY57	2	[309,300],[202,193]	bHLH	GSVIVG01018063001	PIF3	1	[220,211]
WRKY	GSVIVG01011139001	WRKY62	1	[308,301]	bHLH	GSVIVG01018063001	PIF4	1	[217,210]
WRKY	GSVIVG01011139001	WRKY75	2	[308,301],[201,194]	bHLH	GSVIVG01018063001	PIF5	1	[218,211]
WRKY	GSVIVG01011139001	WRKY8	2	[308,300],[201,193]	bHLH	GSVIVG01018063001	SPT	1	[219,211]
WRKY	GSVIVG01011140001	WRKY15	2	[308,299],[201,192]	bHLH	GSVIVG01018142001	AIB	1	[517,510]
WRKY	GSVIVG01011140001	WRKY18	2	[309,300],[202,193]	bHLH	GSVIVG01018142001	BEE2	1	[518,509]
WRKY	GSVIVG01011140001	WRKY2	1	[308,301]	bHLH	GSVIVG01018142001	BHLH13	1	[517,510]
WRKY	GSVIVG01011140001	WRKY21	2	[309,300],[202,193]	bHLH	GSVIVG01018142001	BHLH3	1	[517,510]
WRKY	GSVIVG01011140001	WRKY23	2	[307,300],[200,193]	bHLH	GSVIVG01018142001	BHLH34	1	[517,510]
WRKY	GSVIVG01011140001	WRKY25	1	[308,301]	bHLH	GSVIVG01018142001	BHLH78	1	[517,510]
WRKY	GSVIVG01011140001	WRKY30	1	[307,298]	bHLH	GSVIVG01018142001	BIM1	1	[517,508]
WRKY	GSVIVG01011140001	WRKY40	2	[308,301],[201,194]	bHLH	GSVIVG01018142001	BIM2	1	[518,509]
WRKY	GSVIVG01011140001	WRKY43	2	[308,299],[201,192]	bHLH	GSVIVG01018142001	BIM3	1	[518,509]
WRKY	GSVIVG01011140001	WRKY48	2	[309,300],[202,193]	bHLH	GSVIVG01018142001	HBI1	1	[520,509]
WRKY	GSVIVG01011140001	WRKY57	2	[309,300],[202,193]	bHLH	GSVIVG01018142001	MYC2	1	[517,510]
WRKY	GSVIVG01011140001	WRKY62	1	[308,301]	bHLH	GSVIVG01018142001	MYC3	1	[517,510]
WRKY	GSVIVG01011140001	WRKY75	2	[308,301],[201,194]	bHLH	GSVIVG01018142001	MYC4	1	[517,510]
WRKY	GSVIVG01011140001	WRKY8	2	[308,300],[201,193]	bHLH	GSVIVG01018142001	PHYPADRAFT_143875	1	[518,509]
WRKY	GSVIVG01011165001	WRKY40	1	[453,446]	bHLH	GSVIVG01018142001	PHYPADRAFT_48267	1	[517,510]
WRKY	GSVIVG01011165001	WRKY75	1	[453,446]	bHLH	GSVIVG01018142001	PHYPADRAFT_72483	1	[518,509]
WRKY	GSVIVG01011382001	WRKY40	1	[600,593]	bHLH	GSVIVG01018323001	BEE2	1	[364,355]
WRKY	GSVIVG01011382001	WRKY43	1	[600,591]	bHLH	GSVIVG01018323001	BHLH34	1	[363,356]
WRKY	GSVIVG01011382001	WRKY48	1	[601,592]	bHLH	GSVIVG01018323001	BIM1	1	[363,354]
WRKY	GSVIVG01011382001	WRKY75	1	[600,593]	bHLH	GSVIVG01018323001	BIM2	1	[364,355]
WRKY	GSVIVG01011382001	WRKY8	1	[600,592]	bHLH	GSVIVG01018323001	PHYPADRAFT_72483	1	[364,355]
WRKY	GSVIVG01011393001	WRKY18	1	[226,217]	bHLH	GSVIVG01018323001	PIF4	1	[362,355]
WRKY	GSVIVG01011393001	WRKY2	1	[225,218]	bHLH	GSVIVG01018323001	PIF5	1	[363,356]
WRKY	GSVIVG01011393001	WRKY21	1	[226,217]	bHLH	GSVIVG01018464001	BEE2	1	[253,244]
WRKY	GSVIVG01011393001	WRKY25	1	[225,218]	bHLH	GSVIVG01018464001	BHLH112	1	[793,785]
WRKY	GSVIVG01011393001	WRKY38	1	[163,156]	bHLH	GSVIVG01018464001	BHLH34	1	[252,245]
WRKY	GSVIVG01011393001	WRKY40	1	[225,218]	bHLH	GSVIVG01018464001	BIM1	1	[252,243]
WRKY	GSVIVG01011393001	WRKY45	1	[163,156]	bHLH	GSVIVG01018464001	BIM2	1	[253,244]
WRKY	GSVIVG01011393001	WRKY48	1	[226,217]	bHLH	GSVIVG01018464001	BIM3	1	[253,244]
WRKY	GSVIVG01011393001	WRKY60	1	[226,216]	bHLH	GSVIVG01018464001	HBI1	1	[255,244]
WRKY	GSVIVG01011393001	WRKY62	1	[225,218]	bHLH	GSVIVG01018464001	PHYPADRAFT_143875	1	[253,244]
WRKY	GSVIVG01011393001	WRKY75	1	[225,218]	bHLH	GSVIVG01018464001	PHYPADRAFT_72483	1	[253,244]
WRKY	GSVIVG01011393001	WRKY8	1	[225,217]	bHLH	GSVIVG01018464001	PIF3	1	[254,245]
WRKY	GSVIVG01011424001	WRKY18	1	[145,136]	bHLH	GSVIVG01018536001	ARALYDRAFT_484486	1	[815,808]
WRKY	GSVIVG01011424001	WRKY23	1	[143,136]	bHLH	GSVIVG01018536001	ARALYDRAFT_493022	1	[815,808]
WRKY	GSVIVG01011424001	WRKY40	1	[144,137]	bHLH	GSVIVG01018536001	ARALYDRAFT_495258	1	[815,808]
WRKY	GSVIVG01011424001	WRKY48	1	[145,136]	bHLH	GSVIVG01018536001	ARALYDRAFT_897773	1	[817,808]
WRKY	GSVIVG01011424001	WRKY75	1	[144,137]	bHLH	GSVIVG01018536001	Glyma19g26560.1	1	[816,808]
WRKY	GSVIVG01011424001	WRKY8	1	[144,136]	bHLH	GSVIVG01018536001	OJ1581_H09.2	1	[817,808]
WRKY	GSVIVG01011435001	WRKY18	1	[467,458]	bHLH	GSVIVG01018536001	OsI_08196	1	[815,808]
WRKY	GSVIVG01011435001	WRKY40	2	[466,459],[424,417]	bHLH	GSVIVG01018536001	TCP15	1	[815,808]
WRKY	GSVIVG01011435001	WRKY48	2	[467,458],[425,416]	bHLH	GSVIVG01018536001	TCP19	1	[817,808]
WRKY	GSVIVG01011435001	WRKY63	1	[466,459]	bHLH	GSVIVG01018536001	TCP2	2	[848,839],[817,808]
WRKY	GSVIVG01011565001	WRKY40	2	[936,929],[200,193]	bHLH	GSVIVG01018536001	TCP20	1	[815,806]
WRKY	GSVIVG01011565001	WRKY63	1	[936,929]	bHLH	GSVIVG01018536001	TCP23	1	[815,808]
WRKY	GSVIVG01011616001	WRKY2	1	[285,278]	bHLH	GSVIVG01018536001	TCP4	1	[815,808]
WRKY	GSVIVG01011616001	WRKY40	2	[399,392],[285,278]	bHLH	GSVIVG01018744001	BEE2	2	[412,403],[113,104]
WRKY	GSVIVG01011616001	WRKY48	1	[400,391]	bHLH	GSVIVG01018744001	BHLH34	2	[411,404],[112,105]
WRKY	GSVIVG01011616001	WRKY63	1	[285,278]	bHLH	GSVIVG01018744001	BIM2	2	[412,403],[113,104]
WRKY	GSVIVG01011616001	WRKY75	1	[399,392]	bHLH	GSVIVG01018744001	BIM3	2	[412,403],[113,104]
WRKY	GSVIVG01011694001	WRKY40	1	[456,449]	bHLH	GSVIVG01018744001	HBI1	2	[414,403],[115,104]
WRKY	GSVIVG01011714001	WRKY40	1	[605,598]	bHLH	GSVIVG01018744001	MYC3	2	[411,404],[112,105]
WRKY	GSVIVG01011714001	WRKY75	1	[605,598]	bHLH	GSVIVG01018744001	PHYPADRAFT_143875	2	[412,403],[113,104]
WRKY	GSVIVG01011766001	WRKY2	1	[831,824]	bHLH	GSVIVG01018744001	PHYPADRAFT_72483	2	[412,403],[113,104]
WRKY	GSVIVG01011766001	WRKY25	1	[831,824]	bHLH	GSVIVG01018744001	PIF1	2	[417,404],[118,105]
WRKY	GSVIVG01011766001	WRKY40	2	[831,824],[396,389]	bHLH	GSVIVG01018744001	PIF4	2	[410,403],[111,104]
WRKY	GSVIVG01011766001	WRKY48	2	[832,823],[397,388]	bHLH	GSVIVG01018900001	BEE2	1	[169,160]
WRKY	GSVIVG01011766001	WRKY62	1	[831,824]	bHLH	GSVIVG01018900001	MYC3	1	[168,161]
WRKY	GSVIVG01011766001	WRKY75	2	[831,824],[396,389]	bHLH	GSVIVG01018900001	PHYPADRAFT_143875	1	[169,160]
WRKY	GSVIVG01011840001	WRKY40	1	[346,339]	bHLH	GSVIVG01018900001	PIF1	1	[174,161]
WRKY	GSVIVG01011840001	WRKY75	1	[346,339]	bHLH	GSVIVG01018900001	PIF3	1	[170,161]
WRKY	GSVIVG01011856001	WRKY15	1	[247,238]	bHLH	GSVIVG01018900001	PIF4	1	[167,160]
WRKY	GSVIVG01011856001	WRKY18	1	[248,239]	bHLH	GSVIVG01018900001	PIF5	1	[168,161]
WRKY	GSVIVG01011856001	WRKY2	1	[247,240]	bHLH	GSVIVG01018900001	SPT	1	[169,161]
WRKY	GSVIVG01011856001	WRKY21	1	[248,239]	bHLH	GSVIVG01018963001	TCP2	1	[644,635]
WRKY	GSVIVG01011856001	WRKY23	1	[246,239]	bHLH	GSVIVG01018963001	TCP20	1	[642,633]
WRKY	GSVIVG01011856001	WRKY25	1	[247,240]	bHLH	GSVIVG01019037001	BEE2	1	[121,112]
WRKY	GSVIVG01011856001	WRKY30	1	[246,237]	bHLH	GSVIVG01019037001	MYC3	1	[120,113]
WRKY	GSVIVG01011856001	WRKY40	1	[247,240]	bHLH	GSVIVG01019037001	PHYPADRAFT_143875	1	[121,112]
WRKY	GSVIVG01011856001	WRKY48	1	[248,239]	bHLH	GSVIVG01019037001	PHYPADRAFT_48267	1	[120,113]
WRKY	GSVIVG01011856001	WRKY57	1	[248,239]	bHLH	GSVIVG01019037001	PHYPADRAFT_72483	1	[121,112]
WRKY	GSVIVG01011856001	WRKY60	1	[248,238]	bHLH	GSVIVG01019037001	PIF3	1	[122,113]
WRKY	GSVIVG01011856001	WRKY62	1	[247,240]	bHLH	GSVIVG01019037001	SPT	1	[121,113]
WRKY	GSVIVG01011856001	WRKY63	1	[247,240]	bHLH	GSVIVG01019037001	UNE10	1	[120,113]
WRKY	GSVIVG01011856001	WRKY75	1	[247,240]	bHLH	GSVIVG01019099001	PIF3	1	[220,211]
WRKY	GSVIVG01011856001	WRKY8	1	[247,239]	bHLH	GSVIVG01019279001	BEE2	1	[522,513]
WRKY	GSVIVG01011858001	WRKY40	1	[321,314]	bHLH	GSVIVG01019279001	BHLH13	1	[521,514]
WRKY	GSVIVG01011858001	WRKY48	1	[322,313]	bHLH	GSVIVG01019279001	BIM1	1	[521,512]
WRKY	GSVIVG01011858001	WRKY75	1	[321,314]	bHLH	GSVIVG01019279001	BIM2	1	[522,513]
WRKY	GSVIVG01011900001	WRKY18	2	[857,848],[367,358]	bHLH	GSVIVG01019279001	BIM3	1	[522,513]
WRKY	GSVIVG01011900001	WRKY2	1	[856,849]	bHLH	GSVIVG01019279001	MYC3	1	[521,514]
WRKY	GSVIVG01011900001	WRKY21	1	[367,358]	bHLH	GSVIVG01019279001	MYC4	1	[521,514]
WRKY	GSVIVG01011900001	WRKY23	1	[365,358]	bHLH	GSVIVG01019279001	PHYPADRAFT_143875	1	[522,513]
WRKY	GSVIVG01011900001	WRKY25	1	[856,849]	bHLH	GSVIVG01019279001	PHYPADRAFT_48267	1	[521,514]
WRKY	GSVIVG01011900001	WRKY40	2	[856,849],[366,359]	bHLH	GSVIVG01019279001	PIF5	1	[521,514]
WRKY	GSVIVG01011900001	WRKY43	1	[366,357]	bHLH	GSVIVG01019279001	SPT	1	[522,514]
WRKY	GSVIVG01011900001	WRKY48	2	[857,848],[367,358]	bHLH	GSVIVG01019279001	UNE10	1	[521,514]
WRKY	GSVIVG01011900001	WRKY57	1	[367,358]	bHLH	GSVIVG01019562001	BEE2	3	[220,211],[79,70],[61,52]
WRKY	GSVIVG01011900001	WRKY62	1	[856,849]	bHLH	GSVIVG01019562001	BHLH13	1	[78,71]
WRKY	GSVIVG01011900001	WRKY75	2	[856,849],[366,359]	bHLH	GSVIVG01019562001	BHLH3	1	[78,71]
WRKY	GSVIVG01011900001	WRKY8	1	[366,358]	bHLH	GSVIVG01019562001	BIM1	2	[219,210],[78,69]
WRKY	GSVIVG01011985001	WRKY40	2	[805,798],[132,125]	bHLH	GSVIVG01019562001	BIM2	1	[79,70]
WRKY	GSVIVG01011987001	WRKY40	1	[251,244]	bHLH	GSVIVG01019562001	BIM3	1	[79,70]
WRKY	GSVIVG01011987001	WRKY75	1	[251,244]	bHLH	GSVIVG01019562001	MYC2	1	[78,71]
WRKY	GSVIVG01011996001	WRKY18	1	[632,623]	bHLH	GSVIVG01019562001	MYC3	3	[219,212],[78,71],[60,53]
WRKY	GSVIVG01011996001	WRKY40	1	[631,624]	bHLH	GSVIVG01019562001	MYC4	1	[78,71]
WRKY	GSVIVG01012168001	WRKY40	1	[342,335]	bHLH	GSVIVG01019562001	PHYPADRAFT_143875	3	[220,211],[79,70],[61,52]
WRKY	GSVIVG01012168001	WRKY48	1	[343,334]	bHLH	GSVIVG01019562001	PHYPADRAFT_48267	1	[78,71]
WRKY	GSVIVG01012168001	WRKY75	1	[342,335]	bHLH	GSVIVG01019562001	PHYPADRAFT_72483	1	[79,70]
WRKY	GSVIVG01012229001	WRKY15	1	[371,362]	bHLH	GSVIVG01019562001	PIF3	1	[221,212]
WRKY	GSVIVG01012229001	WRKY18	1	[372,363]	bHLH	GSVIVG01019562001	PIF4	1	[218,211]
WRKY	GSVIVG01012229001	WRKY21	1	[372,363]	bHLH	GSVIVG01019562001	PIF5	1	[219,212]
WRKY	GSVIVG01012229001	WRKY40	3	[551,544],[371,364],[365,358]	bHLH	GSVIVG01019562001	SPT	1	[220,212]
WRKY	GSVIVG01012229001	WRKY43	1	[365,356]	bHLH	GSVIVG01019562001	UNE10	1	[78,71]
WRKY	GSVIVG01012229001	WRKY48	2	[372,363],[366,357]	bHLH	GSVIVG01019570001	ARALYDRAFT_484486	1	[940,933]
WRKY	GSVIVG01012229001	WRKY62	1	[551,544]	bHLH	GSVIVG01019570001	ARALYDRAFT_495258	1	[940,933]
WRKY	GSVIVG01012229001	WRKY75	3	[551,544],[371,364],[365,358]	bHLH	GSVIVG01019653001	BHLH34	1	[237,230]
WRKY	GSVIVG01012229001	WRKY8	2	[371,363],[365,357]	bHLH	GSVIVG01019849001	ARALYDRAFT_493022	1	[686,679]
WRKY	GSVIVG01012264001	WRKY15	2	[495,486],[435,426]	bHLH	GSVIVG01019884001	Glyma19g26560.1	1	[753,745]
WRKY	GSVIVG01012264001	WRKY18	2	[496,487],[436,427]	bHLH	GSVIVG01019884001	TCP19	1	[754,745]
WRKY	GSVIVG01012264001	WRKY2	2	[495,488],[435,428]	bHLH	GSVIVG01020059001	BEE2	2	[109,100],[69,60]
WRKY	GSVIVG01012264001	WRKY21	2	[496,487],[436,427]	bHLH	GSVIVG01020059001	BHLH34	1	[68,61]
WRKY	GSVIVG01012264001	WRKY23	2	[494,487],[434,427]	bHLH	GSVIVG01020059001	MYC3	2	[108,101],[68,61]
WRKY	GSVIVG01012264001	WRKY25	2	[495,488],[435,428]	bHLH	GSVIVG01020059001	PHYPADRAFT_143875	2	[109,100],[69,60]
WRKY	GSVIVG01012264001	WRKY30	2	[494,485],[434,425]	bHLH	GSVIVG01020059001	PIF4	1	[67,60]
WRKY	GSVIVG01012264001	WRKY40	2	[495,488],[435,428]	bHLH	GSVIVG01020059001	PIF5	1	[108,101]
WRKY	GSVIVG01012264001	WRKY43	1	[495,486]	bHLH	GSVIVG01020059001	SPT	1	[109,101]
WRKY	GSVIVG01012264001	WRKY48	2	[496,487],[436,427]	bHLH	GSVIVG01020159001	AIB	1	[404,397]
WRKY	GSVIVG01012264001	WRKY60	1	[436,426]	bHLH	GSVIVG01020159001	BEE2	4	[750,741],[566,557],[543,534],[405,396]
WRKY	GSVIVG01012264001	WRKY62	1	[435,428]	bHLH	GSVIVG01020159001	BHLH13	1	[404,397]
WRKY	GSVIVG01012264001	WRKY63	1	[435,428]	bHLH	GSVIVG01020159001	BHLH3	1	[404,397]
WRKY	GSVIVG01012264001	WRKY75	2	[495,488],[435,428]	bHLH	GSVIVG01020159001	BHLH34	4	[749,742],[565,558],[542,535],[404,397]
WRKY	GSVIVG01012264001	WRKY8	2	[495,487],[435,427]	bHLH	GSVIVG01020159001	BHLH78	1	[404,397]
WRKY	GSVIVG01012343001	WRKY40	3	[556,549],[486,479],[473,466]	bHLH	GSVIVG01020159001	BIM1	3	[749,740],[542,533],[404,395]
WRKY	GSVIVG01012343001	WRKY48	1	[474,465]	bHLH	GSVIVG01020159001	BIM2	3	[750,741],[543,534],[405,396]
WRKY	GSVIVG01012343001	WRKY75	2	[556,549],[473,466]	bHLH	GSVIVG01020159001	BIM3	3	[750,741],[543,534],[405,396]
WRKY	GSVIVG01012343001	WRKY8	1	[473,465]	bHLH	GSVIVG01020159001	HBI1	2	[545,534],[407,396]
WRKY	GSVIVG01012392001	WRKY40	2	[228,221],[198,191]	bHLH	GSVIVG01020159001	MYC2	1	[404,397]
WRKY	GSVIVG01012392001	WRKY48	1	[229,220]	bHLH	GSVIVG01020159001	MYC3	1	[404,397]
WRKY	GSVIVG01012615001	WRKY40	1	[100,93]	bHLH	GSVIVG01020159001	MYC4	1	[404,397]
WRKY	GSVIVG01012628001	WRKY18	1	[764,755]	bHLH	GSVIVG01020159001	PHYPADRAFT_143875	3	[750,741],[543,534],[405,396]
WRKY	GSVIVG01012628001	WRKY40	1	[763,756]	bHLH	GSVIVG01020159001	PHYPADRAFT_48267	1	[404,397]
WRKY	GSVIVG01012628001	WRKY48	1	[764,755]	bHLH	GSVIVG01020159001	PHYPADRAFT_72483	3	[750,741],[543,534],[405,396]
WRKY	GSVIVG01012667001	WRKY15	1	[235,226]	bHLH	GSVIVG01020159001	PIF3	1	[544,535]
WRKY	GSVIVG01012667001	WRKY2	1	[235,228]	bHLH	GSVIVG01020159001	PIF4	1	[564,557]
WRKY	GSVIVG01012667001	WRKY21	1	[236,227]	bHLH	GSVIVG01020159001	PIF5	1	[565,558]
WRKY	GSVIVG01012667001	WRKY23	1	[234,227]	bHLH	GSVIVG01020191001	BEE2	1	[600,591]
WRKY	GSVIVG01012667001	WRKY30	1	[234,225]	bHLH	GSVIVG01020191001	BIM1	1	[599,590]
WRKY	GSVIVG01012667001	WRKY40	1	[235,228]	bHLH	GSVIVG01020191001	MYC3	1	[599,592]
WRKY	GSVIVG01012667001	WRKY48	1	[236,227]	bHLH	GSVIVG01020191001	PHYPADRAFT_48267	1	[599,592]
WRKY	GSVIVG01012667001	WRKY75	1	[235,228]	bHLH	GSVIVG01020191001	PHYPADRAFT_72483	1	[600,591]
WRKY	GSVIVG01012667001	WRKY8	1	[235,227]	bHLH	GSVIVG01020191001	PIF3	1	[601,592]
WRKY	GSVIVG01012752001	WRKY15	1	[707,698]	bHLH	GSVIVG01020191001	PIF4	1	[598,591]
WRKY	GSVIVG01012752001	WRKY18	1	[618,609]	bHLH	GSVIVG01020191001	SPT	1	[600,592]
WRKY	GSVIVG01012752001	WRKY21	1	[708,699]	bHLH	GSVIVG01020191001	UNE10	1	[599,592]
WRKY	GSVIVG01012752001	WRKY23	2	[706,699],[616,609]	bHLH	GSVIVG01020227001	TCP2	1	[34,25]
WRKY	GSVIVG01012752001	WRKY40	2	[707,700],[617,610]	bHLH	GSVIVG01020580001	PIF5	1	[219,212]
WRKY	GSVIVG01012752001	WRKY43	1	[707,698]	bHLH	GSVIVG01020595001	BEE2	1	[180,171]
WRKY	GSVIVG01012752001	WRKY48	2	[708,699],[618,609]	bHLH	GSVIVG01020595001	BHLH13	1	[179,172]
WRKY	GSVIVG01012752001	WRKY62	1	[617,610]	bHLH	GSVIVG01020595001	BHLH3	1	[179,172]
WRKY	GSVIVG01012752001	WRKY75	2	[707,700],[617,610]	bHLH	GSVIVG01020595001	BHLH34	1	[179,172]
WRKY	GSVIVG01012752001	WRKY8	2	[707,699],[617,609]	bHLH	GSVIVG01020595001	BIM1	1	[179,170]
WRKY	GSVIVG01012768001	WRKY2	1	[528,521]	bHLH	GSVIVG01020595001	BIM2	1	[180,171]
WRKY	GSVIVG01012768001	WRKY40	1	[528,521]	bHLH	GSVIVG01020595001	BIM3	1	[180,171]
WRKY	GSVIVG01012768001	WRKY48	1	[529,520]	bHLH	GSVIVG01020595001	MYC2	1	[179,172]
WRKY	GSVIVG01012768001	WRKY75	1	[528,521]	bHLH	GSVIVG01020595001	MYC3	1	[179,172]
WRKY	GSVIVG01012932001	WRKY2	1	[801,794]	bHLH	GSVIVG01020595001	PHYPADRAFT_143875	1	[180,171]
WRKY	GSVIVG01012932001	WRKY25	1	[801,794]	bHLH	GSVIVG01020595001	PHYPADRAFT_72483	1	[180,171]
WRKY	GSVIVG01012932001	WRKY40	1	[801,794]	bHLH	GSVIVG01020640001	BEE2	1	[155,146]
WRKY	GSVIVG01012932001	WRKY48	1	[802,793]	bHLH	GSVIVG01020640001	MYC3	1	[154,147]
WRKY	GSVIVG01012932001	WRKY62	1	[801,794]	bHLH	GSVIVG01020640001	PHYPADRAFT_143875	1	[155,146]
WRKY	GSVIVG01012932001	WRKY75	1	[801,794]	bHLH	GSVIVG01020703001	BEE2	1	[558,549]
WRKY	GSVIVG01013045001	WRKY2	1	[458,451]	bHLH	GSVIVG01020703001	BIM1	1	[557,548]
WRKY	GSVIVG01013045001	WRKY40	1	[458,451]	bHLH	GSVIVG01020703001	BIM2	1	[558,549]
WRKY	GSVIVG01013045001	WRKY48	1	[459,450]	bHLH	GSVIVG01020703001	BIM3	1	[558,549]
WRKY	GSVIVG01013045001	WRKY75	1	[458,451]	bHLH	GSVIVG01020703001	PHYPADRAFT_72483	1	[558,549]
WRKY	GSVIVG01013132001	WRKY18	1	[705,696]	bHLH	GSVIVG01020703001	UNE10	1	[557,550]
WRKY	GSVIVG01013132001	WRKY2	1	[704,697]	bHLH	GSVIVG01020731001	BEE2	2	[314,305],[154,145]
WRKY	GSVIVG01013132001	WRKY23	1	[703,696]	bHLH	GSVIVG01020731001	MYC3	2	[313,306],[153,146]
WRKY	GSVIVG01013132001	WRKY25	1	[704,697]	bHLH	GSVIVG01020731001	PHYPADRAFT_143875	2	[314,305],[154,145]
WRKY	GSVIVG01013132001	WRKY40	2	[704,697],[395,388]	bHLH	GSVIVG01020731001	PHYPADRAFT_48267	1	[313,306]
WRKY	GSVIVG01013132001	WRKY43	1	[704,695]	bHLH	GSVIVG01020731001	SPT	1	[314,306]
WRKY	GSVIVG01013132001	WRKY48	1	[705,696]	bHLH	GSVIVG01020731001	UNE10	1	[313,306]
WRKY	GSVIVG01013132001	WRKY75	2	[704,697],[395,388]	bHLH	GSVIVG01020734001	ARALYDRAFT_493022	1	[728,721]
WRKY	GSVIVG01013132001	WRKY8	1	[704,696]	bHLH	GSVIVG01020734001	ARALYDRAFT_496250	1	[728,721]
WRKY	GSVIVG01013202001	WRKY18	2	[701,692],[504,495]	bHLH	GSVIVG01020734001	TCP4	1	[728,721]
WRKY	GSVIVG01013202001	WRKY2	1	[503,496]	bHLH	GSVIVG01020734001	TCP5	1	[728,721]
WRKY	GSVIVG01013202001	WRKY21	1	[504,495]	bHLH	GSVIVG01021149001	PIF5	1	[76,69]
WRKY	GSVIVG01013202001	WRKY25	1	[503,496]	bHLH	GSVIVG01021169001	BEE2	1	[97,88]
WRKY	GSVIVG01013202001	WRKY40	2	[700,693],[503,496]	bHLH	GSVIVG01021169001	BHLH13	1	[96,89]
WRKY	GSVIVG01013202001	WRKY48	2	[701,692],[504,495]	bHLH	GSVIVG01021169001	BHLH3	1	[96,89]
WRKY	GSVIVG01013202001	WRKY60	1	[504,494]	bHLH	GSVIVG01021169001	BIM1	1	[96,87]
WRKY	GSVIVG01013202001	WRKY62	1	[503,496]	bHLH	GSVIVG01021169001	BIM2	1	[97,88]
WRKY	GSVIVG01013202001	WRKY63	1	[503,496]	bHLH	GSVIVG01021169001	BIM3	1	[97,88]
WRKY	GSVIVG01013202001	WRKY75	1	[503,496]	bHLH	GSVIVG01021169001	MYC2	1	[96,89]
WRKY	GSVIVG01013202001	WRKY8	1	[503,495]	bHLH	GSVIVG01021169001	MYC3	1	[96,89]
WRKY	GSVIVG01013354001	WRKY15	1	[773,764]	bHLH	GSVIVG01021169001	MYC4	1	[96,89]
WRKY	GSVIVG01013354001	WRKY18	1	[774,765]	bHLH	GSVIVG01021169001	PHYPADRAFT_143875	1	[97,88]
WRKY	GSVIVG01013354001	WRKY2	1	[773,766]	bHLH	GSVIVG01021169001	PHYPADRAFT_48267	1	[96,89]
WRKY	GSVIVG01013354001	WRKY21	1	[774,765]	bHLH	GSVIVG01021169001	PHYPADRAFT_72483	1	[97,88]
WRKY	GSVIVG01013354001	WRKY25	1	[773,766]	bHLH	GSVIVG01021169001	PIF5	1	[979,972]
WRKY	GSVIVG01013354001	WRKY40	2	[773,766],[754,747]	bHLH	GSVIVG01021169001	UNE10	1	[96,89]
WRKY	GSVIVG01013354001	WRKY43	1	[773,764]	bHLH	GSVIVG01021328001	BEE2	1	[901,892]
WRKY	GSVIVG01013354001	WRKY48	2	[774,765],[755,746]	bHLH	GSVIVG01021328001	MYC3	1	[900,893]
WRKY	GSVIVG01013354001	WRKY57	1	[755,746]	bHLH	GSVIVG01021328001	PHYPADRAFT_143875	1	[901,892]
WRKY	GSVIVG01013354001	WRKY60	1	[774,764]	bHLH	GSVIVG01021328001	PHYPADRAFT_48267	1	[900,893]
WRKY	GSVIVG01013354001	WRKY62	1	[773,766]	bHLH	GSVIVG01021328001	SPT	1	[901,893]
WRKY	GSVIVG01013354001	WRKY63	1	[773,766]	bHLH	GSVIVG01021328001	UNE10	1	[900,893]
WRKY	GSVIVG01013354001	WRKY75	2	[773,766],[754,747]	bHLH	GSVIVG01021360001	BEE2	1	[915,906]
WRKY	GSVIVG01013354001	WRKY8	1	[773,765]	bHLH	GSVIVG01021360001	BIM1	1	[914,905]
WRKY	GSVIVG01013483001	WRKY40	1	[720,713]	bHLH	GSVIVG01021360001	MYC3	1	[914,907]
WRKY	GSVIVG01013483001	WRKY48	1	[721,712]	bHLH	GSVIVG01021360001	PHYPADRAFT_143875	1	[915,906]
WRKY	GSVIVG01013483001	WRKY75	1	[720,713]	bHLH	GSVIVG01021360001	PHYPADRAFT_48267	1	[914,907]
WRKY	GSVIVG01013622001	WRKY15	1	[862,853]	bHLH	GSVIVG01021360001	PHYPADRAFT_72483	1	[915,906]
WRKY	GSVIVG01013622001	WRKY18	1	[977,968]	bHLH	GSVIVG01021360001	PIF4	1	[913,906]
WRKY	GSVIVG01013622001	WRKY2	1	[976,969]	bHLH	GSVIVG01021360001	SPT	1	[915,907]
WRKY	GSVIVG01013622001	WRKY21	1	[863,854]	bHLH	GSVIVG01021360001	UNE10	1	[914,907]
WRKY	GSVIVG01013622001	WRKY25	1	[976,969]	bHLH	GSVIVG01021406001	BEE2	1	[173,164]
WRKY	GSVIVG01013622001	WRKY40	2	[976,969],[862,855]	bHLH	GSVIVG01021406001	MYC3	1	[172,165]
WRKY	GSVIVG01013622001	WRKY43	1	[862,853]	bHLH	GSVIVG01021406001	PHYPADRAFT_143875	1	[173,164]
WRKY	GSVIVG01013622001	WRKY48	2	[977,968],[863,854]	bHLH	GSVIVG01021406001	PIF3	1	[174,165]
WRKY	GSVIVG01013622001	WRKY57	1	[863,854]	bHLH	GSVIVG01021406001	PIF4	1	[171,164]
WRKY	GSVIVG01013622001	WRKY62	1	[976,969]	bHLH	GSVIVG01021406001	PIF5	1	[172,165]
WRKY	GSVIVG01013622001	WRKY75	2	[976,969],[862,855]	bHLH	GSVIVG01021406001	SPT	1	[173,165]
WRKY	GSVIVG01013622001	WRKY8	1	[862,854]	bHLH	GSVIVG01021514001	BEE2	2	[242,233],[164,155]
WRKY	GSVIVG01013729001	WRKY40	1	[495,488]	bHLH	GSVIVG01021514001	BHLH13	2	[241,234],[163,156]
WRKY	GSVIVG01013729001	WRKY48	1	[496,487]	bHLH	GSVIVG01021514001	BHLH3	1	[241,234]
WRKY	GSVIVG01013729001	WRKY75	1	[495,488]	bHLH	GSVIVG01021514001	BHLH34	1	[241,234]
WRKY	GSVIVG01013771001	WRKY40	1	[251,244]	bHLH	GSVIVG01021514001	BIM2	1	[242,233]
WRKY	GSVIVG01013771001	WRKY48	1	[252,243]	bHLH	GSVIVG01021514001	BIM3	2	[242,233],[164,155]
WRKY	GSVIVG01013771001	WRKY75	1	[251,244]	bHLH	GSVIVG01021514001	MYC2	1	[241,234]
WRKY	GSVIVG01014068001	WRKY2	1	[739,732]	bHLH	GSVIVG01021514001	MYC3	2	[241,234],[163,156]
WRKY	GSVIVG01014068001	WRKY40	1	[739,732]	bHLH	GSVIVG01021514001	MYC4	1	[163,156]
WRKY	GSVIVG01014068001	WRKY48	1	[740,731]	bHLH	GSVIVG01021514001	PHYPADRAFT_143875	2	[242,233],[164,155]
WRKY	GSVIVG01014068001	WRKY75	1	[739,732]	bHLH	GSVIVG01021514001	PHYPADRAFT_48267	1	[163,156]
WRKY	GSVIVG01014133001	WRKY40	1	[775,768]	bHLH	GSVIVG01021514001	PHYPADRAFT_72483	1	[242,233]
WRKY	GSVIVG01014133001	WRKY48	1	[776,767]	bHLH	GSVIVG01021514001	PIF5	1	[163,156]
WRKY	GSVIVG01014133001	WRKY75	1	[775,768]	bHLH	GSVIVG01021514001	SPT	1	[164,156]
WRKY	GSVIVG01014205001	WRKY18	1	[384,375]	bHLH	GSVIVG01021514001	UNE10	1	[163,156]
WRKY	GSVIVG01014205001	WRKY2	1	[936,929]	bHLH	GSVIVG01021516001	BEE2	2	[226,217],[147,138]
WRKY	GSVIVG01014205001	WRKY21	1	[937,928]	bHLH	GSVIVG01021516001	BHLH13	2	[225,218],[146,139]
WRKY	GSVIVG01014205001	WRKY40	2	[936,929],[383,376]	bHLH	GSVIVG01021516001	BHLH3	1	[225,218]
WRKY	GSVIVG01014205001	WRKY48	2	[937,928],[384,375]	bHLH	GSVIVG01021516001	BHLH34	1	[225,218]
WRKY	GSVIVG01014205001	WRKY75	1	[936,929]	bHLH	GSVIVG01021516001	BIM2	1	[226,217]
WRKY	GSVIVG01014205001	WRKY8	1	[936,928]	bHLH	GSVIVG01021516001	BIM3	2	[226,217],[147,138]
WRKY	GSVIVG01014443001	WRKY40	1	[640,633]	bHLH	GSVIVG01021516001	MYC2	1	[225,218]
WRKY	GSVIVG01014443001	WRKY48	1	[641,632]	bHLH	GSVIVG01021516001	MYC3	2	[225,218],[146,139]
WRKY	GSVIVG01014443001	WRKY75	1	[640,633]	bHLH	GSVIVG01021516001	MYC4	1	[146,139]
WRKY	GSVIVG01014473001	WRKY15	1	[569,560]	bHLH	GSVIVG01021516001	PHYPADRAFT_143875	2	[226,217],[147,138]
WRKY	GSVIVG01014473001	WRKY18	2	[648,639],[570,561]	bHLH	GSVIVG01021516001	PHYPADRAFT_48267	1	[146,139]
WRKY	GSVIVG01014473001	WRKY21	1	[570,561]	bHLH	GSVIVG01021516001	PHYPADRAFT_72483	1	[226,217]
WRKY	GSVIVG01014473001	WRKY23	1	[568,561]	bHLH	GSVIVG01021516001	PIF5	1	[146,139]
WRKY	GSVIVG01014473001	WRKY40	2	[647,640],[569,562]	bHLH	GSVIVG01021516001	SPT	1	[147,139]
WRKY	GSVIVG01014473001	WRKY43	1	[569,560]	bHLH	GSVIVG01021516001	UNE10	1	[146,139]
WRKY	GSVIVG01014473001	WRKY48	2	[648,639],[570,561]	bHLH	GSVIVG01021565001	BEE2	1	[474,465]
WRKY	GSVIVG01014473001	WRKY57	1	[570,561]	bHLH	GSVIVG01021565001	MYC3	1	[473,466]
WRKY	GSVIVG01014473001	WRKY75	1	[569,562]	bHLH	GSVIVG01021565001	PHYPADRAFT_143875	1	[474,465]
WRKY	GSVIVG01014473001	WRKY8	2	[647,639],[569,561]	bHLH	GSVIVG01021753001	ARALYDRAFT_484486	1	[353,346]
WRKY	GSVIVG01014482001	WRKY18	1	[590,581]	bHLH	GSVIVG01021753001	ARALYDRAFT_493022	1	[353,346]
WRKY	GSVIVG01014482001	WRKY40	1	[589,582]	bHLH	GSVIVG01021753001	ARALYDRAFT_495258	1	[353,346]
WRKY	GSVIVG01014482001	WRKY48	1	[590,581]	bHLH	GSVIVG01021753001	ARALYDRAFT_897773	1	[355,346]
WRKY	GSVIVG01014482001	WRKY75	1	[589,582]	bHLH	GSVIVG01021753001	Glyma19g26560.1	1	[354,346]
WRKY	GSVIVG01014482001	WRKY8	1	[589,581]	bHLH	GSVIVG01021753001	OJ1581_H09.2	1	[355,346]
WRKY	GSVIVG01014485001	WRKY18	1	[452,443]	bHLH	GSVIVG01021753001	OsI_08196	1	[353,346]
WRKY	GSVIVG01014485001	WRKY40	1	[451,444]	bHLH	GSVIVG01021753001	TCP15	1	[353,346]
WRKY	GSVIVG01014485001	WRKY48	1	[452,443]	bHLH	GSVIVG01021753001	TCP19	1	[355,346]
WRKY	GSVIVG01014485001	WRKY75	1	[451,444]	bHLH	GSVIVG01021753001	TCP20	1	[353,344]
WRKY	GSVIVG01014485001	WRKY8	1	[451,443]	bHLH	GSVIVG01021753001	TCP23	1	[353,346]
WRKY	GSVIVG01014490001	WRKY40	1	[296,289]	bHLH	GSVIVG01021753001	TCP4	1	[353,346]
WRKY	GSVIVG01014492001	WRKY12	1	[246,239]	bHLH	GSVIVG01021868001	ARALYDRAFT_484486	1	[18,11]
WRKY	GSVIVG01014492001	WRKY15	1	[74,65]	bHLH	GSVIVG01021868001	ARALYDRAFT_493022	1	[18,11]
WRKY	GSVIVG01014492001	WRKY18	2	[916,907],[75,66]	bHLH	GSVIVG01021868001	ARALYDRAFT_495258	1	[18,11]
WRKY	GSVIVG01014492001	WRKY2	2	[915,908],[74,67]	bHLH	GSVIVG01021868001	TCP15	1	[18,11]
WRKY	GSVIVG01014492001	WRKY21	1	[75,66]	bHLH	GSVIVG01021868001	TCP20	1	[18,9]
WRKY	GSVIVG01014492001	WRKY25	1	[915,908]	bHLH	GSVIVG01021994001	OJ1581_H09.2	1	[647,638]
WRKY	GSVIVG01014492001	WRKY38	1	[246,239]	bHLH	GSVIVG01022015001	BEE2	1	[167,158]
WRKY	GSVIVG01014492001	WRKY40	3	[915,908],[643,636],[74,67]	bHLH	GSVIVG01022015001	BIM1	1	[166,157]
WRKY	GSVIVG01014492001	WRKY43	1	[74,65]	bHLH	GSVIVG01022015001	MYC3	1	[166,159]
WRKY	GSVIVG01014492001	WRKY45	1	[246,239]	bHLH	GSVIVG01022015001	PHYPADRAFT_143875	1	[167,158]
WRKY	GSVIVG01014492001	WRKY48	3	[916,907],[644,635],[75,66]	bHLH	GSVIVG01022015001	PHYPADRAFT_72483	1	[167,158]
WRKY	GSVIVG01014492001	WRKY57	1	[644,635]	bHLH	GSVIVG01022015001	PIF3	1	[168,159]
WRKY	GSVIVG01014492001	WRKY62	2	[915,908],[74,67]	bHLH	GSVIVG01022015001	PIF4	1	[165,158]
WRKY	GSVIVG01014492001	WRKY63	1	[74,67]	bHLH	GSVIVG01022015001	PIF5	1	[166,159]
WRKY	GSVIVG01014492001	WRKY75	3	[915,908],[643,636],[74,67]	bHLH	GSVIVG01022015001	SPT	1	[167,159]
WRKY	GSVIVG01014492001	WRKY8	2	[643,635],[74,66]	bHLH	GSVIVG01022117001	BEE2	1	[131,122]
WRKY	GSVIVG01014497001	WRKY18	1	[122,113]	bHLH	GSVIVG01022117001	BIM2	1	[131,122]
WRKY	GSVIVG01014497001	WRKY21	1	[122,113]	bHLH	GSVIVG01022117001	PHYPADRAFT_72483	1	[131,122]
WRKY	GSVIVG01014497001	WRKY23	1	[120,113]	bHLH	GSVIVG01022117001	PIF5	1	[130,123]
WRKY	GSVIVG01014497001	WRKY40	2	[121,114],[108,101]	bHLH	GSVIVG01022158001	BEE2	2	[362,353],[59,50]
WRKY	GSVIVG01014497001	WRKY43	2	[121,112],[108,99]	bHLH	GSVIVG01022158001	BHLH112	1	[584,576]
WRKY	GSVIVG01014497001	WRKY48	2	[122,113],[109,100]	bHLH	GSVIVG01022158001	BHLH13	1	[58,51]
WRKY	GSVIVG01014497001	WRKY57	1	[122,113]	bHLH	GSVIVG01022158001	BHLH3	1	[58,51]
WRKY	GSVIVG01014497001	WRKY75	2	[121,114],[108,101]	bHLH	GSVIVG01022158001	BIM1	2	[361,352],[58,49]
WRKY	GSVIVG01014497001	WRKY8	2	[121,113],[108,100]	bHLH	GSVIVG01022158001	BIM2	1	[59,50]
WRKY	GSVIVG01014500001	WRKY18	1	[170,161]	bHLH	GSVIVG01022158001	BIM3	1	[59,50]
WRKY	GSVIVG01014500001	WRKY40	1	[169,162]	bHLH	GSVIVG01022158001	MYC2	1	[58,51]
WRKY	GSVIVG01014500001	WRKY48	1	[170,161]	bHLH	GSVIVG01022158001	MYC3	2	[361,354],[58,51]
WRKY	GSVIVG01014500001	WRKY8	1	[169,161]	bHLH	GSVIVG01022158001	MYC4	1	[58,51]
WRKY	GSVIVG01014545001	WRKY40	2	[573,566],[397,390]	bHLH	GSVIVG01022158001	PHYPADRAFT_143875	1	[59,50]
WRKY	GSVIVG01014545001	WRKY43	1	[397,388]	bHLH	GSVIVG01022158001	PHYPADRAFT_48267	2	[361,354],[58,51]
WRKY	GSVIVG01014545001	WRKY48	2	[574,565],[398,389]	bHLH	GSVIVG01022158001	PHYPADRAFT_72483	2	[362,353],[59,50]
WRKY	GSVIVG01014545001	WRKY75	2	[573,566],[397,390]	bHLH	GSVIVG01022158001	PIF3	1	[363,354]
WRKY	GSVIVG01014545001	WRKY8	1	[397,389]	bHLH	GSVIVG01022158001	PIF4	2	[360,353],[57,50]
WRKY	GSVIVG01014682001	WRKY40	1	[544,537]	bHLH	GSVIVG01022158001	SPT	1	[362,354]
WRKY	GSVIVG01015028001	WRKY18	1	[987,978]	bHLH	GSVIVG01022158001	UNE10	2	[361,354],[58,51]
WRKY	GSVIVG01015028001	WRKY2	1	[986,979]	bHLH	GSVIVG01022165001	BEE2	1	[265,256]
WRKY	GSVIVG01015028001	WRKY25	1	[986,979]	bHLH	GSVIVG01022165001	BIM1	1	[264,255]
WRKY	GSVIVG01015028001	WRKY40	2	[986,979],[735,728]	bHLH	GSVIVG01022165001	BIM2	1	[265,256]
WRKY	GSVIVG01015028001	WRKY48	1	[987,978]	bHLH	GSVIVG01022165001	PHYPADRAFT_72483	1	[265,256]
WRKY	GSVIVG01015028001	WRKY62	1	[986,979]	bHLH	GSVIVG01022165001	UNE10	1	[264,257]
WRKY	GSVIVG01015028001	WRKY75	2	[986,979],[735,728]	bHLH	GSVIVG01022168001	BEE2	1	[288,279]
WRKY	GSVIVG01015066001	WRKY15	1	[125,116]	bHLH	GSVIVG01022168001	BIM1	1	[287,278]
WRKY	GSVIVG01015066001	WRKY18	1	[126,117]	bHLH	GSVIVG01022168001	BIM2	1	[288,279]
WRKY	GSVIVG01015066001	WRKY2	1	[125,118]	bHLH	GSVIVG01022168001	PHYPADRAFT_72483	1	[288,279]
WRKY	GSVIVG01015066001	WRKY40	2	[505,498],[125,118]	bHLH	GSVIVG01022168001	UNE10	1	[287,280]
WRKY	GSVIVG01015066001	WRKY48	1	[126,117]	bHLH	GSVIVG01022381001	BHLH112	1	[241,233]
WRKY	GSVIVG01015066001	WRKY75	1	[125,118]	bHLH	GSVIVG01022576001	BEE2	1	[578,569]
WRKY	GSVIVG01015066001	WRKY8	1	[125,117]	bHLH	GSVIVG01022576001	BIM1	1	[577,568]
WRKY	GSVIVG01015071001	WRKY40	1	[668,661]	bHLH	GSVIVG01022576001	BIM2	1	[578,569]
WRKY	GSVIVG01015071001	WRKY48	1	[669,660]	bHLH	GSVIVG01022576001	BIM3	1	[578,569]
WRKY	GSVIVG01015071001	WRKY75	1	[668,661]	bHLH	GSVIVG01022576001	PHYPADRAFT_72483	1	[578,569]
WRKY	GSVIVG01015077001	WRKY18	1	[210,201]	bHLH	GSVIVG01022576001	UNE10	1	[577,570]
WRKY	GSVIVG01015077001	WRKY21	1	[210,201]	bHLH	GSVIVG01022699001	BEE2	1	[379,370]
WRKY	GSVIVG01015077001	WRKY23	1	[208,201]	bHLH	GSVIVG01022699001	BHLH34	1	[378,371]
WRKY	GSVIVG01015077001	WRKY40	2	[209,202],[193,186]	bHLH	GSVIVG01022699001	BIM2	1	[379,370]
WRKY	GSVIVG01015077001	WRKY43	1	[209,200]	bHLH	GSVIVG01022699001	MYC3	1	[378,371]
WRKY	GSVIVG01015077001	WRKY48	2	[210,201],[194,185]	bHLH	GSVIVG01022699001	PHYPADRAFT_143875	1	[379,370]
WRKY	GSVIVG01015077001	WRKY57	1	[210,201]	bHLH	GSVIVG01022699001	PIF4	1	[377,370]
WRKY	GSVIVG01015077001	WRKY75	2	[209,202],[193,186]	bHLH	GSVIVG01022913001	BEE2	1	[220,211]
WRKY	GSVIVG01015077001	WRKY8	1	[209,201]	bHLH	GSVIVG01022913001	PIF5	1	[219,212]
WRKY	GSVIVG01015139001	WRKY15	1	[670,661]	bHLH	GSVIVG01023217001	Glyma19g26560.1	1	[81,73]
WRKY	GSVIVG01015139001	WRKY18	1	[671,662]	bHLH	GSVIVG01023245001	PIF5	1	[891,884]
WRKY	GSVIVG01015139001	WRKY2	2	[670,663],[111,104]	bHLH	GSVIVG01023295001	BEE2	1	[153,144]
WRKY	GSVIVG01015139001	WRKY21	2	[671,662],[112,103]	bHLH	GSVIVG01023295001	BIM1	1	[152,143]
WRKY	GSVIVG01015139001	WRKY25	1	[111,104]	bHLH	GSVIVG01023295001	BIM2	1	[153,144]
WRKY	GSVIVG01015139001	WRKY40	2	[670,663],[111,104]	bHLH	GSVIVG01023295001	PHYPADRAFT_72483	1	[153,144]
WRKY	GSVIVG01015139001	WRKY48	2	[671,662],[112,103]	bHLH	GSVIVG01023295001	UNE10	1	[152,145]
WRKY	GSVIVG01015139001	WRKY62	1	[670,663]	bHLH	GSVIVG01023534001	BEE2	1	[308,299]
WRKY	GSVIVG01015139001	WRKY63	1	[670,663]	bHLH	GSVIVG01023534001	BHLH34	1	[307,300]
WRKY	GSVIVG01015139001	WRKY75	2	[670,663],[111,104]	bHLH	GSVIVG01023534001	BIM2	1	[308,299]
WRKY	GSVIVG01015139001	WRKY8	2	[670,662],[111,103]	bHLH	GSVIVG01023534001	PHYPADRAFT_143875	1	[308,299]
WRKY	GSVIVG01015141001	WRKY38	1	[300,293]	bHLH	GSVIVG01023534001	PHYPADRAFT_72483	1	[308,299]
WRKY	GSVIVG01015141001	WRKY45	1	[300,293]	bHLH	GSVIVG01023534001	PIF4	1	[306,299]
WRKY	GSVIVG01015167001	WRKY12	1	[375,368]	bHLH	GSVIVG01023534001	PIF5	1	[307,300]
WRKY	GSVIVG01015167001	WRKY2	1	[717,710]	bHLH	GSVIVG01023651001	BEE2	1	[299,290]
WRKY	GSVIVG01015167001	WRKY21	1	[718,709]	bHLH	GSVIVG01023651001	BIM1	1	[298,289]
WRKY	GSVIVG01015167001	WRKY38	1	[375,368]	bHLH	GSVIVG01023651001	BIM2	1	[299,290]
WRKY	GSVIVG01015167001	WRKY40	3	[917,910],[811,804],[717,710]	bHLH	GSVIVG01023651001	PHYPADRAFT_72483	1	[299,290]
WRKY	GSVIVG01015167001	WRKY43	1	[917,908]	bHLH	GSVIVG01023651001	UNE10	1	[298,291]
WRKY	GSVIVG01015167001	WRKY45	1	[375,368]	bHLH	GSVIVG01023788001	BEE2	1	[191,182]
WRKY	GSVIVG01015167001	WRKY48	3	[918,909],[812,803],[718,709]	bHLH	GSVIVG01023788001	BHLH112	1	[928,920]
WRKY	GSVIVG01015167001	WRKY75	3	[917,910],[811,804],[717,710]	bHLH	GSVIVG01023788001	MYC3	1	[190,183]
WRKY	GSVIVG01015167001	WRKY8	3	[917,909],[811,803],[717,709]	bHLH	GSVIVG01023788001	PHYPADRAFT_143875	1	[191,182]
WRKY	GSVIVG01015178001	WRKY40	1	[443,436]	bHLH	GSVIVG01023788001	PIF3	1	[192,183]
WRKY	GSVIVG01015178001	WRKY48	1	[444,435]	bHLH	GSVIVG01023788001	PIF4	1	[189,182]
WRKY	GSVIVG01015178001	WRKY62	1	[443,436]	bHLH	GSVIVG01023788001	PIF5	1	[190,183]
WRKY	GSVIVG01015178001	WRKY75	1	[443,436]	bHLH	GSVIVG01023788001	SPT	1	[191,183]
WRKY	GSVIVG01015266001	WRKY40	1	[365,358]	bHLH	GSVIVG01023807001	BEE2	1	[301,292]
WRKY	GSVIVG01015266001	WRKY48	1	[366,357]	bHLH	GSVIVG01023807001	MYC3	1	[300,293]
WRKY	GSVIVG01015266001	WRKY57	1	[366,357]	bHLH	GSVIVG01023807001	PHYPADRAFT_143875	1	[301,292]
WRKY	GSVIVG01015266001	WRKY75	1	[365,358]	bHLH	GSVIVG01023807001	PIF4	1	[299,292]
WRKY	GSVIVG01015449001	WRKY15	1	[526,517]	bHLH	GSVIVG01023807001	PIF5	1	[300,293]
WRKY	GSVIVG01015449001	WRKY18	1	[527,518]	bHLH	GSVIVG01023807001	SPT	1	[301,293]
WRKY	GSVIVG01015449001	WRKY2	1	[526,519]	bHLH	GSVIVG01023846001	BHLH112	1	[248,240]
WRKY	GSVIVG01015449001	WRKY21	1	[527,518]	bHLH	GSVIVG01023899001	ARALYDRAFT_493022	1	[119,112]
WRKY	GSVIVG01015449001	WRKY25	1	[526,519]	bHLH	GSVIVG01023899001	ARALYDRAFT_496250	1	[119,112]
WRKY	GSVIVG01015449001	WRKY30	1	[525,516]	bHLH	GSVIVG01023899001	TCP4	1	[119,112]
WRKY	GSVIVG01015449001	WRKY40	1	[526,519]	bHLH	GSVIVG01023899001	TCP5	1	[119,112]
WRKY	GSVIVG01015449001	WRKY48	1	[527,518]	bHLH	GSVIVG01023913001	BHLH112	1	[306,298]
WRKY	GSVIVG01015449001	WRKY63	1	[526,519]	bHLH	GSVIVG01023913001	PIF5	1	[808,801]
WRKY	GSVIVG01015449001	WRKY75	1	[526,519]	bHLH	GSVIVG01023916001	PIF5	1	[196,189]
WRKY	GSVIVG01015449001	WRKY8	1	[526,518]	bHLH	GSVIVG01023978001	BEE2	1	[357,348]
WRKY	GSVIVG01015527001	WRKY40	1	[995,988]	bHLH	GSVIVG01023978001	BIM1	1	[356,347]
WRKY	GSVIVG01015543001	WRKY40	2	[753,746],[329,322]	bHLH	GSVIVG01023978001	MYC3	1	[356,349]
WRKY	GSVIVG01015543001	WRKY75	2	[753,746],[329,322]	bHLH	GSVIVG01023978001	PHYPADRAFT_143875	1	[357,348]
WRKY	GSVIVG01015551001	WRKY18	1	[207,198]	bHLH	GSVIVG01023978001	PHYPADRAFT_72483	1	[357,348]
WRKY	GSVIVG01015551001	WRKY40	1	[206,199]	bHLH	GSVIVG01023978001	PIF3	1	[358,349]
WRKY	GSVIVG01015551001	WRKY63	1	[206,199]	bHLH	GSVIVG01023978001	PIF4	1	[355,348]
WRKY	GSVIVG01015561001	WRKY40	2	[484,477],[234,227]	bHLH	GSVIVG01023978001	PIF5	1	[356,349]
WRKY	GSVIVG01015561001	WRKY75	2	[484,477],[234,227]	bHLH	GSVIVG01023978001	SPT	1	[357,349]
WRKY	GSVIVG01015884001	WRKY18	1	[184,175]	bHLH	GSVIVG01024038001	BEE2	1	[828,819]
WRKY	GSVIVG01015884001	WRKY2	2	[299,292],[183,176]	bHLH	GSVIVG01024038001	BIM1	1	[827,818]
WRKY	GSVIVG01015884001	WRKY21	1	[300,291]	bHLH	GSVIVG01024038001	UNE10	1	[827,820]
WRKY	GSVIVG01015884001	WRKY23	1	[182,175]	bHLH	GSVIVG01024081001	BEE2	2	[492,483],[412,403]
WRKY	GSVIVG01015884001	WRKY25	2	[299,292],[183,176]	bHLH	GSVIVG01024081001	BHLH34	1	[491,484]
WRKY	GSVIVG01015884001	WRKY40	2	[299,292],[183,176]	bHLH	GSVIVG01024081001	BIM1	1	[491,482]
WRKY	GSVIVG01015884001	WRKY43	1	[183,174]	bHLH	GSVIVG01024081001	BIM2	2	[492,483],[412,403]
WRKY	GSVIVG01015884001	WRKY48	2	[300,291],[184,175]	bHLH	GSVIVG01024081001	BIM3	2	[492,483],[412,403]
WRKY	GSVIVG01015884001	WRKY62	1	[299,292]	bHLH	GSVIVG01024081001	PHYPADRAFT_143875	2	[492,483],[412,403]
WRKY	GSVIVG01015884001	WRKY75	2	[299,292],[183,176]	bHLH	GSVIVG01024081001	PHYPADRAFT_48267	1	[411,404]
WRKY	GSVIVG01015884001	WRKY8	2	[299,291],[183,175]	bHLH	GSVIVG01024081001	PHYPADRAFT_72483	2	[492,483],[412,403]
WRKY	GSVIVG01016304001	WRKY40	1	[286,279]	bHLH	GSVIVG01024081001	PIF5	1	[411,404]
WRKY	GSVIVG01016304001	WRKY63	1	[286,279]	bHLH	GSVIVG01024081001	UNE10	1	[411,404]
WRKY	GSVIVG01016439001	WRKY40	1	[645,638]	bHLH	GSVIVG01024107001	BEE2	1	[545,536]
WRKY	GSVIVG01016439001	WRKY75	1	[645,638]	bHLH	GSVIVG01024107001	BHLH34	1	[544,537]
WRKY	GSVIVG01016540001	WRKY18	1	[206,197]	bHLH	GSVIVG01024107001	BIM2	1	[545,536]
WRKY	GSVIVG01016540001	WRKY40	1	[205,198]	bHLH	GSVIVG01024107001	PHYPADRAFT_72483	1	[545,536]
WRKY	GSVIVG01016540001	WRKY75	1	[205,198]	bHLH	GSVIVG01024107001	PIF5	1	[544,537]
WRKY	GSVIVG01016540001	WRKY8	1	[205,197]	bHLH	GSVIVG01024299001	BEE2	1	[222,213]
WRKY	GSVIVG01016541001	WRKY40	1	[810,803]	bHLH	GSVIVG01024299001	BHLH34	1	[221,214]
WRKY	GSVIVG01016721001	WRKY18	1	[586,577]	bHLH	GSVIVG01024299001	MYC3	1	[221,214]
WRKY	GSVIVG01016721001	WRKY2	2	[634,627],[607,600]	bHLH	GSVIVG01024299001	PHYPADRAFT_143875	1	[222,213]
WRKY	GSVIVG01016721001	WRKY25	1	[607,600]	bHLH	GSVIVG01024299001	PIF4	1	[220,213]
WRKY	GSVIVG01016721001	WRKY40	4	[634,627],[607,600],[585,578],[226,219]	bHLH	GSVIVG01024303001	BEE2	1	[222,213]
WRKY	GSVIVG01016721001	WRKY48	3	[635,626],[608,599],[586,577]	bHLH	GSVIVG01024303001	MYC3	1	[221,214]
WRKY	GSVIVG01016721001	WRKY62	2	[607,600],[226,219]	bHLH	GSVIVG01024303001	PHYPADRAFT_143875	1	[222,213]
WRKY	GSVIVG01016721001	WRKY75	3	[634,627],[607,600],[226,219]	bHLH	GSVIVG01024303001	PIF3	1	[223,214]
WRKY	GSVIVG01016943001	WRKY40	1	[55,48]	bHLH	GSVIVG01024303001	PIF4	1	[220,213]
WRKY	GSVIVG01016950001	WRKY18	1	[559,550]	bHLH	GSVIVG01024303001	PIF5	1	[221,214]
WRKY	GSVIVG01016950001	WRKY2	1	[558,551]	bHLH	GSVIVG01024303001	SPT	1	[222,214]
WRKY	GSVIVG01016950001	WRKY21	1	[559,550]	bHLH	GSVIVG01024305001	BEE2	1	[222,213]
WRKY	GSVIVG01016950001	WRKY23	1	[557,550]	bHLH	GSVIVG01024305001	BHLH34	1	[221,214]
WRKY	GSVIVG01016950001	WRKY25	1	[558,551]	bHLH	GSVIVG01024305001	MYC3	1	[221,214]
WRKY	GSVIVG01016950001	WRKY40	1	[558,551]	bHLH	GSVIVG01024305001	PHYPADRAFT_143875	1	[222,213]
WRKY	GSVIVG01016950001	WRKY43	1	[558,549]	bHLH	GSVIVG01024305001	PIF4	1	[220,213]
WRKY	GSVIVG01016950001	WRKY48	1	[559,550]	bHLH	GSVIVG01024388001	TCP5	1	[312,305]
WRKY	GSVIVG01016950001	WRKY62	1	[558,551]	bHLH	GSVIVG01024444001	BEE2	1	[218,209]
WRKY	GSVIVG01016950001	WRKY75	1	[558,551]	bHLH	GSVIVG01024444001	BHLH34	1	[217,210]
WRKY	GSVIVG01016950001	WRKY8	1	[558,550]	bHLH	GSVIVG01024444001	MYC3	1	[217,210]
WRKY	GSVIVG01017005001	WRKY18	2	[339,330],[134,125]	bHLH	GSVIVG01024444001	PHYPADRAFT_143875	1	[218,209]
WRKY	GSVIVG01017005001	WRKY2	1	[133,126]	bHLH	GSVIVG01024444001	PIF4	1	[216,209]
WRKY	GSVIVG01017005001	WRKY21	1	[134,125]	bHLH	GSVIVG01024481001	BEE2	1	[44,35]
WRKY	GSVIVG01017005001	WRKY23	1	[132,125]	bHLH	GSVIVG01024481001	MYC3	1	[43,36]
WRKY	GSVIVG01017005001	WRKY25	1	[133,126]	bHLH	GSVIVG01024481001	PHYPADRAFT_143875	1	[44,35]
WRKY	GSVIVG01017005001	WRKY30	1	[132,123]	bHLH	GSVIVG01024554001	BEE2	1	[265,256]
WRKY	GSVIVG01017005001	WRKY40	2	[338,331],[133,126]	bHLH	GSVIVG01024554001	BIM1	1	[264,255]
WRKY	GSVIVG01017005001	WRKY48	2	[339,330],[134,125]	bHLH	GSVIVG01024554001	BIM2	1	[265,256]
WRKY	GSVIVG01017005001	WRKY75	2	[338,331],[133,126]	bHLH	GSVIVG01024554001	BIM3	1	[265,256]
WRKY	GSVIVG01017005001	WRKY8	2	[338,330],[133,125]	bHLH	GSVIVG01024554001	PHYPADRAFT_72483	1	[265,256]
WRKY	GSVIVG01017031001	WRKY15	1	[282,273]	bHLH	GSVIVG01024554001	UNE10	1	[264,257]
WRKY	GSVIVG01017031001	WRKY18	2	[283,274],[233,224]	bHLH	GSVIVG01024656001	PIF5	1	[445,438]
WRKY	GSVIVG01017031001	WRKY21	1	[283,274]	bHLH	GSVIVG01024731001	TCP2	1	[523,514]
WRKY	GSVIVG01017031001	WRKY23	1	[281,274]	bHLH	GSVIVG01024741001	BHLH112	1	[415,407]
WRKY	GSVIVG01017031001	WRKY40	2	[282,275],[232,225]	bHLH	GSVIVG01024849001	BEE2	1	[872,863]
WRKY	GSVIVG01017031001	WRKY43	1	[282,273]	bHLH	GSVIVG01024849001	BIM2	1	[872,863]
WRKY	GSVIVG01017031001	WRKY48	2	[283,274],[233,224]	bHLH	GSVIVG01024849001	PHYPADRAFT_72483	1	[872,863]
WRKY	GSVIVG01017031001	WRKY75	1	[282,275]	bHLH	GSVIVG01024849001	PIF5	1	[871,864]
WRKY	GSVIVG01017031001	WRKY8	2	[282,274],[232,224]	bHLH	GSVIVG01024885001	TCP5	2	[130,123],[121,114]
WRKY	GSVIVG01017097001	WRKY18	1	[369,360]	bHLH	GSVIVG01024892001	ARALYDRAFT_484486	1	[798,791]
WRKY	GSVIVG01017097001	WRKY40	1	[368,361]	bHLH	GSVIVG01024892001	ARALYDRAFT_495258	1	[798,791]
WRKY	GSVIVG01017191001	WRKY40	1	[363,356]	bHLH	GSVIVG01024892001	BEE2	1	[706,697]
WRKY	GSVIVG01017191001	WRKY48	1	[364,355]	bHLH	GSVIVG01024892001	BIM2	1	[706,697]
WRKY	GSVIVG01017191001	WRKY75	1	[363,356]	bHLH	GSVIVG01024892001	BIM3	1	[706,697]
WRKY	GSVIVG01017264001	WRKY40	1	[362,355]	bHLH	GSVIVG01024892001	PHYPADRAFT_143875	1	[706,697]
WRKY	GSVIVG01017264001	WRKY48	1	[363,354]	bHLH	GSVIVG01024892001	PHYPADRAFT_48267	1	[705,698]
WRKY	GSVIVG01017264001	WRKY75	1	[362,355]	bHLH	GSVIVG01024892001	PHYPADRAFT_72483	1	[706,697]
WRKY	GSVIVG01017290001	WRKY15	1	[99,90]	bHLH	GSVIVG01024892001	PIF5	1	[705,698]
WRKY	GSVIVG01017290001	WRKY18	1	[100,91]	bHLH	GSVIVG01024892001	UNE10	1	[705,698]
WRKY	GSVIVG01017290001	WRKY2	1	[20,13]	bHLH	GSVIVG01024925001	BEE2	1	[752,743]
WRKY	GSVIVG01017290001	WRKY21	1	[21,12]	bHLH	GSVIVG01024925001	BIM1	1	[751,742]
WRKY	GSVIVG01017290001	WRKY40	2	[99,92],[20,13]	bHLH	GSVIVG01024925001	BIM2	1	[752,743]
WRKY	GSVIVG01017290001	WRKY48	2	[100,91],[21,12]	bHLH	GSVIVG01024925001	PHYPADRAFT_72483	1	[752,743]
WRKY	GSVIVG01017290001	WRKY75	2	[99,92],[20,13]	bHLH	GSVIVG01024925001	PIF5	1	[751,744]
WRKY	GSVIVG01017290001	WRKY8	2	[99,91],[20,12]	bHLH	GSVIVG01024977001	ARALYDRAFT_484486	1	[215,208]
WRKY	GSVIVG01017332001	WRKY15	1	[897,888]	bHLH	GSVIVG01024977001	ARALYDRAFT_495258	1	[215,208]
WRKY	GSVIVG01017332001	WRKY21	1	[898,889]	bHLH	GSVIVG01025323001	OJ1581_H09.2	1	[759,750]
WRKY	GSVIVG01017332001	WRKY30	1	[896,887]	bHLH	GSVIVG01025364001	BEE2	1	[251,242]
WRKY	GSVIVG01017332001	WRKY40	2	[897,890],[395,388]	bHLH	GSVIVG01025364001	BIM2	1	[251,242]
WRKY	GSVIVG01017332001	WRKY43	1	[897,888]	bHLH	GSVIVG01025364001	BIM3	1	[251,242]
WRKY	GSVIVG01017332001	WRKY48	2	[898,889],[396,387]	bHLH	GSVIVG01025364001	PHYPADRAFT_143875	1	[251,242]
WRKY	GSVIVG01017332001	WRKY75	2	[897,890],[395,388]	bHLH	GSVIVG01025364001	PHYPADRAFT_48267	1	[250,243]
WRKY	GSVIVG01017332001	WRKY8	2	[897,889],[395,387]	bHLH	GSVIVG01025364001	PHYPADRAFT_72483	1	[251,242]
WRKY	GSVIVG01017339001	WRKY21	1	[502,493]	bHLH	GSVIVG01025364001	PIF5	1	[250,243]
WRKY	GSVIVG01017339001	WRKY23	1	[500,493]	bHLH	GSVIVG01025364001	UNE10	1	[250,243]
WRKY	GSVIVG01017339001	WRKY40	1	[501,494]	bHLH	GSVIVG01025394001	BEE2	1	[322,313]
WRKY	GSVIVG01017339001	WRKY43	1	[501,492]	bHLH	GSVIVG01025394001	BIM1	1	[321,312]
WRKY	GSVIVG01017339001	WRKY48	1	[502,493]	bHLH	GSVIVG01025394001	BIM2	1	[322,313]
WRKY	GSVIVG01017339001	WRKY75	1	[501,494]	bHLH	GSVIVG01025394001	OJ1581_H09.2	1	[275,266]
WRKY	GSVIVG01017339001	WRKY8	1	[501,493]	bHLH	GSVIVG01025394001	PHYPADRAFT_72483	1	[322,313]
WRKY	GSVIVG01017510001	WRKY2	1	[225,218]	bHLH	GSVIVG01025394001	PIF1	1	[327,314]
WRKY	GSVIVG01017510001	WRKY40	2	[546,539],[225,218]	bHLH	GSVIVG01025394001	UNE10	1	[321,314]
WRKY	GSVIVG01017510001	WRKY48	1	[547,538]	bHLH	GSVIVG01025444001	PIF5	1	[108,101]
WRKY	GSVIVG01017510001	WRKY63	1	[225,218]	bHLH	GSVIVG01025449001	PIF5	1	[36,29]
WRKY	GSVIVG01017510001	WRKY75	1	[546,539]	bHLH	GSVIVG01025504001	BEE2	1	[111,102]
WRKY	GSVIVG01017750001	WRKY18	1	[875,866]	bHLH	GSVIVG01025504001	BIM2	1	[111,102]
WRKY	GSVIVG01017750001	WRKY40	1	[874,867]	bHLH	GSVIVG01025504001	BIM3	1	[111,102]
WRKY	GSVIVG01017750001	WRKY63	1	[874,867]	bHLH	GSVIVG01025504001	PHYPADRAFT_143875	1	[111,102]
WRKY	GSVIVG01017779001	WRKY40	1	[420,413]	bHLH	GSVIVG01025504001	PHYPADRAFT_48267	1	[110,103]
WRKY	GSVIVG01017779001	WRKY48	1	[421,412]	bHLH	GSVIVG01025504001	PHYPADRAFT_72483	1	[111,102]
WRKY	GSVIVG01017779001	WRKY62	1	[420,413]	bHLH	GSVIVG01025504001	PIF5	1	[110,103]
WRKY	GSVIVG01017779001	WRKY75	1	[420,413]	bHLH	GSVIVG01025504001	SPT	1	[111,103]
WRKY	GSVIVG01017796001	WRKY40	1	[22,15]	bHLH	GSVIVG01025504001	UNE10	1	[110,103]
WRKY	GSVIVG01017796001	WRKY75	1	[22,15]	bHLH	GSVIVG01025781001	BEE2	2	[350,341],[284,275]
WRKY	GSVIVG01017836001	WRKY40	1	[637,630]	bHLH	GSVIVG01025781001	BIM1	2	[349,340],[283,274]
WRKY	GSVIVG01017836001	WRKY48	1	[638,629]	bHLH	GSVIVG01025781001	BIM2	1	[350,341]
WRKY	GSVIVG01017836001	WRKY75	1	[637,630]	bHLH	GSVIVG01025781001	MYC3	1	[283,276]
WRKY	GSVIVG01017838001	WRKY40	1	[641,634]	bHLH	GSVIVG01025781001	PHYPADRAFT_72483	2	[350,341],[284,275]
WRKY	GSVIVG01017895001	WRKY15	1	[168,159]	bHLH	GSVIVG01025781001	PIF4	1	[282,275]
WRKY	GSVIVG01017895001	WRKY18	1	[169,160]	bHLH	GSVIVG01025781001	UNE10	1	[349,342]
WRKY	GSVIVG01017895001	WRKY21	1	[169,160]	bHLH	GSVIVG01025930001	TCP2	1	[99,90]
WRKY	GSVIVG01017895001	WRKY23	1	[167,160]	bHLH	GSVIVG01026007001	ARALYDRAFT_484486	1	[909,902]
WRKY	GSVIVG01017895001	WRKY40	2	[168,161],[162,155]	bHLH	GSVIVG01026007001	ARALYDRAFT_493022	1	[909,902]
WRKY	GSVIVG01017895001	WRKY43	2	[168,159],[162,153]	bHLH	GSVIVG01026007001	ARALYDRAFT_495258	1	[909,902]
WRKY	GSVIVG01017895001	WRKY48	2	[169,160],[163,154]	bHLH	GSVIVG01026007001	Glyma19g26560.1	1	[910,902]
WRKY	GSVIVG01017895001	WRKY57	1	[169,160]	bHLH	GSVIVG01026007001	OsI_08196	1	[909,902]
WRKY	GSVIVG01017895001	WRKY75	2	[168,161],[162,155]	bHLH	GSVIVG01026007001	TCP15	1	[909,902]
WRKY	GSVIVG01017895001	WRKY8	2	[168,160],[162,154]	bHLH	GSVIVG01026007001	TCP20	1	[909,900]
WRKY	GSVIVG01017946001	WRKY40	1	[186,179]	bHLH	GSVIVG01026007001	TCP23	1	[909,902]
WRKY	GSVIVG01017946001	WRKY48	1	[187,178]	bHLH	GSVIVG01026007001	TCP4	1	[909,902]
WRKY	GSVIVG01017946001	WRKY75	1	[186,179]	bHLH	GSVIVG01026187001	ARALYDRAFT_484486	1	[864,857]
WRKY	GSVIVG01017954001	WRKY23	1	[242,235]	bHLH	GSVIVG01026187001	ARALYDRAFT_495258	1	[864,857]
WRKY	GSVIVG01017954001	WRKY40	1	[243,236]	bHLH	GSVIVG01026187001	BHLH112	1	[17,9]
WRKY	GSVIVG01017954001	WRKY48	1	[244,235]	bHLH	GSVIVG01026196001	ARALYDRAFT_484486	1	[865,858]
WRKY	GSVIVG01017954001	WRKY75	1	[243,236]	bHLH	GSVIVG01026196001	ARALYDRAFT_495258	1	[865,858]
WRKY	GSVIVG01017954001	WRKY8	1	[243,235]	bHLH	GSVIVG01026196001	BEE2	1	[872,863]
WRKY	GSVIVG01017981001	WRKY2	2	[990,983],[421,414]	bHLH	GSVIVG01026196001	BHLH112	1	[17,9]
WRKY	GSVIVG01017981001	WRKY25	1	[421,414]	bHLH	GSVIVG01026196001	BIM1	1	[871,862]
WRKY	GSVIVG01017981001	WRKY40	3	[990,983],[716,709],[421,414]	bHLH	GSVIVG01026196001	BIM2	1	[872,863]
WRKY	GSVIVG01017981001	WRKY48	1	[422,413]	bHLH	GSVIVG01026196001	PHYPADRAFT_48267	1	[871,864]
WRKY	GSVIVG01017981001	WRKY62	1	[421,414]	bHLH	GSVIVG01026196001	PHYPADRAFT_72483	1	[872,863]
WRKY	GSVIVG01017981001	WRKY63	1	[990,983]	bHLH	GSVIVG01026196001	PIF3	1	[873,864]
WRKY	GSVIVG01017981001	WRKY75	1	[421,414]	bHLH	GSVIVG01026196001	SPT	1	[872,864]
WRKY	GSVIVG01017997001	WRKY40	1	[82,75]	bHLH	GSVIVG01026196001	UNE10	1	[871,864]
WRKY	GSVIVG01017997001	WRKY48	1	[83,74]	bHLH	GSVIVG01026213001	ARALYDRAFT_484486	1	[315,308]
WRKY	GSVIVG01017997001	WRKY75	1	[82,75]	bHLH	GSVIVG01026213001	ARALYDRAFT_495258	1	[315,308]
WRKY	GSVIVG01018139001	WRKY15	1	[488,479]	bHLH	GSVIVG01026213001	BEE2	2	[843,834],[352,343]
WRKY	GSVIVG01018139001	WRKY18	2	[547,538],[489,480]	bHLH	GSVIVG01026213001	BHLH13	1	[842,835]
WRKY	GSVIVG01018139001	WRKY2	2	[546,539],[488,481]	bHLH	GSVIVG01026213001	BHLH3	1	[842,835]
WRKY	GSVIVG01018139001	WRKY21	1	[547,538]	bHLH	GSVIVG01026213001	BHLH34	1	[842,835]
WRKY	GSVIVG01018139001	WRKY25	1	[546,539]	bHLH	GSVIVG01026213001	BIM1	2	[842,833],[351,342]
WRKY	GSVIVG01018139001	WRKY40	4	[546,539],[488,481],[315,308],[69,62]	bHLH	GSVIVG01026213001	BIM2	2	[843,834],[352,343]
WRKY	GSVIVG01018139001	WRKY48	3	[547,538],[489,480],[316,307]	bHLH	GSVIVG01026213001	BIM3	1	[843,834]
WRKY	GSVIVG01018139001	WRKY57	1	[316,307]	bHLH	GSVIVG01026213001	MYC2	1	[842,835]
WRKY	GSVIVG01018139001	WRKY60	1	[547,537]	bHLH	GSVIVG01026213001	MYC3	1	[842,835]
WRKY	GSVIVG01018139001	WRKY62	1	[546,539]	bHLH	GSVIVG01026213001	PHYPADRAFT_143875	1	[843,834]
WRKY	GSVIVG01018139001	WRKY75	4	[546,539],[488,481],[315,308],[69,62]	bHLH	GSVIVG01026213001	PHYPADRAFT_48267	1	[351,344]
WRKY	GSVIVG01018139001	WRKY8	2	[546,538],[488,480]	bHLH	GSVIVG01026213001	PHYPADRAFT_72483	2	[843,834],[352,343]
WRKY	GSVIVG01018142001	WRKY18	1	[273,264]	bHLH	GSVIVG01026213001	SPT	2	[843,835],[352,344]
WRKY	GSVIVG01018142001	WRKY2	2	[272,265],[225,218]	bHLH	GSVIVG01026213001	UNE10	1	[351,344]
WRKY	GSVIVG01018142001	WRKY21	1	[226,217]	bHLH	GSVIVG01026220001	ARALYDRAFT_484486	1	[86,79]
WRKY	GSVIVG01018142001	WRKY25	1	[225,218]	bHLH	GSVIVG01026220001	ARALYDRAFT_495258	1	[86,79]
WRKY	GSVIVG01018142001	WRKY40	3	[272,265],[225,218],[69,62]	bHLH	GSVIVG01026220001	BEE2	1	[123,114]
WRKY	GSVIVG01018142001	WRKY48	2	[273,264],[226,217]	bHLH	GSVIVG01026220001	BIM1	1	[122,113]
WRKY	GSVIVG01018142001	WRKY63	1	[225,218]	bHLH	GSVIVG01026220001	BIM2	1	[123,114]
WRKY	GSVIVG01018142001	WRKY75	3	[272,265],[225,218],[69,62]	bHLH	GSVIVG01026220001	PHYPADRAFT_48267	1	[122,115]
WRKY	GSVIVG01018142001	WRKY8	2	[272,264],[225,217]	bHLH	GSVIVG01026220001	PHYPADRAFT_72483	1	[123,114]
WRKY	GSVIVG01018306001	WRKY18	1	[627,618]	bHLH	GSVIVG01026220001	SPT	1	[123,115]
WRKY	GSVIVG01018306001	WRKY2	1	[626,619]	bHLH	GSVIVG01026220001	UNE10	1	[122,115]
WRKY	GSVIVG01018306001	WRKY25	1	[626,619]	bHLH	GSVIVG01026338001	BHLH112	1	[988,980]
WRKY	GSVIVG01018306001	WRKY40	1	[626,619]	bHLH	GSVIVG01026341001	PIF5	1	[778,771]
WRKY	GSVIVG01018306001	WRKY48	1	[627,618]	bHLH	GSVIVG01026614001	TCP2	1	[158,149]
WRKY	GSVIVG01018306001	WRKY63	1	[626,619]	bHLH	GSVIVG01026614001	TCP20	1	[156,147]
WRKY	GSVIVG01018306001	WRKY75	1	[626,619]	bHLH	GSVIVG01026725001	ARALYDRAFT_484486	1	[243,236]
WRKY	GSVIVG01018420001	WRKY18	1	[204,195]	bHLH	GSVIVG01026725001	ARALYDRAFT_493022	1	[243,236]
WRKY	GSVIVG01018420001	WRKY2	1	[203,196]	bHLH	GSVIVG01026725001	ARALYDRAFT_495258	1	[243,236]
WRKY	GSVIVG01018420001	WRKY40	1	[203,196]	bHLH	GSVIVG01026725001	BHLH112	1	[99,91]
WRKY	GSVIVG01018420001	WRKY48	1	[204,195]	bHLH	GSVIVG01026725001	Glyma19g26560.1	1	[244,236]
WRKY	GSVIVG01018420001	WRKY63	1	[203,196]	bHLH	GSVIVG01026725001	OJ1581_H09.2	1	[245,236]
WRKY	GSVIVG01018464001	WRKY18	1	[450,441]	bHLH	GSVIVG01026725001	OsI_08196	1	[243,236]
WRKY	GSVIVG01018464001	WRKY40	1	[449,442]	bHLH	GSVIVG01026725001	TCP15	1	[243,236]
WRKY	GSVIVG01018464001	WRKY48	1	[450,441]	bHLH	GSVIVG01026725001	TCP16	1	[245,236]
WRKY	GSVIVG01018464001	WRKY8	1	[449,441]	bHLH	GSVIVG01026725001	TCP2	1	[245,236]
WRKY	GSVIVG01018536001	WRKY40	1	[558,551]	bHLH	GSVIVG01026725001	TCP20	1	[243,234]
WRKY	GSVIVG01018536001	WRKY75	1	[558,551]	bHLH	GSVIVG01026725001	TCP23	1	[243,236]
WRKY	GSVIVG01018622001	WRKY18	1	[299,290]	bHLH	GSVIVG01026725001	TCP4	1	[243,236]
WRKY	GSVIVG01018622001	WRKY21	1	[477,468]	bHLH	GSVIVG01026745001	ARALYDRAFT_484486	1	[173,166]
WRKY	GSVIVG01018622001	WRKY23	1	[297,290]	bHLH	GSVIVG01026745001	ARALYDRAFT_493022	1	[173,166]
WRKY	GSVIVG01018622001	WRKY40	3	[929,922],[476,469],[298,291]	bHLH	GSVIVG01026745001	ARALYDRAFT_495258	1	[173,166]
WRKY	GSVIVG01018622001	WRKY43	1	[476,467]	bHLH	GSVIVG01026745001	Glyma19g26560.1	1	[174,166]
WRKY	GSVIVG01018622001	WRKY48	2	[477,468],[299,290]	bHLH	GSVIVG01026745001	OJ1581_H09.2	1	[175,166]
WRKY	GSVIVG01018622001	WRKY57	1	[477,468]	bHLH	GSVIVG01026745001	OsI_08196	1	[173,166]
WRKY	GSVIVG01018622001	WRKY62	1	[298,291]	bHLH	GSVIVG01026745001	TCP15	1	[173,166]
WRKY	GSVIVG01018622001	WRKY75	3	[929,922],[476,469],[298,291]	bHLH	GSVIVG01026745001	TCP16	1	[175,166]
WRKY	GSVIVG01018622001	WRKY8	2	[476,468],[298,290]	bHLH	GSVIVG01026745001	TCP2	1	[175,166]
WRKY	GSVIVG01018823001	WRKY40	1	[545,538]	bHLH	GSVIVG01026745001	TCP20	1	[173,164]
WRKY	GSVIVG01018823001	WRKY75	1	[545,538]	bHLH	GSVIVG01026745001	TCP23	1	[173,166]
WRKY	GSVIVG01018913001	WRKY40	2	[640,633],[403,396]	bHLH	GSVIVG01026745001	TCP4	1	[173,166]
WRKY	GSVIVG01018913001	WRKY62	1	[403,396]	bHLH	GSVIVG01026747001	ARALYDRAFT_484486	2	[245,238],[172,165]
WRKY	GSVIVG01018913001	WRKY75	1	[403,396]	bHLH	GSVIVG01026747001	ARALYDRAFT_493022	2	[245,238],[172,165]
WRKY	GSVIVG01018950001	WRKY12	1	[423,416]	bHLH	GSVIVG01026747001	ARALYDRAFT_495258	2	[245,238],[172,165]
WRKY	GSVIVG01018950001	WRKY18	1	[416,407]	bHLH	GSVIVG01026747001	Glyma19g26560.1	1	[173,165]
WRKY	GSVIVG01018950001	WRKY40	1	[415,408]	bHLH	GSVIVG01026747001	OJ1581_H09.2	1	[174,165]
WRKY	GSVIVG01018963001	WRKY18	1	[174,165]	bHLH	GSVIVG01026747001	OsI_08196	1	[172,165]
WRKY	GSVIVG01018963001	WRKY40	1	[173,166]	bHLH	GSVIVG01026747001	TCP15	2	[245,238],[172,165]
WRKY	GSVIVG01018963001	WRKY48	1	[174,165]	bHLH	GSVIVG01026747001	TCP16	1	[174,165]
WRKY	GSVIVG01018963001	WRKY75	1	[173,166]	bHLH	GSVIVG01026747001	TCP2	1	[174,165]
WRKY	GSVIVG01018963001	WRKY8	1	[173,165]	bHLH	GSVIVG01026747001	TCP20	2	[245,236],[172,163]
WRKY	GSVIVG01019037001	WRKY38	1	[17,10]	bHLH	GSVIVG01026747001	TCP23	1	[172,165]
WRKY	GSVIVG01019037001	WRKY45	1	[17,10]	bHLH	GSVIVG01026747001	TCP4	1	[172,165]
WRKY	GSVIVG01019095001	WRKY18	1	[942,933]	bHLH	GSVIVG01026750001	ARALYDRAFT_484486	2	[263,256],[132,125]
WRKY	GSVIVG01019095001	WRKY40	2	[941,934],[280,273]	bHLH	GSVIVG01026750001	ARALYDRAFT_493022	2	[263,256],[132,125]
WRKY	GSVIVG01019095001	WRKY63	1	[941,934]	bHLH	GSVIVG01026750001	ARALYDRAFT_495258	2	[263,256],[132,125]
WRKY	GSVIVG01019095001	WRKY75	1	[280,273]	bHLH	GSVIVG01026750001	Glyma19g26560.1	1	[133,125]
WRKY	GSVIVG01019205001	WRKY2	1	[236,229]	bHLH	GSVIVG01026750001	OJ1581_H09.2	1	[134,125]
WRKY	GSVIVG01019205001	WRKY40	1	[236,229]	bHLH	GSVIVG01026750001	OsI_08196	1	[132,125]
WRKY	GSVIVG01019205001	WRKY48	1	[237,228]	bHLH	GSVIVG01026750001	TCP15	2	[263,256],[132,125]
WRKY	GSVIVG01019205001	WRKY75	1	[236,229]	bHLH	GSVIVG01026750001	TCP16	1	[134,125]
WRKY	GSVIVG01019413001	WRKY18	1	[165,156]	bHLH	GSVIVG01026750001	TCP2	1	[134,125]
WRKY	GSVIVG01019413001	WRKY40	2	[779,772],[164,157]	bHLH	GSVIVG01026750001	TCP20	2	[263,254],[132,123]
WRKY	GSVIVG01019413001	WRKY75	1	[779,772]	bHLH	GSVIVG01026750001	TCP23	1	[132,125]
WRKY	GSVIVG01019530001	WRKY12	1	[137,130]	bHLH	GSVIVG01026750001	TCP4	1	[132,125]
WRKY	GSVIVG01019530001	WRKY40	1	[540,533]	bHLH	GSVIVG01026985001	ARALYDRAFT_484486	1	[516,509]
WRKY	GSVIVG01019530001	WRKY48	1	[541,532]	bHLH	GSVIVG01026985001	ARALYDRAFT_493022	1	[516,509]
WRKY	GSVIVG01019530001	WRKY75	1	[540,533]	bHLH	GSVIVG01026985001	ARALYDRAFT_495258	1	[516,509]
WRKY	GSVIVG01019562001	WRKY40	2	[936,929],[753,746]	bHLH	GSVIVG01026985001	Glyma19g26560.1	1	[517,509]
WRKY	GSVIVG01019562001	WRKY48	1	[754,745]	bHLH	GSVIVG01026985001	TCP15	1	[516,509]
WRKY	GSVIVG01019570001	WRKY18	1	[517,508]	bHLH	GSVIVG01026985001	TCP2	1	[400,391]
WRKY	GSVIVG01019570001	WRKY40	1	[516,509]	bHLH	GSVIVG01026985001	TCP20	1	[516,507]
WRKY	GSVIVG01019570001	WRKY48	1	[517,508]	bHLH	GSVIVG01026986001	BEE2	1	[641,632]
WRKY	GSVIVG01019570001	WRKY63	1	[516,509]	bHLH	GSVIVG01026986001	BIM1	1	[640,631]
WRKY	GSVIVG01019653001	WRKY40	1	[592,585]	bHLH	GSVIVG01026986001	BIM2	1	[641,632]
WRKY	GSVIVG01019653001	WRKY75	1	[592,585]	bHLH	GSVIVG01026986001	PHYPADRAFT_72483	1	[641,632]
WRKY	GSVIVG01019691001	WRKY18	1	[150,141]	bHLH	GSVIVG01026986001	PIF5	1	[640,633]
WRKY	GSVIVG01019691001	WRKY40	1	[149,142]	bHLH	GSVIVG01027443001	BEE2	1	[197,188]
WRKY	GSVIVG01019693001	WRKY40	1	[931,924]	bHLH	GSVIVG01027443001	BHLH13	1	[196,189]
WRKY	GSVIVG01019693001	WRKY43	1	[931,922]	bHLH	GSVIVG01027443001	BHLH3	1	[196,189]
WRKY	GSVIVG01019693001	WRKY48	1	[932,923]	bHLH	GSVIVG01027443001	BHLH34	1	[196,189]
WRKY	GSVIVG01019693001	WRKY75	1	[931,924]	bHLH	GSVIVG01027443001	BIM1	1	[196,187]
WRKY	GSVIVG01019693001	WRKY8	1	[931,923]	bHLH	GSVIVG01027443001	BIM2	1	[197,188]
WRKY	GSVIVG01019715001	WRKY18	1	[300,291]	bHLH	GSVIVG01027443001	BIM3	1	[197,188]
WRKY	GSVIVG01019715001	WRKY2	1	[299,292]	bHLH	GSVIVG01027443001	Glyma19g26560.1	1	[408,400]
WRKY	GSVIVG01019715001	WRKY25	1	[299,292]	bHLH	GSVIVG01027443001	MYC2	1	[196,189]
WRKY	GSVIVG01019715001	WRKY40	1	[299,292]	bHLH	GSVIVG01027443001	MYC3	1	[196,189]
WRKY	GSVIVG01019715001	WRKY48	1	[300,291]	bHLH	GSVIVG01027443001	PHYPADRAFT_143875	1	[197,188]
WRKY	GSVIVG01019715001	WRKY60	1	[300,290]	bHLH	GSVIVG01027443001	PHYPADRAFT_72483	1	[197,188]
WRKY	GSVIVG01019715001	WRKY62	1	[299,292]	bHLH	GSVIVG01027443001	PIF4	1	[195,188]
WRKY	GSVIVG01019715001	WRKY63	1	[299,292]	bHLH	GSVIVG01027443001	TCP20	1	[407,398]
WRKY	GSVIVG01019715001	WRKY75	1	[299,292]	bHLH	GSVIVG01027448001	BEE2	1	[473,464]
WRKY	GSVIVG01019715001	WRKY8	1	[299,291]	bHLH	GSVIVG01027448001	BHLH34	1	[472,465]
WRKY	GSVIVG01019758001	WRKY18	1	[377,368]	bHLH	GSVIVG01027448001	BIM1	1	[472,463]
WRKY	GSVIVG01019758001	WRKY40	1	[376,369]	bHLH	GSVIVG01027448001	BIM2	1	[473,464]
WRKY	GSVIVG01019836001	WRKY40	1	[178,171]	bHLH	GSVIVG01027448001	BIM3	1	[473,464]
WRKY	GSVIVG01019836001	WRKY48	1	[179,170]	bHLH	GSVIVG01027448001	PHYPADRAFT_143875	1	[473,464]
WRKY	GSVIVG01019848001	WRKY18	1	[436,427]	bHLH	GSVIVG01027448001	PHYPADRAFT_72483	1	[473,464]
WRKY	GSVIVG01019848001	WRKY40	1	[435,428]	bHLH	GSVIVG01027454001	BHLH112	1	[344,336]
WRKY	GSVIVG01019848001	WRKY48	1	[436,427]	bHLH	GSVIVG01027818001	BEE2	1	[966,957]
WRKY	GSVIVG01019848001	WRKY75	1	[435,428]	bHLH	GSVIVG01027818001	BHLH13	1	[965,958]
WRKY	GSVIVG01019848001	WRKY8	1	[435,427]	bHLH	GSVIVG01027818001	BIM1	1	[965,956]
WRKY	GSVIVG01019858001	WRKY18	1	[470,461]	bHLH	GSVIVG01027818001	BIM2	1	[966,957]
WRKY	GSVIVG01019858001	WRKY40	1	[469,462]	bHLH	GSVIVG01027818001	BIM3	1	[966,957]
WRKY	GSVIVG01019858001	WRKY48	1	[470,461]	bHLH	GSVIVG01027818001	MYC3	1	[965,958]
WRKY	GSVIVG01019858001	WRKY75	1	[469,462]	bHLH	GSVIVG01027818001	MYC4	1	[965,958]
WRKY	GSVIVG01019858001	WRKY8	1	[469,461]	bHLH	GSVIVG01027818001	PHYPADRAFT_143875	1	[966,957]
WRKY	GSVIVG01019884001	WRKY18	1	[154,145]	bHLH	GSVIVG01027818001	PHYPADRAFT_48267	1	[965,958]
WRKY	GSVIVG01019884001	WRKY23	1	[152,145]	bHLH	GSVIVG01027818001	PHYPADRAFT_72483	1	[966,957]
WRKY	GSVIVG01019884001	WRKY40	1	[153,146]	bHLH	GSVIVG01027818001	PIF5	1	[965,958]
WRKY	GSVIVG01019884001	WRKY48	1	[154,145]	bHLH	GSVIVG01027818001	SPT	1	[966,958]
WRKY	GSVIVG01019884001	WRKY62	1	[153,146]	bHLH	GSVIVG01027818001	UNE10	1	[965,958]
WRKY	GSVIVG01019884001	WRKY75	1	[153,146]	bHLH	GSVIVG01027821001	BEE2	1	[964,955]
WRKY	GSVIVG01019884001	WRKY8	1	[153,145]	bHLH	GSVIVG01027821001	BHLH13	1	[963,956]
WRKY	GSVIVG01019892001	WRKY15	1	[213,204]	bHLH	GSVIVG01027821001	BIM1	1	[963,954]
WRKY	GSVIVG01019892001	WRKY18	1	[214,205]	bHLH	GSVIVG01027821001	BIM2	1	[964,955]
WRKY	GSVIVG01019892001	WRKY21	1	[214,205]	bHLH	GSVIVG01027821001	BIM3	1	[964,955]
WRKY	GSVIVG01019892001	WRKY40	2	[213,206],[207,200]	bHLH	GSVIVG01027821001	MYC3	1	[963,956]
WRKY	GSVIVG01019892001	WRKY43	1	[207,198]	bHLH	GSVIVG01027821001	MYC4	1	[963,956]
WRKY	GSVIVG01019892001	WRKY48	2	[214,205],[208,199]	bHLH	GSVIVG01027821001	PHYPADRAFT_143875	1	[964,955]
WRKY	GSVIVG01019892001	WRKY57	1	[214,205]	bHLH	GSVIVG01027821001	PHYPADRAFT_48267	1	[963,956]
WRKY	GSVIVG01019892001	WRKY75	2	[213,206],[207,200]	bHLH	GSVIVG01027821001	PHYPADRAFT_72483	1	[964,955]
WRKY	GSVIVG01019892001	WRKY8	2	[213,205],[207,199]	bHLH	GSVIVG01027821001	PIF5	1	[963,956]
WRKY	GSVIVG01019989001	WRKY18	1	[494,485]	bHLH	GSVIVG01027821001	SPT	1	[964,956]
WRKY	GSVIVG01019989001	WRKY2	1	[493,486]	bHLH	GSVIVG01027821001	UNE10	1	[963,956]
WRKY	GSVIVG01019989001	WRKY21	1	[494,485]	bHLH	GSVIVG01027831001	BEE2	1	[433,424]
WRKY	GSVIVG01019989001	WRKY25	1	[493,486]	bHLH	GSVIVG01027831001	BHLH13	1	[432,425]
WRKY	GSVIVG01019989001	WRKY40	1	[493,486]	bHLH	GSVIVG01027831001	BHLH3	1	[432,425]
WRKY	GSVIVG01019989001	WRKY43	1	[493,484]	bHLH	GSVIVG01027831001	BHLH34	1	[432,425]
WRKY	GSVIVG01019989001	WRKY48	1	[494,485]	bHLH	GSVIVG01027831001	BIM1	1	[432,423]
WRKY	GSVIVG01019989001	WRKY60	1	[494,484]	bHLH	GSVIVG01027831001	BIM2	1	[433,424]
WRKY	GSVIVG01019989001	WRKY62	1	[493,486]	bHLH	GSVIVG01027831001	BIM3	1	[433,424]
WRKY	GSVIVG01019989001	WRKY63	1	[493,486]	bHLH	GSVIVG01027831001	MYC2	1	[432,425]
WRKY	GSVIVG01019989001	WRKY75	1	[493,486]	bHLH	GSVIVG01027831001	MYC3	1	[432,425]
WRKY	GSVIVG01019989001	WRKY8	1	[493,485]	bHLH	GSVIVG01027831001	PHYPADRAFT_143875	1	[433,424]
WRKY	GSVIVG01020191001	WRKY40	1	[773,766]	bHLH	GSVIVG01027831001	PHYPADRAFT_72483	1	[433,424]
WRKY	GSVIVG01020226001	WRKY40	1	[401,394]	bHLH	GSVIVG01028040001	PIF5	1	[422,415]
WRKY	GSVIVG01020226001	WRKY75	1	[401,394]	bHLH	GSVIVG01028041001	ARALYDRAFT_484486	1	[700,693]
WRKY	GSVIVG01020227001	WRKY40	1	[824,817]	bHLH	GSVIVG01028041001	ARALYDRAFT_495258	1	[700,693]
WRKY	GSVIVG01020227001	WRKY75	1	[824,817]	bHLH	GSVIVG01028041001	BEE2	1	[401,392]
WRKY	GSVIVG01020524001	WRKY40	1	[687,680]	bHLH	GSVIVG01028041001	BHLH13	1	[400,393]
WRKY	GSVIVG01020524001	WRKY48	1	[688,679]	bHLH	GSVIVG01028041001	BHLH3	1	[400,393]
WRKY	GSVIVG01020524001	WRKY75	1	[687,680]	bHLH	GSVIVG01028041001	BHLH34	1	[400,393]
WRKY	GSVIVG01020585001	WRKY15	1	[434,425]	bHLH	GSVIVG01028041001	BIM2	1	[401,392]
WRKY	GSVIVG01020585001	WRKY18	1	[435,426]	bHLH	GSVIVG01028041001	BIM3	1	[401,392]
WRKY	GSVIVG01020585001	WRKY23	1	[433,426]	bHLH	GSVIVG01028041001	MYC2	1	[400,393]
WRKY	GSVIVG01020585001	WRKY40	1	[434,427]	bHLH	GSVIVG01028041001	MYC3	1	[400,393]
WRKY	GSVIVG01020585001	WRKY48	1	[435,426]	bHLH	GSVIVG01028041001	PHYPADRAFT_143875	1	[401,392]
WRKY	GSVIVG01020585001	WRKY62	1	[434,427]	bHLH	GSVIVG01028051001	PIF3	1	[530,521]
WRKY	GSVIVG01020585001	WRKY75	1	[434,427]	bHLH	GSVIVG01028220001	TCP5	1	[400,393]
WRKY	GSVIVG01020585001	WRKY8	1	[434,426]	bHLH	GSVIVG01028245001	ARALYDRAFT_484486	1	[214,207]
WRKY	GSVIVG01020586001	WRKY18	1	[959,950]	bHLH	GSVIVG01028245001	ARALYDRAFT_493022	1	[214,207]
WRKY	GSVIVG01020586001	WRKY40	1	[958,951]	bHLH	GSVIVG01028245001	ARALYDRAFT_495258	1	[214,207]
WRKY	GSVIVG01020586001	WRKY48	1	[959,950]	bHLH	GSVIVG01028245001	Glyma19g26560.1	2	[215,207],[164,156]
WRKY	GSVIVG01020617001	WRKY2	1	[183,176]	bHLH	GSVIVG01028245001	OJ1581_H09.2	2	[239,230],[216,207]
WRKY	GSVIVG01020617001	WRKY25	1	[183,176]	bHLH	GSVIVG01028245001	OsI_08196	1	[214,207]
WRKY	GSVIVG01020617001	WRKY40	1	[183,176]	bHLH	GSVIVG01028245001	TCP15	1	[214,207]
WRKY	GSVIVG01020617001	WRKY48	1	[184,175]	bHLH	GSVIVG01028245001	TCP19	1	[165,156]
WRKY	GSVIVG01020617001	WRKY63	1	[183,176]	bHLH	GSVIVG01028245001	TCP2	1	[216,207]
WRKY	GSVIVG01020617001	WRKY75	1	[183,176]	bHLH	GSVIVG01028245001	TCP20	2	[214,205],[163,154]
WRKY	GSVIVG01020638001	WRKY40	1	[921,914]	bHLH	GSVIVG01028245001	TCP23	1	[214,207]
WRKY	GSVIVG01020638001	WRKY75	1	[921,914]	bHLH	GSVIVG01028245001	TCP4	1	[214,207]
WRKY	GSVIVG01020640001	WRKY15	1	[549,540]	bHLH	GSVIVG01028256001	Glyma19g26560.1	1	[137,129]
WRKY	GSVIVG01020640001	WRKY18	1	[550,541]	bHLH	GSVIVG01028698001	ARALYDRAFT_484486	1	[333,326]
WRKY	GSVIVG01020640001	WRKY21	1	[550,541]	bHLH	GSVIVG01028698001	ARALYDRAFT_495258	1	[333,326]
WRKY	GSVIVG01020640001	WRKY23	1	[548,541]	bHLH	GSVIVG01028698001	BEE2	3	[453,444],[383,374],[298,289]
WRKY	GSVIVG01020640001	WRKY30	1	[548,539]	bHLH	GSVIVG01028698001	BIM1	3	[452,443],[382,373],[297,288]
WRKY	GSVIVG01020640001	WRKY40	1	[549,542]	bHLH	GSVIVG01028698001	BIM2	1	[383,374]
WRKY	GSVIVG01020640001	WRKY43	1	[549,540]	bHLH	GSVIVG01028698001	MYC3	2	[452,445],[297,290]
WRKY	GSVIVG01020640001	WRKY48	1	[550,541]	bHLH	GSVIVG01028698001	PHYPADRAFT_143875	1	[298,289]
WRKY	GSVIVG01020640001	WRKY57	1	[550,541]	bHLH	GSVIVG01028698001	PHYPADRAFT_48267	2	[452,445],[297,290]
WRKY	GSVIVG01020640001	WRKY75	1	[549,542]	bHLH	GSVIVG01028698001	PHYPADRAFT_72483	2	[453,444],[383,374]
WRKY	GSVIVG01020640001	WRKY8	1	[549,541]	bHLH	GSVIVG01028698001	PIF4	1	[451,444]
WRKY	GSVIVG01020645001	WRKY18	1	[705,696]	bHLH	GSVIVG01028698001	SPT	2	[453,445],[298,290]
WRKY	GSVIVG01020645001	WRKY40	2	[704,697],[412,405]	bHLH	GSVIVG01028698001	UNE10	3	[452,445],[382,375],[297,290]
WRKY	GSVIVG01020665001	WRKY15	1	[115,106]	bHLH	GSVIVG01028873001	ARALYDRAFT_484486	1	[83,76]
WRKY	GSVIVG01020665001	WRKY18	1	[109,100]	bHLH	GSVIVG01028873001	ARALYDRAFT_493022	1	[83,76]
WRKY	GSVIVG01020665001	WRKY2	1	[108,101]	bHLH	GSVIVG01028873001	ARALYDRAFT_495258	1	[83,76]
WRKY	GSVIVG01020665001	WRKY21	2	[116,107],[109,100]	bHLH	GSVIVG01028873001	BEE2	1	[99,90]
WRKY	GSVIVG01020665001	WRKY23	2	[114,107],[107,100]	bHLH	GSVIVG01028873001	MYC3	1	[98,91]
WRKY	GSVIVG01020665001	WRKY25	1	[108,101]	bHLH	GSVIVG01028873001	PHYPADRAFT_143875	1	[99,90]
WRKY	GSVIVG01020665001	WRKY40	2	[115,108],[108,101]	bHLH	GSVIVG01028873001	PHYPADRAFT_48267	1	[98,91]
WRKY	GSVIVG01020665001	WRKY43	1	[115,106]	bHLH	GSVIVG01028873001	PIF3	1	[100,91]
WRKY	GSVIVG01020665001	WRKY48	2	[116,107],[109,100]	bHLH	GSVIVG01028873001	PIF5	1	[494,487]
WRKY	GSVIVG01020665001	WRKY75	2	[115,108],[108,101]	bHLH	GSVIVG01028873001	SPT	1	[99,91]
WRKY	GSVIVG01020665001	WRKY8	2	[115,107],[108,100]	bHLH	GSVIVG01028873001	TCP15	1	[83,76]
WRKY	GSVIVG01020731001	WRKY40	1	[160,153]	bHLH	GSVIVG01028873001	TCP20	1	[83,74]
WRKY	GSVIVG01020731001	WRKY48	1	[161,152]	bHLH	GSVIVG01028873001	UNE10	1	[98,91]
WRKY	GSVIVG01020731001	WRKY62	1	[160,153]	bHLH	GSVIVG01028935001	BEE2	1	[589,580]
WRKY	GSVIVG01020731001	WRKY75	1	[160,153]	bHLH	GSVIVG01028935001	MYC3	1	[588,581]
WRKY	GSVIVG01020746001	WRKY40	1	[198,191]	bHLH	GSVIVG01028935001	PHYPADRAFT_143875	1	[589,580]
WRKY	GSVIVG01020746001	WRKY43	1	[198,189]	bHLH	GSVIVG01028935001	PHYPADRAFT_48267	1	[588,581]
WRKY	GSVIVG01020746001	WRKY48	1	[199,190]	bHLH	GSVIVG01028935001	SPT	1	[589,581]
WRKY	GSVIVG01020746001	WRKY75	1	[198,191]	bHLH	GSVIVG01028935001	UNE10	1	[588,581]
WRKY	GSVIVG01020746001	WRKY8	1	[198,190]	bHLH	GSVIVG01028974001	Glyma19g26560.1	1	[533,525]
WRKY	GSVIVG01020828001	WRKY40	1	[202,195]	bHLH	GSVIVG01028974001	TCP20	1	[532,523]
WRKY	GSVIVG01020828001	WRKY43	1	[202,193]	bHLH	GSVIVG01029171001	BHLH112	1	[782,774]
WRKY	GSVIVG01020828001	WRKY48	1	[203,194]	bHLH	GSVIVG01029178001	ARALYDRAFT_493022	1	[948,941]
WRKY	GSVIVG01020828001	WRKY75	1	[202,195]	bHLH	GSVIVG01029188001	BHLH112	1	[576,568]
WRKY	GSVIVG01020828001	WRKY8	1	[202,194]	bHLH	GSVIVG01029294001	BHLH112	1	[369,361]
WRKY	GSVIVG01021134001	WRKY40	2	[121,114],[116,109]	bHLH	GSVIVG01029528001	BHLH112	1	[917,909]
WRKY	GSVIVG01021147001	WRKY12	1	[838,831]	bHLH	GSVIVG01029547001	PIF5	1	[247,240]
WRKY	GSVIVG01021147001	WRKY38	1	[838,831]	bHLH	GSVIVG01029548001	BEE2	1	[332,323]
WRKY	GSVIVG01021147001	WRKY45	1	[838,831]	bHLH	GSVIVG01029548001	BIM1	1	[331,322]
WRKY	GSVIVG01021159001	WRKY40	1	[381,374]	bHLH	GSVIVG01029548001	BIM2	1	[332,323]
WRKY	GSVIVG01021159001	WRKY48	1	[382,373]	bHLH	GSVIVG01029548001	PHYPADRAFT_48267	1	[331,324]
WRKY	GSVIVG01021159001	WRKY57	1	[382,373]	bHLH	GSVIVG01029548001	PHYPADRAFT_72483	1	[332,323]
WRKY	GSVIVG01021159001	WRKY75	1	[381,374]	bHLH	GSVIVG01029548001	PIF3	1	[333,324]
WRKY	GSVIVG01021159001	WRKY8	1	[381,373]	bHLH	GSVIVG01029548001	SPT	1	[332,324]
WRKY	GSVIVG01021169001	WRKY40	1	[914,907]	bHLH	GSVIVG01029548001	UNE10	1	[331,324]
WRKY	GSVIVG01021169001	WRKY75	1	[914,907]	bHLH	GSVIVG01029722001	BEE2	1	[915,906]
WRKY	GSVIVG01021189001	WRKY18	1	[365,356]	bHLH	GSVIVG01029722001	BHLH34	1	[914,907]
WRKY	GSVIVG01021189001	WRKY40	1	[364,357]	bHLH	GSVIVG01029722001	BIM1	1	[914,905]
WRKY	GSVIVG01021333001	WRKY18	3	[792,783],[389,380],[356,347]	bHLH	GSVIVG01029722001	BIM2	1	[915,906]
WRKY	GSVIVG01021333001	WRKY40	3	[791,784],[388,381],[355,348]	bHLH	GSVIVG01029722001	BIM3	1	[915,906]
WRKY	GSVIVG01021333001	WRKY48	1	[792,783]	bHLH	GSVIVG01029722001	PHYPADRAFT_143875	1	[915,906]
WRKY	GSVIVG01021474001	WRKY15	1	[588,579]	bHLH	GSVIVG01029722001	PHYPADRAFT_72483	1	[915,906]
WRKY	GSVIVG01021474001	WRKY18	1	[589,580]	bHLH	GSVIVG01029722001	PIF3	1	[916,907]
WRKY	GSVIVG01021474001	WRKY2	1	[588,581]	bHLH	GSVIVG01029723001	BHLH112	1	[395,387]
WRKY	GSVIVG01021474001	WRKY40	1	[588,581]	bHLH	GSVIVG01029748001	BHLH112	1	[995,987]
WRKY	GSVIVG01021474001	WRKY48	1	[589,580]	bHLH	GSVIVG01029765001	ARALYDRAFT_484486	1	[542,535]
WRKY	GSVIVG01021474001	WRKY75	1	[588,581]	bHLH	GSVIVG01029765001	ARALYDRAFT_495258	1	[542,535]
WRKY	GSVIVG01021474001	WRKY8	1	[588,580]	bHLH	GSVIVG01029775001	BEE2	1	[358,349]
WRKY	GSVIVG01021488001	WRKY40	1	[94,87]	bHLH	GSVIVG01029775001	BIM1	1	[357,348]
WRKY	GSVIVG01021494001	WRKY40	1	[467,460]	bHLH	GSVIVG01029775001	BIM2	1	[358,349]
WRKY	GSVIVG01021563001	WRKY18	1	[292,283]	bHLH	GSVIVG01029775001	PHYPADRAFT_72483	1	[358,349]
WRKY	GSVIVG01021563001	WRKY40	2	[315,308],[291,284]	bHLH	GSVIVG01029775001	UNE10	1	[357,350]
WRKY	GSVIVG01021563001	WRKY43	1	[315,306]	bHLH	GSVIVG01029852001	BEE2	1	[645,636]
WRKY	GSVIVG01021563001	WRKY48	1	[316,307]	bHLH	GSVIVG01029852001	BHLH34	1	[644,637]
WRKY	GSVIVG01021563001	WRKY75	1	[315,308]	bHLH	GSVIVG01029852001	MYC3	1	[644,637]
WRKY	GSVIVG01021563001	WRKY8	1	[315,307]	bHLH	GSVIVG01029852001	PHYPADRAFT_143875	1	[645,636]
WRKY	GSVIVG01021565001	WRKY18	2	[875,866],[787,778]	bHLH	GSVIVG01029852001	PHYPADRAFT_72483	1	[645,636]
WRKY	GSVIVG01021565001	WRKY40	5	[986,979],[874,867],[786,779],[229,222],[212,205]	bHLH	GSVIVG01029852001	PIF1	1	[650,637]
WRKY	GSVIVG01021565001	WRKY48	3	[987,978],[230,221],[213,204]	bHLH	GSVIVG01030274001	BHLH112	1	[323,315]
WRKY	GSVIVG01021565001	WRKY62	1	[212,205]	bHLH	GSVIVG01030291001	BEE2	1	[130,121]
WRKY	GSVIVG01021565001	WRKY63	1	[786,779]	bHLH	GSVIVG01030291001	BHLH34	1	[129,122]
WRKY	GSVIVG01021565001	WRKY75	3	[986,979],[229,222],[212,205]	bHLH	GSVIVG01030291001	MYC3	1	[129,122]
WRKY	GSVIVG01021565001	WRKY8	1	[986,978]	bHLH	GSVIVG01030291001	PHYPADRAFT_143875	1	[130,121]
WRKY	GSVIVG01021566001	WRKY40	2	[372,365],[169,162]	bHLH	GSVIVG01030293001	BEE2	1	[130,121]
WRKY	GSVIVG01021566001	WRKY43	1	[372,363]	bHLH	GSVIVG01030293001	BHLH34	1	[129,122]
WRKY	GSVIVG01021566001	WRKY48	2	[373,364],[170,161]	bHLH	GSVIVG01030293001	MYC3	1	[129,122]
WRKY	GSVIVG01021566001	WRKY75	2	[372,365],[169,162]	bHLH	GSVIVG01030293001	PHYPADRAFT_143875	1	[130,121]
WRKY	GSVIVG01021566001	WRKY8	1	[372,364]	bHLH	GSVIVG01030375001	BEE2	1	[271,262]
WRKY	GSVIVG01021568001	WRKY40	2	[692,685],[548,541]	bHLH	GSVIVG01030375001	BHLH34	1	[270,263]
WRKY	GSVIVG01021568001	WRKY43	1	[692,683]	bHLH	GSVIVG01030375001	BIM1	1	[270,261]
WRKY	GSVIVG01021568001	WRKY48	2	[693,684],[549,540]	bHLH	GSVIVG01030375001	BIM2	1	[271,262]
WRKY	GSVIVG01021568001	WRKY75	2	[692,685],[548,541]	bHLH	GSVIVG01030375001	PHYPADRAFT_72483	1	[271,262]
WRKY	GSVIVG01021568001	WRKY8	1	[692,684]	bHLH	GSVIVG01030375001	PIF4	1	[269,262]
WRKY	GSVIVG01021654001	WRKY15	1	[803,794]	bHLH	GSVIVG01030375001	PIF5	1	[270,263]
WRKY	GSVIVG01021654001	WRKY18	1	[804,795]	bHLH	GSVIVG01030398001	BEE2	1	[237,228]
WRKY	GSVIVG01021654001	WRKY2	1	[803,796]	bHLH	GSVIVG01030398001	BIM2	1	[237,228]
WRKY	GSVIVG01021654001	WRKY25	1	[803,796]	bHLH	GSVIVG01030398001	BIM3	1	[237,228]
WRKY	GSVIVG01021654001	WRKY40	1	[803,796]	bHLH	GSVIVG01030398001	PHYPADRAFT_143875	1	[237,228]
WRKY	GSVIVG01021654001	WRKY48	1	[804,795]	bHLH	GSVIVG01030398001	PHYPADRAFT_48267	1	[236,229]
WRKY	GSVIVG01021654001	WRKY60	1	[804,794]	bHLH	GSVIVG01030398001	PHYPADRAFT_72483	1	[237,228]
WRKY	GSVIVG01021654001	WRKY62	1	[803,796]	bHLH	GSVIVG01030398001	PIF5	1	[236,229]
WRKY	GSVIVG01021654001	WRKY75	1	[803,796]	bHLH	GSVIVG01030398001	SPT	1	[237,229]
WRKY	GSVIVG01021654001	WRKY8	1	[803,795]	bHLH	GSVIVG01030398001	UNE10	1	[236,229]
WRKY	GSVIVG01021734001	WRKY2	1	[127,120]	bHLH	GSVIVG01030716001	BHLH112	1	[86,78]
WRKY	GSVIVG01021734001	WRKY25	1	[127,120]	bHLH	GSVIVG01031004001	BHLH112	1	[474,466]
WRKY	GSVIVG01021734001	WRKY40	1	[127,120]	bHLH	GSVIVG01031065001	BHLH112	1	[208,200]
WRKY	GSVIVG01021734001	WRKY48	1	[128,119]	bHLH	GSVIVG01031253001	ARALYDRAFT_484486	1	[99,92]
WRKY	GSVIVG01021734001	WRKY62	1	[127,120]	bHLH	GSVIVG01031253001	ARALYDRAFT_495258	1	[99,92]
WRKY	GSVIVG01021734001	WRKY75	1	[127,120]	bHLH	GSVIVG01031408001	BEE2	2	[491,482],[121,112]
WRKY	GSVIVG01021739001	WRKY2	1	[123,116]	bHLH	GSVIVG01031408001	BHLH34	1	[490,483]
WRKY	GSVIVG01021739001	WRKY25	1	[123,116]	bHLH	GSVIVG01031408001	BIM2	1	[491,482]
WRKY	GSVIVG01021739001	WRKY40	1	[123,116]	bHLH	GSVIVG01031408001	BIM3	1	[491,482]
WRKY	GSVIVG01021739001	WRKY48	1	[124,115]	bHLH	GSVIVG01031408001	HBI1	1	[493,482]
WRKY	GSVIVG01021739001	WRKY62	1	[123,116]	bHLH	GSVIVG01031408001	MYC3	2	[490,483],[120,113]
WRKY	GSVIVG01021739001	WRKY75	1	[123,116]	bHLH	GSVIVG01031408001	PHYPADRAFT_143875	2	[491,482],[121,112]
WRKY	GSVIVG01021753001	WRKY40	1	[558,551]	bHLH	GSVIVG01031408001	PHYPADRAFT_48267	1	[120,113]
WRKY	GSVIVG01021753001	WRKY48	1	[559,550]	bHLH	GSVIVG01031408001	SPT	1	[121,113]
WRKY	GSVIVG01021753001	WRKY75	1	[558,551]	bHLH	GSVIVG01031408001	UNE10	1	[120,113]
WRKY	GSVIVG01021829001	WRKY2	1	[892,885]	bHLH	GSVIVG01031746001	BEE2	1	[580,571]
WRKY	GSVIVG01021829001	WRKY25	1	[892,885]	bHLH	GSVIVG01031746001	BHLH112	1	[614,606]
WRKY	GSVIVG01021829001	WRKY40	1	[892,885]	bHLH	GSVIVG01031746001	MYC3	1	[579,572]
WRKY	GSVIVG01021829001	WRKY48	1	[893,884]	bHLH	GSVIVG01031746001	PHYPADRAFT_143875	1	[580,571]
WRKY	GSVIVG01021829001	WRKY62	1	[892,885]	bHLH	GSVIVG01031746001	PHYPADRAFT_48267	1	[579,572]
WRKY	GSVIVG01021829001	WRKY75	1	[892,885]	bHLH	GSVIVG01031746001	SPT	1	[580,572]
WRKY	GSVIVG01021977001	WRKY18	1	[92,83]	bHLH	GSVIVG01031746001	UNE10	1	[579,572]
WRKY	GSVIVG01021977001	WRKY40	1	[91,84]	bHLH	GSVIVG01031862001	BEE2	1	[879,870]
WRKY	GSVIVG01021977001	WRKY48	1	[92,83]	bHLH	GSVIVG01031862001	BIM1	1	[878,869]
WRKY	GSVIVG01021992001	WRKY40	1	[418,411]	bHLH	GSVIVG01031862001	BIM2	1	[879,870]
WRKY	GSVIVG01021992001	WRKY48	1	[419,410]	bHLH	GSVIVG01031862001	PHYPADRAFT_48267	1	[878,871]
WRKY	GSVIVG01021992001	WRKY62	1	[418,411]	bHLH	GSVIVG01031862001	PHYPADRAFT_72483	1	[879,870]
WRKY	GSVIVG01021992001	WRKY75	1	[418,411]	bHLH	GSVIVG01031862001	PIF3	1	[880,871]
WRKY	GSVIVG01021995001	WRKY18	1	[278,269]	bHLH	GSVIVG01031862001	SPT	1	[879,871]
WRKY	GSVIVG01021995001	WRKY21	1	[278,269]	bHLH	GSVIVG01031862001	UNE10	1	[878,871]
WRKY	GSVIVG01021995001	WRKY23	1	[276,269]	bHLH	GSVIVG01031930001	BEE2	1	[64,55]
WRKY	GSVIVG01021995001	WRKY40	1	[277,270]	bHLH	GSVIVG01031930001	MYC3	1	[63,56]
WRKY	GSVIVG01021995001	WRKY43	1	[277,268]	bHLH	GSVIVG01031930001	PHYPADRAFT_143875	1	[64,55]
WRKY	GSVIVG01021995001	WRKY48	1	[278,269]	bHLH	GSVIVG01031930001	PHYPADRAFT_48267	1	[63,56]
WRKY	GSVIVG01021995001	WRKY75	1	[277,270]	bHLH	GSVIVG01031930001	SPT	1	[64,56]
WRKY	GSVIVG01021995001	WRKY8	1	[277,269]	bHLH	GSVIVG01031930001	UNE10	1	[63,56]
WRKY	GSVIVG01022015001	WRKY2	1	[564,557]	bHLH	GSVIVG01031980001	PIF5	1	[298,291]
WRKY	GSVIVG01022015001	WRKY25	1	[564,557]	bHLH	GSVIVG01032038001	BEE2	1	[305,296]
WRKY	GSVIVG01022015001	WRKY40	1	[564,557]	bHLH	GSVIVG01032038001	BIM1	1	[304,295]
WRKY	GSVIVG01022015001	WRKY48	1	[565,556]	bHLH	GSVIVG01032038001	MYC3	1	[304,297]
WRKY	GSVIVG01022015001	WRKY63	1	[564,557]	bHLH	GSVIVG01032038001	PHYPADRAFT_48267	1	[304,297]
WRKY	GSVIVG01022015001	WRKY75	1	[564,557]	bHLH	GSVIVG01032038001	PHYPADRAFT_72483	1	[305,296]
WRKY	GSVIVG01022066001	WRKY15	1	[10,1]	bHLH	GSVIVG01032038001	PIF3	1	[306,297]
WRKY	GSVIVG01022066001	WRKY18	1	[11,2]	bHLH	GSVIVG01032038001	PIF4	1	[303,296]
WRKY	GSVIVG01022066001	WRKY2	1	[10,3]	bHLH	GSVIVG01032038001	SPT	1	[305,297]
WRKY	GSVIVG01022066001	WRKY25	1	[10,3]	bHLH	GSVIVG01032038001	UNE10	1	[304,297]
WRKY	GSVIVG01022066001	WRKY40	1	[10,3]	bHLH	GSVIVG01032083001	ARALYDRAFT_484486	1	[150,143]
WRKY	GSVIVG01022066001	WRKY48	1	[11,2]	bHLH	GSVIVG01032083001	ARALYDRAFT_495258	1	[150,143]
WRKY	GSVIVG01022066001	WRKY60	1	[11,1]	bHLH	GSVIVG01032083001	BHLH112	1	[147,139]
WRKY	GSVIVG01022066001	WRKY62	1	[10,3]	bHLH	GSVIVG01032211001	BEE2	3	[459,450],[429,420],[115,106]
WRKY	GSVIVG01022066001	WRKY75	1	[10,3]	bHLH	GSVIVG01032211001	BHLH34	1	[458,451]
WRKY	GSVIVG01022066001	WRKY8	1	[10,2]	bHLH	GSVIVG01032211001	BIM1	2	[428,419],[114,105]
WRKY	GSVIVG01022172001	WRKY15	1	[100,91]	bHLH	GSVIVG01032211001	BIM2	1	[459,450]
WRKY	GSVIVG01022172001	WRKY18	1	[101,92]	bHLH	GSVIVG01032211001	BIM3	1	[459,450]
WRKY	GSVIVG01022172001	WRKY21	1	[101,92]	bHLH	GSVIVG01032211001	HBI1	1	[461,450]
WRKY	GSVIVG01022172001	WRKY23	1	[99,92]	bHLH	GSVIVG01032211001	MYC3	3	[458,451],[428,421],[114,107]
WRKY	GSVIVG01022172001	WRKY30	1	[99,90]	bHLH	GSVIVG01032211001	PHYPADRAFT_143875	3	[459,450],[429,420],[115,106]
WRKY	GSVIVG01022172001	WRKY40	2	[829,822],[100,93]	bHLH	GSVIVG01032211001	PHYPADRAFT_48267	1	[428,421]
WRKY	GSVIVG01022172001	WRKY43	1	[100,91]	bHLH	GSVIVG01032211001	PHYPADRAFT_72483	1	[459,450]
WRKY	GSVIVG01022172001	WRKY48	2	[830,821],[101,92]	bHLH	GSVIVG01032211001	PIF4	3	[457,450],[427,420],[113,106]
WRKY	GSVIVG01022172001	WRKY57	1	[101,92]	bHLH	GSVIVG01032211001	PIF5	1	[114,107]
WRKY	GSVIVG01022172001	WRKY75	1	[100,93]	bHLH	GSVIVG01032211001	SPT	2	[429,421],[115,107]
WRKY	GSVIVG01022172001	WRKY8	1	[100,92]	bHLH	GSVIVG01032211001	UNE10	1	[428,421]
WRKY	GSVIVG01022181001	WRKY15	1	[83,74]	bHLH	GSVIVG01032439001	PIF5	1	[626,619]
WRKY	GSVIVG01022181001	WRKY18	1	[84,75]	bHLH	GSVIVG01032466001	BEE2	1	[224,215]
WRKY	GSVIVG01022181001	WRKY21	2	[459,450],[84,75]	bHLH	GSVIVG01032466001	MYC3	1	[223,216]
WRKY	GSVIVG01022181001	WRKY23	1	[82,75]	bHLH	GSVIVG01032466001	PHYPADRAFT_143875	1	[224,215]
WRKY	GSVIVG01022181001	WRKY30	1	[82,73]	bHLH	GSVIVG01032466001	PHYPADRAFT_72483	1	[224,215]
WRKY	GSVIVG01022181001	WRKY40	3	[687,680],[458,451],[83,76]	bHLH	GSVIVG01032513001	BHLH112	1	[63,55]
WRKY	GSVIVG01022181001	WRKY43	2	[458,449],[83,74]	bHLH	GSVIVG01032625001	BEE2	1	[423,414]
WRKY	GSVIVG01022181001	WRKY48	3	[688,679],[459,450],[84,75]	bHLH	GSVIVG01032625001	BHLH34	1	[422,415]
WRKY	GSVIVG01022181001	WRKY57	3	[688,679],[459,450],[84,75]	bHLH	GSVIVG01032625001	MYC3	1	[422,415]
WRKY	GSVIVG01022181001	WRKY75	3	[687,680],[458,451],[83,76]	bHLH	GSVIVG01032625001	PHYPADRAFT_143875	1	[423,414]
WRKY	GSVIVG01022181001	WRKY8	3	[687,679],[458,450],[83,75]	bHLH	GSVIVG01032625001	PHYPADRAFT_72483	1	[423,414]
WRKY	GSVIVG01022329001	WRKY15	1	[395,386]	bHLH	GSVIVG01032625001	PIF4	1	[421,414]
WRKY	GSVIVG01022329001	WRKY18	1	[532,523]	bHLH	GSVIVG01032682001	ARALYDRAFT_484486	1	[85,78]
WRKY	GSVIVG01022329001	WRKY2	1	[531,524]	bHLH	GSVIVG01032682001	ARALYDRAFT_493022	1	[85,78]
WRKY	GSVIVG01022329001	WRKY21	1	[396,387]	bHLH	GSVIVG01032682001	ARALYDRAFT_495258	1	[85,78]
WRKY	GSVIVG01022329001	WRKY25	1	[531,524]	bHLH	GSVIVG01032682001	TCP15	1	[85,78]
WRKY	GSVIVG01022329001	WRKY30	1	[394,385]	bHLH	GSVIVG01032682001	TCP20	1	[85,76]
WRKY	GSVIVG01022329001	WRKY40	2	[531,524],[395,388]	bHLH	GSVIVG01032693001	BHLH112	1	[700,692]
WRKY	GSVIVG01022329001	WRKY43	1	[395,386]	bHLH	GSVIVG01032747001	BHLH112	1	[90,82]
WRKY	GSVIVG01022329001	WRKY48	2	[532,523],[396,387]	bHLH	GSVIVG01032942001	BHLH112	1	[66,58]
WRKY	GSVIVG01022329001	WRKY57	1	[396,387]	bHLH	GSVIVG01033163001	PIF5	1	[224,217]
WRKY	GSVIVG01022329001	WRKY63	1	[531,524]	bHLH	GSVIVG01033252001	BEE2	1	[371,362]
WRKY	GSVIVG01022329001	WRKY75	2	[531,524],[395,388]	bHLH	GSVIVG01033252001	BHLH13	1	[370,363]
WRKY	GSVIVG01022329001	WRKY8	1	[395,387]	bHLH	GSVIVG01033252001	BIM2	1	[371,362]
WRKY	GSVIVG01022381001	WRKY18	1	[169,160]	bHLH	GSVIVG01033252001	BIM3	1	[371,362]
WRKY	GSVIVG01022381001	WRKY2	1	[168,161]	bHLH	GSVIVG01033252001	MYC3	1	[370,363]
WRKY	GSVIVG01022381001	WRKY25	1	[168,161]	bHLH	GSVIVG01033252001	MYC4	1	[370,363]
WRKY	GSVIVG01022381001	WRKY40	1	[168,161]	bHLH	GSVIVG01033252001	PHYPADRAFT_143875	1	[371,362]
WRKY	GSVIVG01022381001	WRKY48	1	[169,160]	bHLH	GSVIVG01033252001	PHYPADRAFT_48267	1	[370,363]
WRKY	GSVIVG01022381001	WRKY63	1	[168,161]	bHLH	GSVIVG01033252001	PHYPADRAFT_72483	1	[371,362]
WRKY	GSVIVG01022381001	WRKY75	1	[168,161]	bHLH	GSVIVG01033252001	PIF5	1	[370,363]
WRKY	GSVIVG01022459001	WRKY18	1	[250,241]	bHLH	GSVIVG01033252001	SPT	1	[371,363]
WRKY	GSVIVG01022459001	WRKY2	1	[249,242]	bHLH	GSVIVG01033252001	UNE10	1	[370,363]
WRKY	GSVIVG01022459001	WRKY25	1	[249,242]	bHLH	GSVIVG01033277001	BEE2	1	[246,237]
WRKY	GSVIVG01022459001	WRKY40	1	[249,242]	bHLH	GSVIVG01033277001	BIM1	1	[245,236]
WRKY	GSVIVG01022459001	WRKY48	1	[250,241]	bHLH	GSVIVG01033277001	MYC3	1	[245,238]
WRKY	GSVIVG01022459001	WRKY62	1	[249,242]	bHLH	GSVIVG01033277001	PHYPADRAFT_143875	1	[246,237]
WRKY	GSVIVG01022459001	WRKY75	1	[249,242]	bHLH	GSVIVG01033277001	PHYPADRAFT_48267	1	[245,238]
WRKY	GSVIVG01022510001	WRKY40	1	[747,740]	bHLH	GSVIVG01033277001	PHYPADRAFT_72483	1	[246,237]
WRKY	GSVIVG01022510001	WRKY48	1	[748,739]	bHLH	GSVIVG01033277001	PIF3	1	[247,238]
WRKY	GSVIVG01022510001	WRKY75	1	[747,740]	bHLH	GSVIVG01033277001	SPT	1	[246,238]
WRKY	GSVIVG01022606001	WRKY18	1	[366,357]	bHLH	GSVIVG01033277001	UNE10	1	[245,238]
WRKY	GSVIVG01022606001	WRKY40	1	[365,358]	bHLH	GSVIVG01033366001	ARALYDRAFT_484486	1	[276,269]
WRKY	GSVIVG01022606001	WRKY63	1	[365,358]	bHLH	GSVIVG01033366001	ARALYDRAFT_493022	1	[276,269]
WRKY	GSVIVG01022690001	WRKY18	1	[352,343]	bHLH	GSVIVG01033366001	ARALYDRAFT_495258	1	[276,269]
WRKY	GSVIVG01022690001	WRKY40	2	[410,403],[351,344]	bHLH	GSVIVG01033366001	Glyma19g26560.1	1	[277,269]
WRKY	GSVIVG01022690001	WRKY48	1	[352,343]	bHLH	GSVIVG01033366001	OsI_08196	1	[276,269]
WRKY	GSVIVG01022901001	WRKY18	1	[974,965]	bHLH	GSVIVG01033366001	TCP15	1	[276,269]
WRKY	GSVIVG01022901001	WRKY40	1	[973,966]	bHLH	GSVIVG01033366001	TCP20	1	[276,267]
WRKY	GSVIVG01022901001	WRKY63	1	[973,966]	bHLH	GSVIVG01033366001	TCP23	1	[276,269]
WRKY	GSVIVG01022902001	WRKY40	1	[517,510]	bHLH	GSVIVG01033366001	TCP4	1	[276,269]
WRKY	GSVIVG01022902001	WRKY43	1	[517,508]	bHLH	GSVIVG01033563001	PIF5	1	[544,537]
WRKY	GSVIVG01022902001	WRKY48	1	[518,509]	bHLH	GSVIVG01033590001	BEE2	1	[82,73]
WRKY	GSVIVG01022902001	WRKY75	1	[517,510]	bHLH	GSVIVG01033590001	BHLH34	1	[81,74]
WRKY	GSVIVG01022902001	WRKY8	1	[517,509]	bHLH	GSVIVG01033590001	MYC3	1	[81,74]
WRKY	GSVIVG01022916001	WRKY18	1	[78,69]	bHLH	GSVIVG01033590001	PHYPADRAFT_143875	1	[82,73]
WRKY	GSVIVG01022916001	WRKY40	3	[262,255],[192,185],[77,70]	bHLH	GSVIVG01033590001	PIF4	1	[80,73]
WRKY	GSVIVG01022916001	WRKY43	1	[192,183]	bHLH	GSVIVG01033767001	AIB	1	[902,895]
WRKY	GSVIVG01022916001	WRKY48	2	[263,254],[193,184]	bHLH	GSVIVG01033767001	BEE2	1	[903,894]
WRKY	GSVIVG01022916001	WRKY62	1	[262,255]	bHLH	GSVIVG01033767001	BHLH13	1	[902,895]
WRKY	GSVIVG01022916001	WRKY75	2	[262,255],[192,185]	bHLH	GSVIVG01033767001	BHLH3	1	[902,895]
WRKY	GSVIVG01022916001	WRKY8	1	[192,184]	bHLH	GSVIVG01033767001	BHLH34	1	[902,895]
WRKY	GSVIVG01023052001	WRKY40	1	[378,371]	bHLH	GSVIVG01033767001	BHLH78	1	[902,895]
WRKY	GSVIVG01023221001	WRKY40	1	[943,936]	bHLH	GSVIVG01033767001	BIM1	1	[902,893]
WRKY	GSVIVG01023245001	WRKY18	1	[273,264]	bHLH	GSVIVG01033767001	BIM2	1	[903,894]
WRKY	GSVIVG01023245001	WRKY40	1	[272,265]	bHLH	GSVIVG01033767001	BIM3	1	[903,894]
WRKY	GSVIVG01023376001	WRKY40	2	[325,318],[61,54]	bHLH	GSVIVG01033767001	HBI1	1	[905,894]
WRKY	GSVIVG01023376001	WRKY48	2	[326,317],[62,53]	bHLH	GSVIVG01033767001	MYC2	1	[902,895]
WRKY	GSVIVG01023376001	WRKY62	2	[325,318],[61,54]	bHLH	GSVIVG01033767001	MYC3	1	[902,895]
WRKY	GSVIVG01023376001	WRKY75	2	[325,318],[61,54]	bHLH	GSVIVG01033767001	MYC4	1	[902,895]
WRKY	GSVIVG01023528001	WRKY40	1	[731,724]	bHLH	GSVIVG01033767001	PHYPADRAFT_143875	1	[903,894]
WRKY	GSVIVG01023665001	WRKY18	1	[818,809]	bHLH	GSVIVG01033767001	PHYPADRAFT_48267	1	[902,895]
WRKY	GSVIVG01023665001	WRKY21	1	[818,809]	bHLH	GSVIVG01033767001	PHYPADRAFT_72483	1	[903,894]
WRKY	GSVIVG01023665001	WRKY23	1	[816,809]	bHLH	GSVIVG01033767001	PIF5	1	[908,901]
WRKY	GSVIVG01023665001	WRKY40	1	[817,810]	bHLH	GSVIVG01033852001	ARALYDRAFT_484486	1	[686,679]
WRKY	GSVIVG01023665001	WRKY43	1	[817,808]	bHLH	GSVIVG01033852001	ARALYDRAFT_495258	1	[686,679]
WRKY	GSVIVG01023665001	WRKY48	1	[818,809]	bHLH	GSVIVG01033855001	BEE2	1	[730,721]
WRKY	GSVIVG01023665001	WRKY57	1	[818,809]	bHLH	GSVIVG01033855001	BIM1	1	[729,720]
WRKY	GSVIVG01023665001	WRKY75	1	[817,810]	bHLH	GSVIVG01033855001	MYC3	1	[729,722]
WRKY	GSVIVG01023665001	WRKY8	1	[817,809]	bHLH	GSVIVG01033855001	PHYPADRAFT_72483	1	[730,721]
WRKY	GSVIVG01023846001	WRKY18	1	[917,908]	bHLH	GSVIVG01033855001	PIF4	1	[728,721]
WRKY	GSVIVG01023846001	WRKY40	1	[916,909]	bHLH	GSVIVG01033935001	ARALYDRAFT_484486	1	[572,565]
WRKY	GSVIVG01023846001	WRKY63	1	[916,909]	bHLH	GSVIVG01033935001	ARALYDRAFT_493022	1	[572,565]
WRKY	GSVIVG01024038001	WRKY40	1	[988,981]	bHLH	GSVIVG01033935001	ARALYDRAFT_495258	1	[572,565]
WRKY	GSVIVG01024050001	WRKY40	1	[368,361]	bHLH	GSVIVG01033935001	Glyma19g26560.1	1	[573,565]
WRKY	GSVIVG01024125001	WRKY15	1	[749,740]	bHLH	GSVIVG01033935001	OsI_08196	1	[572,565]
WRKY	GSVIVG01024125001	WRKY18	1	[750,741]	bHLH	GSVIVG01033935001	TCP15	1	[572,565]
WRKY	GSVIVG01024125001	WRKY21	1	[750,741]	bHLH	GSVIVG01033935001	TCP20	1	[572,563]
WRKY	GSVIVG01024125001	WRKY23	1	[748,741]	bHLH	GSVIVG01033935001	TCP23	1	[572,565]
WRKY	GSVIVG01024125001	WRKY40	1	[749,742]	bHLH	GSVIVG01033935001	TCP4	1	[572,565]
WRKY	GSVIVG01024125001	WRKY48	1	[750,741]	bHLH	GSVIVG01034087001	BEE2	2	[684,675],[648,639]
WRKY	GSVIVG01024125001	WRKY57	1	[750,741]	bHLH	GSVIVG01034087001	BHLH34	1	[647,640]
WRKY	GSVIVG01024125001	WRKY62	1	[749,742]	bHLH	GSVIVG01034087001	MYC3	2	[683,676],[647,640]
WRKY	GSVIVG01024125001	WRKY75	1	[749,742]	bHLH	GSVIVG01034087001	PHYPADRAFT_143875	2	[684,675],[648,639]
WRKY	GSVIVG01024125001	WRKY8	1	[749,741]	bHLH	GSVIVG01034087001	PHYPADRAFT_72483	1	[648,639]
WRKY	GSVIVG01024292001	WRKY40	1	[664,657]	bHLH	GSVIVG01034087001	PIF1	1	[689,676]
WRKY	GSVIVG01024292001	WRKY48	1	[665,656]	bHLH	GSVIVG01034087001	PIF3	1	[685,676]
WRKY	GSVIVG01024292001	WRKY75	1	[664,657]	bHLH	GSVIVG01034087001	PIF4	2	[682,675],[646,639]
WRKY	GSVIVG01024293001	WRKY2	2	[994,987],[926,919]	bHLH	GSVIVG01034087001	PIF5	1	[683,676]
WRKY	GSVIVG01024293001	WRKY25	2	[994,987],[926,919]	bHLH	GSVIVG01034087001	SPT	1	[684,676]
WRKY	GSVIVG01024293001	WRKY40	2	[994,987],[926,919]	bHLH	GSVIVG01034093001	BHLH112	1	[96,88]
WRKY	GSVIVG01024293001	WRKY48	2	[995,986],[927,918]	bHLH	GSVIVG01034164001	ARALYDRAFT_484486	1	[532,525]
WRKY	GSVIVG01024293001	WRKY62	1	[926,919]	bHLH	GSVIVG01034164001	ARALYDRAFT_493022	1	[532,525]
WRKY	GSVIVG01024293001	WRKY63	1	[994,987]	bHLH	GSVIVG01034164001	ARALYDRAFT_495258	1	[532,525]
WRKY	GSVIVG01024293001	WRKY75	2	[994,987],[926,919]	bHLH	GSVIVG01034164001	ARALYDRAFT_897773	1	[534,525]
WRKY	GSVIVG01024295001	WRKY40	1	[717,710]	bHLH	GSVIVG01034164001	Glyma19g26560.1	1	[533,525]
WRKY	GSVIVG01024295001	WRKY48	1	[718,709]	bHLH	GSVIVG01034164001	OJ1581_H09.2	1	[534,525]
WRKY	GSVIVG01024295001	WRKY75	1	[717,710]	bHLH	GSVIVG01034164001	OsI_08196	1	[532,525]
WRKY	GSVIVG01024299001	WRKY2	1	[378,371]	bHLH	GSVIVG01034164001	TCP15	1	[532,525]
WRKY	GSVIVG01024299001	WRKY25	1	[378,371]	bHLH	GSVIVG01034164001	TCP19	1	[534,525]
WRKY	GSVIVG01024299001	WRKY40	2	[801,794],[378,371]	bHLH	GSVIVG01034164001	TCP20	1	[532,523]
WRKY	GSVIVG01024299001	WRKY48	1	[379,370]	bHLH	GSVIVG01034164001	TCP23	1	[532,525]
WRKY	GSVIVG01024299001	WRKY62	2	[801,794],[378,371]	bHLH	GSVIVG01034164001	TCP4	1	[532,525]
WRKY	GSVIVG01024299001	WRKY75	2	[801,794],[378,371]	bHLH	GSVIVG01034173001	BEE2	2	[208,199],[179,170]
WRKY	GSVIVG01024303001	WRKY2	1	[376,369]	bHLH	GSVIVG01034173001	BHLH34	2	[207,200],[178,171]
WRKY	GSVIVG01024303001	WRKY25	1	[376,369]	bHLH	GSVIVG01034173001	BIM1	2	[207,198],[178,169]
WRKY	GSVIVG01024303001	WRKY40	2	[742,735],[376,369]	bHLH	GSVIVG01034173001	BIM2	2	[208,199],[179,170]
WRKY	GSVIVG01024303001	WRKY48	1	[377,368]	bHLH	GSVIVG01034173001	BIM3	2	[208,199],[179,170]
WRKY	GSVIVG01024303001	WRKY62	2	[742,735],[376,369]	bHLH	GSVIVG01034173001	MYC3	1	[207,200]
WRKY	GSVIVG01024303001	WRKY75	2	[742,735],[376,369]	bHLH	GSVIVG01034173001	PHYPADRAFT_143875	2	[208,199],[179,170]
WRKY	GSVIVG01024305001	WRKY18	1	[349,340]	bHLH	GSVIVG01034173001	PHYPADRAFT_72483	2	[208,199],[179,170]
WRKY	GSVIVG01024305001	WRKY40	3	[854,847],[731,724],[348,341]	bHLH	GSVIVG01034173001	PIF4	1	[206,199]
WRKY	GSVIVG01024305001	WRKY48	2	[732,723],[349,340]	bHLH	GSVIVG01034391001	BHLH112	1	[83,75]
WRKY	GSVIVG01024305001	WRKY62	2	[854,847],[731,724]	bHLH	GSVIVG01034442001	BEE2	1	[541,532]
WRKY	GSVIVG01024305001	WRKY63	1	[348,341]	bHLH	GSVIVG01034442001	MYC3	1	[540,533]
WRKY	GSVIVG01024305001	WRKY75	2	[854,847],[731,724]	bHLH	GSVIVG01034442001	PHYPADRAFT_72483	1	[541,532]
WRKY	GSVIVG01024306001	WRKY18	1	[335,326]	bHLH	GSVIVG01034674001	BEE2	1	[141,132]
WRKY	GSVIVG01024306001	WRKY40	2	[788,781],[334,327]	bHLH	GSVIVG01034674001	BHLH34	1	[140,133]
WRKY	GSVIVG01024306001	WRKY48	2	[789,780],[335,326]	bHLH	GSVIVG01034674001	BIM2	1	[141,132]
WRKY	GSVIVG01024306001	WRKY62	1	[788,781]	bHLH	GSVIVG01034674001	PHYPADRAFT_143875	1	[141,132]
WRKY	GSVIVG01024306001	WRKY75	1	[788,781]	bHLH	GSVIVG01034674001	PHYPADRAFT_72483	1	[141,132]
WRKY	GSVIVG01024306001	WRKY8	1	[334,326]	bHLH	GSVIVG01034674001	PIF4	1	[139,132]
WRKY	GSVIVG01024315001	WRKY40	2	[609,602],[599,592]	bHLH	GSVIVG01034674001	PIF5	1	[140,133]
WRKY	GSVIVG01024315001	WRKY62	2	[609,602],[599,592]	bHLH	GSVIVG01034731001	ARALYDRAFT_493022	1	[71,64]
WRKY	GSVIVG01024315001	WRKY75	2	[609,602],[599,592]	bHLH	GSVIVG01034731001	ARALYDRAFT_496250	1	[71,64]
WRKY	GSVIVG01024475001	WRKY40	1	[977,970]	bHLH	GSVIVG01034731001	PIF5	1	[133,126]
WRKY	GSVIVG01024475001	WRKY48	1	[978,969]	bHLH	GSVIVG01034731001	TCP4	1	[71,64]
WRKY	GSVIVG01024475001	WRKY75	1	[977,970]	bHLH	GSVIVG01034731001	TCP5	1	[71,64]
WRKY	GSVIVG01024481001	WRKY38	1	[645,638]	bHLH	GSVIVG01034828001	BEE2	1	[904,895]
WRKY	GSVIVG01024481001	WRKY45	1	[645,638]	bHLH	GSVIVG01034828001	BHLH34	1	[903,896]
WRKY	GSVIVG01024653001	WRKY15	1	[774,765]	bHLH	GSVIVG01034828001	MYC3	1	[903,896]
WRKY	GSVIVG01024653001	WRKY18	1	[775,766]	bHLH	GSVIVG01034828001	PHYPADRAFT_143875	1	[904,895]
WRKY	GSVIVG01024653001	WRKY21	1	[775,766]	bHLH	GSVIVG01034828001	PIF4	1	[902,895]
WRKY	GSVIVG01024653001	WRKY23	1	[773,766]	bHLH	GSVIVG01035013001	BEE2	1	[773,764]
WRKY	GSVIVG01024653001	WRKY40	1	[774,767]	bHLH	GSVIVG01035013001	BHLH112	1	[335,327]
WRKY	GSVIVG01024653001	WRKY43	1	[774,765]	bHLH	GSVIVG01035013001	BHLH34	1	[278,271]
WRKY	GSVIVG01024653001	WRKY48	1	[775,766]	bHLH	GSVIVG01035013001	BIM1	1	[772,763]
WRKY	GSVIVG01024653001	WRKY57	1	[775,766]	bHLH	GSVIVG01035013001	BIM2	1	[773,764]
WRKY	GSVIVG01024653001	WRKY75	1	[774,767]	bHLH	GSVIVG01035013001	PHYPADRAFT_143875	1	[773,764]
WRKY	GSVIVG01024653001	WRKY8	1	[774,766]	bHLH	GSVIVG01035013001	PHYPADRAFT_48267	1	[772,765]
WRKY	GSVIVG01024731001	WRKY18	1	[843,834]	bHLH	GSVIVG01035013001	PHYPADRAFT_72483	1	[773,764]
WRKY	GSVIVG01024731001	WRKY40	2	[915,908],[842,835]	bHLH	GSVIVG01035013001	SPT	1	[773,765]
WRKY	GSVIVG01024731001	WRKY63	2	[915,908],[842,835]	bHLH	GSVIVG01035013001	UNE10	1	[772,765]
WRKY	GSVIVG01024795001	WRKY18	1	[826,817]	bHLH	GSVIVG01035055001	BHLH112	1	[147,139]
WRKY	GSVIVG01024795001	WRKY2	1	[825,818]	bHLH	GSVIVG01035061001	BEE2	1	[86,77]
WRKY	GSVIVG01024795001	WRKY25	1	[825,818]	bHLH	GSVIVG01035061001	BHLH112	1	[110,102]
WRKY	GSVIVG01024795001	WRKY40	2	[825,818],[613,606]	bHLH	GSVIVG01035061001	BIM1	1	[85,76]
WRKY	GSVIVG01024795001	WRKY48	2	[826,817],[614,605]	bHLH	GSVIVG01035061001	BIM2	1	[86,77]
WRKY	GSVIVG01024795001	WRKY60	1	[826,816]	bHLH	GSVIVG01035061001	PHYPADRAFT_48267	1	[85,78]
WRKY	GSVIVG01024795001	WRKY62	1	[825,818]	bHLH	GSVIVG01035061001	PHYPADRAFT_72483	1	[86,77]
WRKY	GSVIVG01024795001	WRKY63	1	[825,818]	bHLH	GSVIVG01035061001	PIF3	1	[87,78]
WRKY	GSVIVG01024795001	WRKY75	2	[825,818],[613,606]	bHLH	GSVIVG01035061001	SPT	1	[86,78]
WRKY	GSVIVG01024795001	WRKY8	1	[825,817]	bHLH	GSVIVG01035061001	UNE10	1	[85,78]
WRKY	GSVIVG01024838001	WRKY40	1	[213,206]	bHLH	GSVIVG01035072001	TCP2	1	[139,130]
WRKY	GSVIVG01024838001	WRKY48	1	[214,205]	bHLH	GSVIVG01035076001	TCP5	1	[259,252]
WRKY	GSVIVG01024838001	WRKY62	1	[213,206]	bHLH	GSVIVG01035109001	ARALYDRAFT_484486	1	[308,301]
WRKY	GSVIVG01024838001	WRKY75	1	[213,206]	bHLH	GSVIVG01035109001	ARALYDRAFT_495258	1	[308,301]
WRKY	GSVIVG01024885001	WRKY40	1	[454,447]	bHLH	GSVIVG01035109001	BHLH112	1	[83,75]
WRKY	GSVIVG01024885001	WRKY43	1	[454,445]	bHLH	GSVIVG01035131001	BHLH112	1	[299,291]
WRKY	GSVIVG01024885001	WRKY48	1	[455,446]	bHLH	GSVIVG01035323001	BEE2	1	[63,54]
WRKY	GSVIVG01024885001	WRKY75	1	[454,447]	bHLH	GSVIVG01035323001	BIM1	1	[62,53]
WRKY	GSVIVG01024885001	WRKY8	1	[454,446]	bHLH	GSVIVG01035323001	MYC3	1	[62,55]
WRKY	GSVIVG01024977001	WRKY18	1	[296,287]	bHLH	GSVIVG01035323001	PHYPADRAFT_48267	1	[62,55]
WRKY	GSVIVG01024977001	WRKY2	1	[295,288]	bHLH	GSVIVG01035323001	PHYPADRAFT_72483	1	[63,54]
WRKY	GSVIVG01024977001	WRKY25	1	[295,288]	bHLH	GSVIVG01035323001	PIF3	1	[64,55]
WRKY	GSVIVG01024977001	WRKY40	2	[431,424],[295,288]	bHLH	GSVIVG01035323001	PIF4	1	[61,54]
WRKY	GSVIVG01024977001	WRKY48	1	[296,287]	bHLH	GSVIVG01035323001	SPT	1	[63,55]
WRKY	GSVIVG01024977001	WRKY63	2	[431,424],[295,288]	bHLH	GSVIVG01035323001	UNE10	1	[62,55]
WRKY	GSVIVG01024977001	WRKY75	1	[295,288]	bHLH	GSVIVG01035397001	ARALYDRAFT_484486	1	[288,281]
WRKY	GSVIVG01025060001	WRKY18	1	[512,503]	bHLH	GSVIVG01035397001	ARALYDRAFT_495258	1	[288,281]
WRKY	GSVIVG01025060001	WRKY38	2	[535,528],[421,414]	bHLH	GSVIVG01035639001	Glyma19g26560.1	1	[635,627]
WRKY	GSVIVG01025060001	WRKY40	3	[691,684],[511,504],[81,74]	bHLH	GSVIVG01035639001	TCP19	1	[636,627]
WRKY	GSVIVG01025060001	WRKY45	2	[535,528],[421,414]	bHLH	GSVIVG01035644001	PIF5	1	[90,83]
WRKY	GSVIVG01025060001	WRKY48	2	[512,503],[82,73]	bHLH	GSVIVG01035671001	BEE2	1	[187,178]
WRKY	GSVIVG01025060001	WRKY57	1	[512,503]	bHLH	GSVIVG01035671001	BIM1	1	[186,177]
WRKY	GSVIVG01025060001	WRKY62	2	[691,684],[81,74]	bHLH	GSVIVG01035671001	BIM2	1	[187,178]
WRKY	GSVIVG01025060001	WRKY75	3	[691,684],[511,504],[81,74]	bHLH	GSVIVG01035671001	PHYPADRAFT_72483	1	[187,178]
WRKY	GSVIVG01025060001	WRKY8	1	[511,503]	bHLH	GSVIVG01035671001	UNE10	1	[186,179]
WRKY	GSVIVG01025254001	WRKY23	1	[102,95]	bHLH	GSVIVG01035710001	BHLH112	1	[726,718]
WRKY	GSVIVG01025254001	WRKY40	2	[103,96],[51,44]	bHLH	GSVIVG01035769001	BEE2	1	[801,792]
WRKY	GSVIVG01025254001	WRKY48	2	[104,95],[52,43]	bHLH	GSVIVG01035769001	BIM1	1	[800,791]
WRKY	GSVIVG01025254001	WRKY75	2	[103,96],[51,44]	bHLH	GSVIVG01035769001	BIM2	1	[801,792]
WRKY	GSVIVG01025254001	WRKY8	2	[103,95],[51,43]	bHLH	GSVIVG01035769001	BIM3	1	[801,792]
WRKY	GSVIVG01025320001	WRKY18	1	[438,429]	bHLH	GSVIVG01035769001	PHYPADRAFT_143875	1	[801,792]
WRKY	GSVIVG01025320001	WRKY40	1	[437,430]	bHLH	GSVIVG01035769001	PHYPADRAFT_48267	1	[800,793]
WRKY	GSVIVG01025323001	WRKY2	1	[227,220]	bHLH	GSVIVG01035769001	PHYPADRAFT_72483	1	[801,792]
WRKY	GSVIVG01025323001	WRKY25	1	[227,220]	bHLH	GSVIVG01035769001	PIF1	1	[806,793]
WRKY	GSVIVG01025323001	WRKY40	1	[227,220]	bHLH	GSVIVG01035769001	PIF5	1	[800,793]
WRKY	GSVIVG01025323001	WRKY48	1	[228,219]	bHLH	GSVIVG01035769001	UNE10	1	[800,793]
WRKY	GSVIVG01025323001	WRKY63	1	[227,220]	bHLH	GSVIVG01035784001	PIF5	1	[686,679]
WRKY	GSVIVG01025323001	WRKY75	1	[227,220]	bHLH	GSVIVG01036069001	BHLH112	1	[796,788]
WRKY	GSVIVG01025362001	WRKY40	1	[629,622]	bHLH	GSVIVG01036146001	BEE2	1	[73,64]
WRKY	GSVIVG01025362001	WRKY75	1	[629,622]	bHLH	GSVIVG01036146001	BIM1	1	[72,63]
WRKY	GSVIVG01025394001	WRKY18	1	[690,681]	bHLH	GSVIVG01036146001	BIM2	1	[73,64]
WRKY	GSVIVG01025394001	WRKY2	1	[689,682]	bHLH	GSVIVG01036146001	PHYPADRAFT_72483	1	[73,64]
WRKY	GSVIVG01025394001	WRKY25	1	[689,682]	bHLH	GSVIVG01036146001	PIF4	1	[71,64]
WRKY	GSVIVG01025394001	WRKY40	1	[689,682]	bHLH	GSVIVG01036146001	PIF5	1	[72,65]
WRKY	GSVIVG01025394001	WRKY48	1	[690,681]	bHLH	GSVIVG01036176001	BEE2	1	[35,26]
WRKY	GSVIVG01025394001	WRKY62	1	[689,682]	bHLH	GSVIVG01036176001	BHLH34	1	[34,27]
WRKY	GSVIVG01025394001	WRKY75	1	[689,682]	bHLH	GSVIVG01036176001	BIM2	1	[35,26]
WRKY	GSVIVG01025444001	WRKY40	1	[345,338]	bHLH	GSVIVG01036176001	BIM3	1	[35,26]
WRKY	GSVIVG01025449001	WRKY40	1	[536,529]	bHLH	GSVIVG01036176001	MYC3	1	[34,27]
WRKY	GSVIVG01025449001	WRKY48	1	[537,528]	bHLH	GSVIVG01036176001	PHYPADRAFT_143875	1	[35,26]
WRKY	GSVIVG01025449001	WRKY62	1	[536,529]	bHLH	GSVIVG01036176001	PHYPADRAFT_72483	1	[35,26]
WRKY	GSVIVG01025449001	WRKY75	1	[536,529]	bHLH	GSVIVG01036308001	BEE2	1	[826,817]
WRKY	GSVIVG01025504001	WRKY40	2	[975,968],[252,245]	bHLH	GSVIVG01036308001	BHLH13	1	[825,818]
WRKY	GSVIVG01025504001	WRKY43	1	[252,243]	bHLH	GSVIVG01036308001	BHLH3	1	[825,818]
WRKY	GSVIVG01025504001	WRKY48	1	[253,244]	bHLH	GSVIVG01036308001	BIM1	1	[825,816]
WRKY	GSVIVG01025504001	WRKY75	1	[252,245]	bHLH	GSVIVG01036308001	BIM2	1	[826,817]
WRKY	GSVIVG01025504001	WRKY8	1	[252,244]	bHLH	GSVIVG01036308001	BIM3	1	[826,817]
WRKY	GSVIVG01025514001	WRKY40	1	[916,909]	bHLH	GSVIVG01036308001	MYC2	1	[825,818]
WRKY	GSVIVG01025514001	WRKY48	1	[917,908]	bHLH	GSVIVG01036308001	MYC3	1	[825,818]
WRKY	GSVIVG01025514001	WRKY57	1	[917,908]	bHLH	GSVIVG01036308001	MYC4	1	[825,818]
WRKY	GSVIVG01025514001	WRKY75	1	[916,909]	bHLH	GSVIVG01036308001	PHYPADRAFT_143875	1	[826,817]
WRKY	GSVIVG01025608001	WRKY40	1	[917,910]	bHLH	GSVIVG01036308001	PHYPADRAFT_48267	1	[825,818]
WRKY	GSVIVG01025653001	WRKY15	1	[112,103]	bHLH	GSVIVG01036308001	PHYPADRAFT_72483	1	[826,817]
WRKY	GSVIVG01025653001	WRKY18	1	[113,104]	bHLH	GSVIVG01036308001	UNE10	1	[825,818]
WRKY	GSVIVG01025653001	WRKY21	1	[113,104]	bHLH	GSVIVG01036312001	BEE2	2	[703,694],[519,510]
WRKY	GSVIVG01025653001	WRKY23	1	[111,104]	bHLH	GSVIVG01036312001	BHLH13	1	[518,511]
WRKY	GSVIVG01025653001	WRKY40	1	[112,105]	bHLH	GSVIVG01036312001	BHLH3	1	[518,511]
WRKY	GSVIVG01025653001	WRKY43	1	[112,103]	bHLH	GSVIVG01036312001	BIM2	1	[519,510]
WRKY	GSVIVG01025653001	WRKY48	1	[113,104]	bHLH	GSVIVG01036312001	BIM3	1	[519,510]
WRKY	GSVIVG01025653001	WRKY57	1	[113,104]	bHLH	GSVIVG01036312001	MYC2	1	[518,511]
WRKY	GSVIVG01025653001	WRKY75	1	[112,105]	bHLH	GSVIVG01036312001	MYC3	1	[518,511]
WRKY	GSVIVG01025653001	WRKY8	1	[112,104]	bHLH	GSVIVG01036312001	MYC4	1	[518,511]
WRKY	GSVIVG01025782001	WRKY40	1	[803,796]	bHLH	GSVIVG01036312001	PHYPADRAFT_143875	1	[519,510]
WRKY	GSVIVG01025782001	WRKY75	1	[803,796]	bHLH	GSVIVG01036312001	PHYPADRAFT_48267	1	[518,511]
WRKY	GSVIVG01025841001	WRKY40	1	[901,894]	bHLH	GSVIVG01036312001	UNE10	2	[702,695],[518,511]
WRKY	GSVIVG01025841001	WRKY75	1	[901,894]	bHLH	GSVIVG01036313001	BEE2	1	[658,649]
WRKY	GSVIVG01025926001	WRKY18	1	[976,967]	bHLH	GSVIVG01036313001	BHLH13	1	[657,650]
WRKY	GSVIVG01025926001	WRKY40	1	[975,968]	bHLH	GSVIVG01036313001	BHLH3	1	[657,650]
WRKY	GSVIVG01025926001	WRKY48	1	[976,967]	bHLH	GSVIVG01036313001	BIM1	1	[657,648]
WRKY	GSVIVG01025926001	WRKY8	1	[975,967]	bHLH	GSVIVG01036313001	BIM2	1	[658,649]
WRKY	GSVIVG01025930001	WRKY18	1	[927,918]	bHLH	GSVIVG01036313001	BIM3	1	[658,649]
WRKY	GSVIVG01025930001	WRKY40	1	[926,919]	bHLH	GSVIVG01036313001	MYC2	1	[657,650]
WRKY	GSVIVG01025930001	WRKY48	1	[927,918]	bHLH	GSVIVG01036313001	MYC3	1	[657,650]
WRKY	GSVIVG01025930001	WRKY8	1	[926,918]	bHLH	GSVIVG01036313001	MYC4	1	[657,650]
WRKY	GSVIVG01026007001	WRKY2	1	[931,924]	bHLH	GSVIVG01036313001	PHYPADRAFT_143875	1	[658,649]
WRKY	GSVIVG01026007001	WRKY25	1	[931,924]	bHLH	GSVIVG01036313001	PHYPADRAFT_48267	1	[657,650]
WRKY	GSVIVG01026007001	WRKY40	1	[931,924]	bHLH	GSVIVG01036313001	PHYPADRAFT_72483	1	[658,649]
WRKY	GSVIVG01026007001	WRKY48	1	[932,923]	bHLH	GSVIVG01036313001	UNE10	1	[657,650]
WRKY	GSVIVG01026007001	WRKY62	1	[931,924]	bHLH	GSVIVG01036331001	BEE2	1	[933,924]
WRKY	GSVIVG01026007001	WRKY75	1	[931,924]	bHLH	GSVIVG01036331001	BHLH13	1	[932,925]
WRKY	GSVIVG01026213001	WRKY2	1	[450,443]	bHLH	GSVIVG01036331001	BHLH3	1	[932,925]
WRKY	GSVIVG01026213001	WRKY25	1	[450,443]	bHLH	GSVIVG01036331001	BIM1	1	[932,923]
WRKY	GSVIVG01026213001	WRKY40	1	[450,443]	bHLH	GSVIVG01036331001	BIM2	1	[933,924]
WRKY	GSVIVG01026213001	WRKY48	1	[451,442]	bHLH	GSVIVG01036331001	BIM3	1	[933,924]
WRKY	GSVIVG01026213001	WRKY62	1	[450,443]	bHLH	GSVIVG01036331001	MYC2	1	[932,925]
WRKY	GSVIVG01026213001	WRKY75	1	[450,443]	bHLH	GSVIVG01036331001	MYC3	1	[932,925]
WRKY	GSVIVG01026220001	WRKY2	1	[235,228]	bHLH	GSVIVG01036331001	MYC4	1	[932,925]
WRKY	GSVIVG01026220001	WRKY25	1	[235,228]	bHLH	GSVIVG01036331001	PHYPADRAFT_143875	1	[933,924]
WRKY	GSVIVG01026220001	WRKY40	1	[235,228]	bHLH	GSVIVG01036331001	PHYPADRAFT_48267	1	[932,925]
WRKY	GSVIVG01026220001	WRKY48	1	[236,227]	bHLH	GSVIVG01036331001	PHYPADRAFT_72483	1	[933,924]
WRKY	GSVIVG01026220001	WRKY62	1	[235,228]	bHLH	GSVIVG01036331001	PIF4	1	[931,924]
WRKY	GSVIVG01026220001	WRKY75	1	[235,228]	bHLH	GSVIVG01036331001	UNE10	1	[932,925]
WRKY	GSVIVG01026444001	WRKY15	1	[445,436]	bHLH	GSVIVG01036372001	BEE2	1	[998,989]
WRKY	GSVIVG01026444001	WRKY2	1	[445,438]	bHLH	GSVIVG01036372001	BHLH13	1	[997,990]
WRKY	GSVIVG01026444001	WRKY21	1	[446,437]	bHLH	GSVIVG01036372001	BHLH3	1	[997,990]
WRKY	GSVIVG01026444001	WRKY40	2	[445,438],[177,170]	bHLH	GSVIVG01036372001	BIM1	1	[997,988]
WRKY	GSVIVG01026444001	WRKY48	1	[446,437]	bHLH	GSVIVG01036372001	BIM2	1	[998,989]
WRKY	GSVIVG01026444001	WRKY75	1	[445,438]	bHLH	GSVIVG01036372001	BIM3	1	[998,989]
WRKY	GSVIVG01026444001	WRKY8	1	[445,437]	bHLH	GSVIVG01036372001	MYC2	1	[997,990]
WRKY	GSVIVG01026502001	WRKY12	1	[420,413]	bHLH	GSVIVG01036372001	MYC3	1	[997,990]
WRKY	GSVIVG01026547001	WRKY40	1	[518,511]	bHLH	GSVIVG01036372001	MYC4	1	[997,990]
WRKY	GSVIVG01026547001	WRKY43	1	[518,509]	bHLH	GSVIVG01036372001	PHYPADRAFT_143875	1	[998,989]
WRKY	GSVIVG01026547001	WRKY48	1	[519,510]	bHLH	GSVIVG01036372001	PHYPADRAFT_48267	1	[997,990]
WRKY	GSVIVG01026547001	WRKY75	1	[518,511]	bHLH	GSVIVG01036372001	PHYPADRAFT_72483	1	[998,989]
WRKY	GSVIVG01026547001	WRKY8	1	[518,510]	bHLH	GSVIVG01036372001	PIF4	1	[996,989]
WRKY	GSVIVG01026621001	WRKY40	1	[179,172]	bHLH	GSVIVG01036372001	UNE10	1	[997,990]
WRKY	GSVIVG01026627001	WRKY18	1	[864,855]	bHLH	GSVIVG01036586001	BHLH112	1	[119,111]
WRKY	GSVIVG01026627001	WRKY2	1	[83,76]	bHLH	GSVIVG01036920001	BHLH112	1	[190,182]
WRKY	GSVIVG01026627001	WRKY25	1	[83,76]	bHLH	GSVIVG01036966001	PIF5	1	[632,625]
WRKY	GSVIVG01026627001	WRKY40	2	[863,856],[83,76]	bHLH	GSVIVG01037344001	BEE2	1	[748,739]
WRKY	GSVIVG01026627001	WRKY48	2	[864,855],[84,75]	bHLH	GSVIVG01037344001	BHLH112	1	[367,359]
WRKY	GSVIVG01026627001	WRKY62	1	[83,76]	bHLH	GSVIVG01037344001	BHLH34	1	[747,740]
WRKY	GSVIVG01026627001	WRKY75	2	[863,856],[83,76]	bHLH	GSVIVG01037344001	BIM1	1	[747,738]
WRKY	GSVIVG01026627001	WRKY8	1	[863,855]	bHLH	GSVIVG01037344001	BIM2	1	[748,739]
WRKY	GSVIVG01026718001	WRKY40	1	[38,31]	bHLH	GSVIVG01037344001	BIM3	1	[748,739]
WRKY	GSVIVG01026718001	WRKY75	1	[38,31]	bHLH	GSVIVG01037344001	HBI1	1	[750,739]
WRKY	GSVIVG01026725001	WRKY40	1	[252,245]	bHLH	GSVIVG01037344001	PHYPADRAFT_143875	1	[748,739]
WRKY	GSVIVG01026725001	WRKY63	1	[252,245]	bHLH	GSVIVG01037344001	PHYPADRAFT_72483	1	[748,739]
WRKY	GSVIVG01026745001	WRKY18	1	[624,615]	bHLH	GSVIVG01037344001	PIF5	1	[753,746]
WRKY	GSVIVG01026745001	WRKY2	1	[261,254]	bHLH	GSVIVG01037349001	ARALYDRAFT_484486	1	[249,242]
WRKY	GSVIVG01026745001	WRKY40	4	[623,616],[583,576],[578,571],[182,175]	bHLH	GSVIVG01037349001	ARALYDRAFT_495258	1	[249,242]
WRKY	GSVIVG01026745001	WRKY63	1	[182,175]	bHLH	GSVIVG01037349001	BEE2	1	[703,694]
WRKY	GSVIVG01026745001	WRKY75	1	[578,571]	bHLH	GSVIVG01037349001	BHLH112	1	[269,261]
WRKY	GSVIVG01026750001	WRKY18	1	[548,539]	bHLH	GSVIVG01037349001	BHLH34	1	[702,695]
WRKY	GSVIVG01026750001	WRKY40	4	[547,540],[501,494],[496,489],[141,134]	bHLH	GSVIVG01037349001	BIM1	1	[702,693]
WRKY	GSVIVG01026750001	WRKY63	1	[141,134]	bHLH	GSVIVG01037349001	BIM2	1	[703,694]
WRKY	GSVIVG01026750001	WRKY75	1	[496,489]	bHLH	GSVIVG01037349001	BIM3	1	[703,694]
WRKY	GSVIVG01026877001	WRKY40	1	[290,283]	bHLH	GSVIVG01037349001	HBI1	1	[705,694]
WRKY	GSVIVG01026877001	WRKY48	1	[291,282]	bHLH	GSVIVG01037349001	PHYPADRAFT_143875	1	[703,694]
WRKY	GSVIVG01026877001	WRKY75	1	[290,283]	bHLH	GSVIVG01037349001	PHYPADRAFT_72483	1	[703,694]
WRKY	GSVIVG01026877001	WRKY8	1	[290,282]	bHLH	GSVIVG01037349001	PIF5	1	[708,701]
WRKY	GSVIVG01026962001	WRKY40	2	[976,969],[382,375]	bHLH	GSVIVG01037352001	BEE2	1	[464,455]
WRKY	GSVIVG01026962001	WRKY43	1	[382,373]	bHLH	GSVIVG01037352001	BHLH112	1	[317,309]
WRKY	GSVIVG01026962001	WRKY48	1	[383,374]	bHLH	GSVIVG01037352001	BHLH34	1	[463,456]
WRKY	GSVIVG01026962001	WRKY75	2	[976,969],[382,375]	bHLH	GSVIVG01037352001	BIM1	1	[463,454]
WRKY	GSVIVG01026962001	WRKY8	1	[382,374]	bHLH	GSVIVG01037352001	BIM2	1	[464,455]
WRKY	GSVIVG01026985001	WRKY18	1	[660,651]	bHLH	GSVIVG01037352001	BIM3	1	[464,455]
WRKY	GSVIVG01026985001	WRKY21	1	[660,651]	bHLH	GSVIVG01037352001	HBI1	1	[466,455]
WRKY	GSVIVG01026985001	WRKY23	1	[658,651]	bHLH	GSVIVG01037352001	PHYPADRAFT_143875	1	[464,455]
WRKY	GSVIVG01026985001	WRKY40	1	[659,652]	bHLH	GSVIVG01037352001	PHYPADRAFT_72483	1	[464,455]
WRKY	GSVIVG01026985001	WRKY43	1	[659,650]	bHLH	GSVIVG01037352001	PIF5	1	[469,462]
WRKY	GSVIVG01026985001	WRKY48	1	[660,651]	bHLH	GSVIVG01037569001	BEE2	2	[929,920],[540,531]
WRKY	GSVIVG01026985001	WRKY57	1	[660,651]	bHLH	GSVIVG01037569001	BHLH34	2	[928,921],[539,532]
WRKY	GSVIVG01026985001	WRKY75	1	[659,652]	bHLH	GSVIVG01037569001	MYC3	2	[928,921],[539,532]
WRKY	GSVIVG01026985001	WRKY8	1	[659,651]	bHLH	GSVIVG01037569001	PHYPADRAFT_143875	2	[929,920],[540,531]
WRKY	GSVIVG01027022001	WRKY18	2	[755,746],[267,258]	bHLH	GSVIVG01037569001	PHYPADRAFT_72483	1	[540,531]
WRKY	GSVIVG01027022001	WRKY40	2	[754,747],[266,259]	bHLH	GSVIVG01037569001	PIF4	2	[927,920],[538,531]
WRKY	GSVIVG01027022001	WRKY48	1	[267,258]	bHLH	GSVIVG01037758001	ARALYDRAFT_484486	1	[265,258]
WRKY	GSVIVG01027022001	WRKY63	1	[754,747]	bHLH	GSVIVG01037758001	ARALYDRAFT_493022	1	[265,258]
WRKY	GSVIVG01027380001	WRKY40	1	[179,172]	bHLH	GSVIVG01037758001	ARALYDRAFT_495258	1	[265,258]
WRKY	GSVIVG01027380001	WRKY75	1	[179,172]	bHLH	GSVIVG01037758001	Glyma19g26560.1	1	[266,258]
WRKY	GSVIVG01027396001	WRKY15	1	[468,459]	bHLH	GSVIVG01037758001	OJ1581_H09.2	1	[267,258]
WRKY	GSVIVG01027396001	WRKY18	1	[401,392]	bHLH	GSVIVG01037758001	OsI_08196	1	[265,258]
WRKY	GSVIVG01027396001	WRKY2	1	[468,461]	bHLH	GSVIVG01037758001	TCP15	1	[265,258]
WRKY	GSVIVG01027396001	WRKY40	2	[468,461],[400,393]	bHLH	GSVIVG01037758001	TCP16	1	[267,258]
WRKY	GSVIVG01027396001	WRKY48	2	[469,460],[401,392]	bHLH	GSVIVG01037758001	TCP2	1	[267,258]
[truncated: 1,753 more rows]
