# Supplementary material for: Comparative transcriptomic analysis highlights contrasting levels of resistance of Vitis vinifera and Vitis amurensis to Botrytis cinerea
Source: Hortic Res. 2021 May 1;8:103. doi: 10.1038/s41438-021-00537-8 (PMC8087793; doi:10.1038/s41438-021-00537-8)
Supplement: Supplementary file 18 — Supplemental Table 6: Prediction of WRKY, MYB, ERF, NAC and bHLH gene regulatory networks based on expression clusters [file 41438_2021_537_MOESM18_ESM.xlsx]

## Sheet: A
Supplemental Table 6: Prediction of WRKY, MYB, ERF, NAC and bHLH gene regulatory networks based on expression clusters. A. Numbers of WRKY, MYB, ERF, NAC and bHLH genes in the expression clusters. B. Hypergeometric test for enrichment of WRKY, MYB, ERF, NAC and bHLH genes in the 23 gene expression clusters. C. Numbers of genes that contain WRKY-, MYB-, ERF-, NAC- and bHLH-binding motifs within a …
		Cluster
TF	all	1	2	3	4	5	6	7	8	9	10	11	12	13	14	15	16	17	18	19	20	21	22	23
WRKY	59	1	1	8	1	6	0	2	0	1	0	0	4	10	0	0	2	0	2	0	0	0	0	0
MYB	138	10	0	5	4	4	0	8	0	0	0	1	5	9	8	0	0	0	1	0	0	0	0	1
ERF	80	1	0	3	2	4	0	4	1	3	1	0	3	12	3	0	1	1	8	0	0	0	1	0
NAC	71	2	0	5	0	2	0	0	0	2	0	0	6	5	0	0	0	1	2	1	0	1	0	3
bHLH	115	7	0	1	0	3	0	11	0	0	1	3	4	5	1	0	0	0	3	0	0	0	0	0

## Sheet: B
Supplemental Table 6: Prediction of WRKY, MYB, ERF, NAC and bHLH gene regulatory networks based on expression clusters. A. Numbers of WRKY, MYB, ERF, NAC and bHLH genes in the expression clusters. B. Hypergeometric test for enrichment of WRKY, MYB, ERF, NAC and bHLH genes in the 23 gene expression clusters. C. Numbers of genes that contain WRKY-, MYB-, ERF-, NAC- and bHLH-binding motifs within a …
		Cluster
TF	all	1	2	3	4	5	6	7	8	9	10	11	12	13	14	15	16	17	18	19	20	21	22	23
WRKY	59	0.99991	0.378263	1.49e-05	0.810387	0.00184131	1	0.998446	1	0.52101	1	1	0.701108	0.00220748	1	1	0.232865	1	0.588323	1	1	1	1	1
MYB	138	0.799258	1	0.0272733	0.214774	0.129997	1	0.91746	1	1	1	0.34069	0.830833	0.0775313	0.182187	1	1	1	0.947989	1	1	1	1	0.963998
ERF	80	0.999992	1	0.179878	0.613452	0.0851594	1	0.994356	0.781651	0.0633402	0.670531	1	0.94415	0.00132485	0.865888	1	0.690699	0.454841	0.0027491	1	1	1	0.0937515	1
NAC	71	0.994029	1	0.00195455	1	0.282472	1	1	1	0.111981	1	1	0.153651	0.14952	1	1	1	0.315897	0.461311	0.0636089	1	0.0789308	1	0.247894
bHLH	115	0.771491	1	0.702935	1	0.154124	1	0.168649	1	1	0.594513	0.00290049	0.720639	0.308165	0.982913	1	1	1	0.323898	1	1	1	1	1

## Sheet: C
Supplemental Table 6: Prediction of WRKY, MYB, ERF, NAC and bHLH gene regulatory networks based on expression clusters. A. Numbers of WRKY, MYB, ERF, NAC and bHLH genes in the expression clusters. B. Hypergeometric test for enrichment of WRKY, MYB, ERF, NAC and bHLH genes in the 23 gene expression clusters. C. Numbers of genes that contain WRKY-, MYB-, ERF-, NAC- and bHLH-binding motifs within a …
Cluster
TF	Motif	Sequence	All	1	2	3	4	5	6	7	8	9	10	11	12
WRKY	WRKY40	NRGTCAAN	10087	434	48	130	103	135	6	457	65	146	88	22	409
WRKY	WRKY48	NNNGTCANNN	6229	268	27	91	63	85	4	284	43	95	53	14	270
WRKY	WRKY43	NRGTCAAHNN	1726	61	5	22	16	26	2	77	9	26	18	3	66
WRKY	WRKY75	NNGTCAAN	7119	301	35	94	75	98	5	320	48	114	65	15	302
WRKY	WRKY8	NNGTCAAHN	3652	139	15	57	31	53	4	158	25	41	36	6	161
WRKY	WRKY18	NNRGTCAANN	3662	150	15	52	35	53	4	149	22	34	25	7	166
WRKY	WRKY21	NNNGTCAAMN	1737	62	4	32	15	27	1	65	8	19	20	4	79
WRKY	WRKY23	NGTCAAMN	1230	53	3	20	10	12	2	53	6	17	10	1	60
WRKY	WRKY15	NNGTCAANNN	1428	50	5	24	10	21	2	51	6	16	12	3	65
WRKY	WRKY63	NGGTCAAN	1482	63	4	16	15	21	0	57	9	13	11	4	74
WRKY	WRKY2	NNGTCARN	2505	108	7	36	25	34	2	107	19	32	21	1	112
WRKY	WRKY57	NNNGTCAANN	860	26	4	16	9	15	1	38	5	17	9	2	38
WRKY	WRKY62	NNGTCAAM	1839	74	8	26	19	25	1	85	11	36	8	3	81
WRKY	WRKY25	NNGTCAAM	1628	67	5	27	16	22	1	68	11	26	13	1	71
WRKY	WRKY12	MGTTGACC	273	10	2	3	2	4	0	15	0	6	3	0	12
WRKY	WRKY38	CGTTGACY	177	6	1	4	4	5	0	11	1	4	3	0	8
WRKY	WRKY45	CGTTGACY	173	5	1	4	4	5	0	11	1	4	3	0	8
WRKY	WRKY60	NNGGTCAAMNN	461	21	2	7	4	3	0	15	1	4	2	1	25
WRKY	WRKY30	NGTCAACNNN	572	19	1	9	2	9	0	23	4	4	5	1	25
WRKY	ZAP1	TTGACCGAGNH	13	0	0	0	1	0	0	1	1	0	0	0	0
TF	Motif	Sequence	All	13	14	15	16	17	18	19	20	21	22	23
WRKY	WRKY40	NRGTCAAN	10087	379	236	15	137	32	169	6	40	4	7	132
WRKY	WRKY48	NNNGTCANNN	6229	255	153	8	84	17	108	4	31	1	4	63
WRKY	WRKY43	NRGTCAAHNN	1726	69	42	2	29	1	36	0	6	1	0	14
WRKY	WRKY75	NNGTCAAN	7119	281	163	8	87	18	113	3	32	1	5	91
WRKY	WRKY8	NNGTCAAHN	3652	144	85	5	63	7	77	1	16	1	1	40
WRKY	WRKY18	NNRGTCAANN	3662	167	85	6	55	14	58	2	19	2	3	43
WRKY	WRKY21	NNNGTCAAMN	1737	78	39	3	33	3	27	0	10	0	0	15
WRKY	WRKY23	NGTCAAMN	1230	54	31	1	20	1	17	0	5	1	0	10
WRKY	WRKY15	NNGTCAANNN	1428	65	29	1	23	2	23	0	10	0	1	15
WRKY	WRKY63	NGGTCAAN	1482	67	37	4	20	4	30	1	8	1	2	16
WRKY	WRKY2	NNGTCARN	2505	118	64	4	29	3	36	0	16	2	4	27
WRKY	WRKY57	NNNGTCAANN	860	31	22	2	17	2	13	0	2	0	0	9
WRKY	WRKY62	NNGTCAAM	1839	79	47	2	24	5	27	0	12	0	1	25
WRKY	WRKY25	NNGTCAAM	1628	86	46	2	19	2	24	0	13	1	2	18
WRKY	WRKY12	MGTTGACC	273	12	3	1	5	3	8	0	2	0	0	4
WRKY	WRKY38	CGTTGACY	177	8	0	0	5	0	3	0	3	0	0	2
WRKY	WRKY45	CGTTGACY	173	8	0	0	5	0	3	0	3	0	0	2
WRKY	WRKY60	NNGGTCAAMNN	461	21	11	0	8	2	6	0	5	0	0	9
WRKY	WRKY30	NGTCAACNNN	572	24	12	0	8	2	14	0	4	0	0	7
WRKY	ZAP1	TTGACCGAGNH	13	0	0	0	0	0	0	0	0	0	0	0
TF	Motif	Sequence	All	1	2	3	4	5	6	7	8	9	10	11	12
MYB	KAN1	NNNTATTC	9898	480	39	85	113	87	6	517	103	53	54	13	331
MYB	MYB24	NNRNTNGGN	2952	135	13	23	37	32	5	150	36	17	19	4	101
MYB	MYB59	NTTAGGTN	1113	61	6	8	12	10	0	56	12	6	7	1	38
MYB	P0510F09.23	NNMCCTANNN	6052	313	10	39	93	52	9	258	46	28	29	13	146
MYB	TRB2	NNMCCTAR	5478	282	8	31	83	48	9	237	41	26	30	12	141
MYB	CCA1	AAATATCT	1280	90	10	9	21	9	1	64	19	9	13	2	40
MYB	KAN4	GAATATTC	502	18	1	5	4	4	1	26	4	3	3	1	28
MYB	ARR10	AGATNYNN	4922	264	17	18	72	47	5	227	50	23	41	14	135
MYB	MYB111	NKTAGGTR	1082	56	4	19	11	17	2	64	10	8	8	2	37
MYB	MYB4	NKTNGNTN	2326	127	7	30	28	25	7	137	23	36	20	7	75
MYB	MYB46	GNTAGGTN	724	38	4	12	6	15	0	48	6	7	6	2	26
MYB	ARR14	AGATNCGN	496	28	4	2	8	6	0	23	8	1	3	1	19
MYB	ARR1	NNNNNATCTN	1348	68	8	11	15	16	3	53	17	5	7	3	32
MYB	GT-1	NTTAACCN	1282	53	5	13	16	9	1	59	14	8	3	5	29
MYB	ARR11	NAGATWNG	944	51	6	10	9	13	1	45	10	4	6	4	32
MYB	ARR2	NNNNATCTTN	776	42	7	7	8	9	2	33	7	1	3	1	19
MYB	myb.Ph3	NAACNGNNW	607	36	2	5	11	4	1	31	8	1	4	1	21
MYB	MYB3	NGNTAGGTRNN	266	15	1	7	3	4	0	11	1	7	4	1	10
MYB	CDC5	NNCTCAGCGNN	16	0	3	1	1	0	0	0	0	0	0	0	2
MYB	Gam1	NNYAACSNHC	157	7	1	1	1	2	1	9	2	2	1	0	9
MYB	ARR18	NNNNAGATANRNN	82	2	0	1	1	1	0	7	0	0	0	0	2
MYB	MYB55	ACCNANCG	254	15	0	0	6	2	0	12	2	4	3	1	3
MYB	F3A4.140	NNNNGACRGTTRN	24	0	0	0	0	0	0	1	0	0	0	0	2
MYB	MYB15	CGAGGGTAGGTGG	1	0	0	0	0	0	0	0	0	0	0	0	0
MYB	RAX3	KGGNGGTWGGTGN	5	0	0	0	0	0	0	0	0	0	0	0	0
TF	Motif	Sequence	All	13	14	15	16	17	18	19	20	21	22	23
MYB	KAN1	NNNTATTC	9898	213	289	14	64	32	164	4	17	6	1	146
MYB	MYB24	NNRNTNGGN	2952	74	68	5	26	10	29	1	14	2	3	49
MYB	MYB59	NTTAGGTN	1113	33	29	0	6	3	13	0	5	0	1	18
MYB	P0510F09.23	NNMCCTANNN	6052	119	153	3	29	12	80	2	19	7	5	101
MYB	TRB2	NNMCCTAR	5478	104	142	4	25	9	72	2	18	7	4	92
MYB	CCA1	AAATATCT	1280	49	28	0	9	1	11	0	3	0	1	22
MYB	KAN4	GAATATTC	502	15	16	1	1	3	9	0	1	0	0	13
MYB	ARR10	AGATNYNN	4922	93	151	5	22	12	79	5	15	5	3	60
MYB	MYB111	NKTAGGTR	1082	31	22	4	8	2	23	0	13	0	0	20
MYB	MYB4	NKTNGNTN	2326	69	71	5	14	7	38	0	18	3	1	42
MYB	MYB46	GNTAGGTN	724	20	11	3	6	1	14	0	9	0	0	16
MYB	ARR14	AGATNCGN	496	7	16	0	4	1	11	0	1	0	0	4
MYB	ARR1	NNNNNATCTN	1348	30	37	0	11	6	21	1	8	1	1	21
MYB	GT-1	NTTAACCN	1282	31	33	0	7	4	19	0	9	0	1	19
MYB	ARR11	NAGATWNG	944	22	34	1	4	4	16	1	2	0	1	8
MYB	ARR2	NNNNATCTTN	776	20	21	0	9	3	8	0	3	1	2	14
MYB	myb.Ph3	NAACNGNNW	607	11	15	0	2	1	6	0	3	0	0	6
MYB	MYB3	NGNTAGGTRNN	266	13	6	0	2	1	6	0	5	0	0	3
MYB	CDC5	NNCTCAGCGNN	16	0	1	0	0	0	0	0	0	0	0	1
MYB	Gam1	NNYAACSNHC	157	1	3	0	1	0	2	0	0	0	0	1
MYB	ARR18	NNNNAGATANRNN	82	0	3	0	1	0	1	0	0	0	0	0
MYB	MYB55	ACCNANCG	254	9	10	1	3	1	2	0	1	0	0	5
MYB	F3A4.140	NNNNGACRGTTRN	24	0	1	0	0	0	2	0	0	0	0	0
MYB	MYB15	CGAGGGTAGGTGG	1	0	0	0	0	0	0	0	1	0	0	0
MYB	RAX3	KGGNGGTWGGTGN	5	1	0	0	0	0	1	0	0	0	0	0
TF	Motif	Sequence	All	1	2	3	4	5	6	7	8	9	10	11	12
ERF	RAV1(var.2)	NNCACCTGNNNN	105	12	1	1	2	2	0	7	0	0	0	0	2
ERF	ERF039	NNGTCGGYNN	624	48	2	7	13	7	0	36	8	2	8	0	19
ERF	ERF094	NGCCGCCN	628	22	3	12	7	9	0	24	3	7	5	1	26
ERF	ERF098	NNGCCGHC	975	34	5	14	13	11	0	42	7	10	7	1	47
ERF	ERF6	NNGCCGGCNN	136	2	1	1	2	1	0	5	1	2	2	0	5
ERF	ERF008	CNCCGNCN	578	29	0	3	9	6	0	30	4	3	4	0	27
ERF	ERF018	NCCGWCCN	596	36	0	8	7	3	1	37	4	1	8	3	26
ERF	ERF105	NGCCGGCG	130	3	0	1	1	2	0	8	1	0	1	0	2
ERF	SMZ	YSTCGKAC	177	12	0	1	0	1	0	10	2	0	2	0	7
ERF	ERF043	TGTCGGYN	447	30	1	3	14	5	0	30	2	3	6	0	15
ERF	PHYPADRAFT_173530	NGTCGGNN	482	26	2	3	19	2	0	36	2	3	1	1	18
ERF	PHYPADRAFT_182268	NNGTCGGTGN	255	13	0	2	9	1	0	19	2	1	0	0	8
ERF	PHYPADRAFT_28324	KGTCGGNN	454	24	1	4	16	5	0	29	3	3	5	0	18
ERF	ERF096	NNGCCGCCNN	365	16	2	4	4	4	0	13	2	7	2	0	14
ERF	ERF13	NGCCGSCN	571	23	2	8	6	6	0	20	2	7	5	0	22
ERF	ERF1B	MGCCGCCN	327	15	1	5	3	3	0	12	0	7	1	0	14
ERF	ERF7	NGCCGYNNNN	242	6	1	2	4	5	0	10	1	4	0	0	13
ERF	DREB1G	NNRCCGACAN	117	9	0	1	6	0	0	7	1	2	1	0	4
ERF	CRF2	NCGCCGCC	221	12	0	0	4	2	0	9	2	3	1	0	8
ERF	CRF4	NCGCCGCC	144	10	0	0	4	0	0	3	2	3	1	0	4
ERF	ERF069	NMGCCGNNN	341	12	0	0	4	2	0	17	2	4	1	0	12
ERF	ERF109	NCGNCGCM	207	10	0	0	5	1	0	7	2	3	2	0	7
ERF	ERF4	NCGCCGCC	204	11	0	1	4	0	0	7	2	3	1	0	6
ERF	RAP2-10	GCGCCGCC	28	0	0	0	0	0	0	0	0	0	0	0	3
ERF	RAP2-3	NCGNCGCM	207	10	0	0	5	1	0	7	2	3	2	0	7
ERF	RAP2-6	NCGCCGCC	144	10	0	0	4	0	0	3	2	3	1	0	4
ERF	DREB2C	CRCCGNCA	361	28	0	3	5	3	0	11	3	1	3	0	14
ERF	ERF11	NMGCCGNMNN	197	5	0	0	2	1	0	7	1	4	0	0	8
ERF	ERF112	NNMGCCGNNN	113	4	0	0	2	0	0	4	0	3	1	0	5
ERF	ERF3	CGCCGSCN	244	12	0	0	2	0	0	11	1	3	1	0	7
ERF	Os05g0497200	CGNCGCCN	270	10	0	1	5	0	0	15	0	3	1	0	8
ERF	ERF8	NGCCGNCNNN	152	4	0	0	2	3	0	5	1	3	0	0	9
ERF	RAV1	NNNCAACANNNN	237	6	0	1	4	2	0	12	4	1	0	1	7
ERF	DREB1A	NNGTCGGNNN	307	17	0	5	8	7	0	17	1	0	2	0	12
ERF	DREB1E	ATGTCGRN	251	16	0	3	6	4	0	11	4	2	2	1	7
ERF	abi4	CNSNGCNNNY	107	6	0	1	0	0	0	2	1	0	1	0	5
ERF	PHYPADRAFT_64121	NTGTCGGTNNNNN	71	1	0	1	1	3	0	4	1	0	4	0	1
TF	Motif	Sequence	All	13	14	15	16	17	18	19	20	21	22	23
ERF	RAV1(var.2)	NNCACCTGNNNN	105	2	1	0	0	0	2	0	1	0	0	1
ERF	ERF039	NNGTCGGYNN	624	16	14	1	4	2	10	0	3	0	0	9
ERF	ERF094	NGCCGCCN	628	33	16	1	9	1	6	0	7	0	0	9
ERF	ERF098	NNGCCGHC	975	50	24	0	10	1	7	0	8	1	0	15
ERF	ERF6	NNGCCGGCNN	136	3	5	0	0	0	2	0	2	0	0	1
ERF	ERF008	CNCCGNCN	578	23	15	2	3	1	12	0	3	1	0	4
ERF	ERF018	NCCGWCCN	596	19	18	2	4	5	12	0	3	1	0	10
ERF	ERF105	NGCCGGCG	130	4	1	0	0	0	3	0	1	0	0	1
ERF	SMZ	YSTCGKAC	177	3	2	0	2	2	4	0	0	0	1	2
ERF	ERF043	TGTCGGYN	447	15	12	1	3	1	5	0	2	0	0	6
ERF	PHYPADRAFT_173530	NGTCGGNN	482	14	11	0	4	1	9	1	3	0	0	7
ERF	PHYPADRAFT_182268	NNGTCGGTGN	255	8	4	0	1	0	4	0	2	0	0	4
ERF	PHYPADRAFT_28324	KGTCGGNN	454	14	12	1	4	0	6	0	3	0	0	7
ERF	ERF096	NNGCCGCCNN	365	21	4	0	3	0	6	0	4	0	0	3
ERF	ERF13	NGCCGSCN	571	26	14	1	7	1	6	0	6	0	0	7
ERF	ERF1B	MGCCGCCN	327	16	6	0	4	0	4	0	4	0	0	4
ERF	ERF7	NGCCGYNNNN	242	14	3	0	2	0	4	0	3	0	0	2
ERF	DREB1G	NNRCCGACAN	117	3	3	0	1	0	4	0	0	0	0	0
ERF	CRF2	NCGCCGCC	221	11	5	0	2	0	2	0	1	0	0	2
ERF	CRF4	NCGCCGCC	144	7	2	0	2	0	2	0	1	0	0	0
ERF	ERF069	NMGCCGNNN	341	19	6	0	4	0	4	0	4	0	0	2
ERF	ERF109	NCGNCGCM	207	8	7	0	3	0	2	0	1	0	0	0
ERF	ERF4	NCGCCGCC	204	11	3	0	2	0	3	0	1	0	0	1
ERF	RAP2-10	GCGCCGCC	28	3	0	0	1	0	0	0	1	0	0	0
ERF	RAP2-3	NCGNCGCM	207	8	7	0	3	0	2	0	1	0	0	0
ERF	RAP2-6	NCGCCGCC	144	7	2	0	2	0	2	0	1	0	0	0
ERF	DREB2C	CRCCGNCA	361	9	9	1	2	1	5	0	0	1	0	4
ERF	ERF11	NMGCCGNMNN	197	10	2	0	2	0	0	0	4	0	0	0
ERF	ERF112	NNMGCCGNNN	113	4	1	0	1	0	0	0	0	0	0	1
ERF	ERF3	CGCCGSCN	244	10	6	0	4	0	1	0	0	0	0	2
ERF	Os05g0497200	CGNCGCCN	270	11	5	0	3	0	1	0	1	0	0	2
ERF	ERF8	NGCCGNCNNN	152	6	2	0	1	0	1	0	1	0	0	2
ERF	RAV1	NNNCAACANNNN	237	10	7	0	1	0	6	0	1	0	0	3
ERF	DREB1A	NNGTCGGNNN	307	7	8	1	3	1	4	0	2	0	0	6
ERF	DREB1E	ATGTCGRN	251	4	4	1	3	1	5	0	1	0	0	4
ERF	abi4	CNSNGCNNNY	107	7	2	0	1	0	2	0	0	0	0	2
ERF	PHYPADRAFT_64121	NTGTCGGTNNNNN	71	2	1	1	1	0	0	0	0	0	0	2
TF	Motif	Sequence	All	1	2	3	4	5	6	7	8	9	10	11	12
NAC	NAC043	NTNNCGYAAN	370	15	1	5	6	2	1	21	3	3	2	0	15
NAC	NAC058	NCANGCMA	1401	58	10	4	16	14	3	73	9	25	6	2	56
NAC	NAC025	NACGYNAY	728	33	6	5	7	2	1	37	6	8	3	0	28
NAC	NAC92	NNRCAMGNNANN	662	41	5	6	11	8	2	37	5	4	5	2	19
NAC	NAC080	DNACGNNA	576	30	5	1	4	5	0	34	3	7	2	1	26
NAC	NTL9	TTAAGTAAT	251	11	0	3	2	2	0	13	0	0	6	0	8
NAC	T11I18.17	NYACGCMA	578	38	8	3	5	4	1	27	2	3	3	1	22
NAC	NAC083	NYACGNAANN	318	13	3	2	2	0	1	17	2	6	1	1	12
NAC	NAC055	ANACGTAA	283	12	3	2	1	5	0	20	2	1	1	1	9
TF	Motif	Sequence	All	13	14	15	16	17	18	19	20	21	22	23
NAC	NAC043	NTNNCGYAAN	370	7	9	0	2	2	9	0	0	0	0	8
NAC	NAC058	NCANGCMA	1401	42	39	2	16	7	17	0	6	1	1	23
NAC	NAC025	NACGYNAY	728	20	17	0	6	8	11	1	5	0	0	6
NAC	NAC92	NNRCAMGNNANN	662	18	22	1	7	2	13	0	1	0	0	7
NAC	NAC080	DNACGNNA	576	20	11	0	4	5	10	0	4	0	0	11
NAC	NTL9	TTAAGTAAT	251	4	7	0	0	1	3	0	1	0	0	7
NAC	T11I18.17	NYACGCMA	578	27	12	0	5	4	12	0	6	0	0	8
NAC	NAC083	NYACGNAANN	318	13	6	0	3	5	6	0	3	0	0	3
NAC	NAC055	ANACGTAA	283	10	8	1	5	2	4	0	2	0	0	6
TF	Motif	Sequence	All	1	2	3	4	5	6	7	8	9	10	11	12
bHLH	BEE2	NNCACGTGNN	3879	237	10	29	51	46	4	254	26	32	21	6	206
bHLH	BIM1	NCRCGTGNNN	2183	137	6	14	29	26	0	156	14	21	13	5	116
bHLH	MYC3	NCACGTGN	2478	137	6	16	27	27	4	162	16	17	12	2	139
bHLH	PHYPADRAFT_48267	NCACGTGH	1272	80	4	9	14	17	1	80	8	12	9	2	70
bHLH	PHYPADRAFT_72483	NNCACGTGNN	2781	170	8	21	40	34	4	183	19	23	10	5	136
bHLH	PIF3	NNNCANGTGN	767	42	1	4	15	11	0	52	2	2	7	2	44
bHLH	PIF4	CACGTGNN	1730	103	3	8	23	21	1	133	8	8	7	4	102
bHLH	SPT	NNCACGTGN	1417	87	4	12	14	16	2	95	8	9	9	2	78
bHLH	UNE10	HCACGTGN	1574	106	3	12	19	22	1	102	9	13	11	3	82
bHLH	PHYPADRAFT_143875	NNCACGTGNN	2607	149	7	18	34	29	4	167	17	25	12	3	147
bHLH	BIM2	NNCACGTGNN	1949	126	8	19	31	23	1	119	12	21	9	4	98
bHLH	PIF5	NCACNTGN	2004	120	3	19	31	23	3	136	9	12	13	3	88
bHLH	OJ1581_H09.2	NBGGGCCCVN	621	55	0	2	8	4	0	41	2	3	3	1	26
bHLH	BHLH34	NCNCGTGN	1410	83	5	12	21	21	0	88	9	15	3	3	88
bHLH	BHLH112	NCMACTTGN	1389	67	6	13	17	21	3	74	10	10	18	4	49
bHLH	ARALYDRAFT_484486	GNNCCCAC	836	48	0	8	14	10	0	55	3	6	4	3	36
bHLH	ARALYDRAFT_493022	GGNMCCAC	732	50	2	4	11	11	0	50	4	2	2	1	43
bHLH	ARALYDRAFT_495258	GRNCCCAC	836	48	0	8	14	10	0	55	3	6	4	3	36
bHLH	Glyma19g26560.1	NGGNCCCAC	584	34	0	1	11	9	0	33	4	2	2	1	32
bHLH	OsI_08196	GGGCCCAC	276	15	0	1	5	3	0	15	3	2	1	0	18
bHLH	TCP15	GGNCCCAC	474	29	0	3	8	6	0	29	3	2	1	1	27
bHLH	TCP2	NNGGKNCCNN	425	31	1	2	8	4	0	25	3	1	3	2	23
bHLH	TCP20	GGNCCCACNN	601	40	0	4	9	7	0	38	5	2	3	2	28
bHLH	TCP23	GGGCCCAC	276	15	0	1	5	3	0	15	3	2	1	0	18
bHLH	TCP4	GGGMCCAC	389	26	1	1	7	5	0	24	3	2	1	0	27
bHLH	BIM3	NNCACGTGNN	1150	76	4	10	17	11	1	73	9	16	5	2	62
bHLH	TCP16	GTGGNCCCNN	137	8	0	1	0	1	0	9	2	1	1	0	9
bHLH	BHLH13	NCACGTGY	569	29	2	7	4	7	1	30	2	6	4	0	29
bHLH	BHLH3	RCACGTGY	410	18	1	4	4	4	0	21	1	5	4	0	24
bHLH	MYC2	RCACGTGN	410	18	1	4	4	4	0	21	1	5	4	0	24
bHLH	MYC4	NCACGTGC	430	24	2	4	1	5	1	23	1	5	4	0	22
bHLH	HBI1	NNNGCACGTGNN	234	16	0	1	3	2	0	13	2	6	2	0	16
bHLH	AIB	GCACGTGC	133	8	1	1	1	1	0	7	0	3	2	0	9
bHLH	BHLH78	GCACGTGC	133	8	1	1	1	1	0	7	0	3	2	0	9
bHLH	ARALYDRAFT_496250	GGGACCAC	113	11	1	0	2	2	0	9	0	0	0	0	9
bHLH	ARALYDRAFT_897773	NNGGSMCCNC	168	10	1	1	4	1	0	9	0	2	1	0	13
bHLH	TCP5	GGGACCAY	270	20	1	0	6	4	0	22	1	1	2	1	15
bHLH	TCP19	NNGGNCCCAC	320	19	0	0	8	4	0	15	0	2	1	0	15
bHLH	PIF1	NNNNNNNCACGTGN	170	10	0	0	5	1	0	14	1	1	1	0	8
bHLH	BHLH104	NGCACGTGCN	26	1	1	1	0	0	0	2	0	0	0	0	2
bHLH	DYT1	AGTGAAACACGTGA	1	0	0	0	0	0	0	0	0	0	0	1	0
TF	Motif	Sequence	All	13	14	15	16	17	18	19	20	21	22	23
bHLH	BEE2	NNCACGTGNN	3879	145	138	6	20	12	70	1	16	5	0	52
bHLH	BIM1	NCRCGTGNNN	2183	72	78	2	10	7	40	1	9	2	0	32
bHLH	MYC3	NCACGTGN	2478	94	90	5	11	9	45	0	9	2	0	28
bHLH	PHYPADRAFT_48267	NCACGTGH	1272	46	46	3	7	7	26	0	5	2	0	19
bHLH	PHYPADRAFT_72483	NNCACGTGNN	2781	96	100	2	16	7	47	1	12	3	0	38
bHLH	PIF3	NNNCANGTGN	767	35	35	1	1	2	16	0	5	2	0	15
bHLH	PIF4	CACGTGNN	1730	55	67	1	3	6	31	0	4	2	0	24
bHLH	SPT	NNCACGTGN	1417	62	56	1	7	6	29	0	6	3	0	23
bHLH	UNE10	HCACGTGN	1574	58	59	4	12	8	35	0	8	2	0	26
bHLH	PHYPADRAFT_143875	NNCACGTGNN	2607	102	91	5	13	9	48	1	9	5	0	33
bHLH	BIM2	NNCACGTGNN	1949	61	64	3	14	6	35	1	8	3	0	26
bHLH	PIF5	NCACNTGN	2004	71	71	1	15	4	38	0	9	4	1	24
bHLH	OJ1581_H09.2	NBGGGCCCVN	621	23	17	0	4	2	17	0	2	0	0	5
bHLH	BHLH34	NCNCGTGN	1410	47	42	0	3	3	21	1	5	2	0	20
bHLH	BHLH112	NCMACTTGN	1389	40	39	2	14	6	21	0	3	0	1	26
bHLH	ARALYDRAFT_484486	GNNCCCAC	836	44	40	0	5	3	10	1	3	0	1	13
bHLH	ARALYDRAFT_493022	GGNMCCAC	732	26	25	1	8	2	13	0	2	0	1	8
bHLH	ARALYDRAFT_495258	GRNCCCAC	836	44	40	0	5	3	10	1	3	0	1	13
bHLH	Glyma19g26560.1	NGGNCCCAC	584	30	22	0	4	1	10	0	2	0	0	6
bHLH	OsI_08196	GGGCCCAC	276	15	14	0	3	1	6	0	1	0	0	4
bHLH	TCP15	GGNCCCAC	474	22	20	0	4	1	7	0	2	0	1	7
bHLH	TCP2	NNGGKNCCNN	425	14	17	0	6	0	11	0	1	1	0	4
bHLH	TCP20	GGNCCCACNN	601	26	26	0	6	1	10	0	2	0	1	10
bHLH	TCP23	GGGCCCAC	276	15	14	0	3	1	6	0	1	0	0	4
bHLH	TCP4	GGGMCCAC	389	17	16	1	5	1	8	0	1	0	0	4
bHLH	BIM3	NNCACGTGNN	1150	35	35	3	6	3	17	1	5	2	0	15
bHLH	TCP16	GTGGNCCCNN	137	9	5	0	3	0	1	0	1	0	0	2
bHLH	BHLH13	NCACGTGY	569	20	18	3	4	2	8	0	1	0	0	5
bHLH	BHLH3	RCACGTGY	410	15	13	3	0	2	5	0	0	0	0	3
bHLH	MYC2	RCACGTGN	410	15	13	3	0	2	5	0	0	0	0	3
bHLH	MYC4	NCACGTGC	430	13	15	3	4	2	8	0	1	0	0	4
bHLH	HBI1	NNNGCACGTGNN	234	6	7	0	1	1	4	0	2	0	0	2
bHLH	AIB	GCACGTGC	133	3	5	0	0	0	2	0	0	0	0	1
bHLH	BHLH78	GCACGTGC	133	3	5	0	0	0	2	0	0	0	0	1
bHLH	ARALYDRAFT_496250	GGGACCAC	113	2	2	1	2	0	2	0	0	0	0	0
bHLH	ARALYDRAFT_897773	NNGGSMCCNC	168	5	3	0	0	1	3	0	1	0	0	1
bHLH	TCP5	GGGACCAY	270	2	10	1	4	1	5	0	1	0	0	1
bHLH	TCP19	NNGGNCCCAC	320	16	9	0	0	1	5	0	1	0	0	4
bHLH	PIF1	NNNNNNNCACGTGN	170	8	5	1	1	0	3	0	1	0	0	2
bHLH	BHLH104	NGCACGTGCN	26	0	2	0	0	0	0	0	0	0	0	0
bHLH	DYT1	AGTGAAACACGTGA	1	0	0	0	0	0	0	0	0	0	0	0

## Sheet: D
Supplemental Table 6: Prediction of WRKY, MYB, ERF, NAC and bHLH gene regulatory networks based on expression clusters. A. Numbers of WRKY, MYB, ERF, NAC and bHLH genes in the expression clusters. B. Hypergeometric test for enrichment of WRKY, MYB, ERF, NAC and bHLH genes in the 23 gene expression clusters. C. Numbers of genes that contain WRKY-, MYB-, ERF-, NAC- and bHLH-binding motifs within a …
TF	Motif	Sequence	All	1	2	3	4	5	6	7	8	9	10	11	12
WRKY	WRKY40	NRGTCAAN	10087	0.998687	0.00718844	0.000102834	0.948755	0.0100033	0.861489	0.992898	0.707732	1.36e-08	0.00328832	0.127437	0.43816
WRKY	WRKY48	NNNGTCANNN	6229	0.997625	0.114062	4.42e-05	0.94314	0.039992	0.793153	0.989019	0.56461	1.79e-06	0.043372	0.190004	0.211005
WRKY	WRKY43	NRGTCAAHNN	1726	0.999636	0.718479	0.129915	0.913934	0.109109	0.457737	0.957097	0.876641	0.0162444	0.0555641	0.592974	0.833257
WRKY	WRKY75	NNGTCAAN	7119	0.999344	0.0169384	0.000808139	0.900369	0.0210393	0.739716	0.995239	0.61517	9.73e-09	0.00630747	0.241337	0.281749
WRKY	WRKY8	NNGTCAAHN	3652	0.99995	0.277961	0.000363799	0.990092	0.048792	0.403211	0.996318	0.611753	0.139459	0.0179886	0.619326	0.278092
WRKY	WRKY18	NNRGTCAANN	3662	0.998731	0.281279	0.00444604	0.952962	0.0506693	0.405149	0.99971	0.820814	0.547753	0.511994	0.461553	0.167572
WRKY	WRKY21	NNNGTCAAMN	1737	0.99954	0.855154	0.00064219	0.949258	0.079462	0.790525	0.999267	0.934218	0.299631	0.0190304	0.371936	0.29243
WRKY	WRKY23	NGTCAAMN	1230	0.938907	0.804166	0.0214831	0.94555	0.766694	0.302474	0.959495	0.881803	0.0854208	0.342846	0.889589	0.164565
WRKY	WRKY15	NNGTCAANNN	1428	0.999212	0.557746	0.00869518	0.984822	0.163771	0.366443	0.999389	0.946522	0.290447	0.282075	0.467622	0.317114
WRKY	WRKY63	NGGTCAAN	1482	0.962492	0.759974	0.382939	0.831259	0.2059	1	0.997105	0.746226	0.654277	0.440891	0.271533	0.0955876
WRKY	WRKY2	NNGTCARN	2505	0.980698	0.765035	0.0149807	0.891668	0.188158	0.654886	0.992835	0.439897	0.0567179	0.199178	0.98853	0.293789
WRKY	WRKY57	NNNGTCAANN	860	0.99939	0.355696	0.0126966	0.755667	0.0826892	0.539883	0.909816	0.749871	0.00451237	0.145148	0.455067	0.448837
WRKY	WRKY62	NNGTCAAM	1839	0.992353	0.311891	0.042289	0.829338	0.234575	0.808786	0.924767	0.775187	5.45e-05	0.935906	0.635137	0.394016
WRKY	WRKY25	NNGTCAAM	1628	0.982931	0.670704	0.00656274	0.866356	0.262332	0.769063	0.986991	0.631539	0.00835691	0.330575	0.945663	0.441035
WRKY	WRKY12	MGTTGACC	273	0.913139	0.249625	0.507006	0.861154	0.396459	1	0.508657	1	0.0495787	0.29424	1	0.51265
WRKY	WRKY38	CGTTGACY	177	0.908774	0.464502	0.0998333	0.18772	0.0581976	1	0.360106	0.727403	0.0922128	0.125963	1	0.496305
WRKY	WRKY45	CGTTGACY	173	0.953096	0.456894	0.0937843	0.177668	0.0537988	1	0.332808	0.719283	0.0865574	0.119885	1	0.470605
WRKY	WRKY60	NNGGTCAAMNN	461	0.778932	0.482046	0.174254	0.834702	0.906033	1	0.988528	0.966017	0.645674	0.82925	0.563116	0.142143
WRKY	WRKY30	NGTCAACNNN	572	0.989154	0.866755	0.116601	0.994266	0.228748	1	0.943474	0.600417	0.798007	0.362884	0.641948	0.494513
WRKY	ZAP1	TTGACCGAGNH	13	1	1	1	0.152827	1	1	0.51447	0.0910978	1	1	1	1
TF	Motif	Sequence	All	13	14	15	16	17	18	19	20	21	22	23
WRKY	WRKY40	NRGTCAAN	10087	0.00517191	0.987806	0.222593	6.62e-08	0.173292	0.13371	0.0660682	0.685861	0.860836	0.117664	0.33884
WRKY	WRKY48	NNNGTCANNN	6229	0.00130404	0.933186	0.493032	7.71e-05	0.533203	0.170794	0.109014	0.241751	0.979865	0.265857	0.983434
WRKY	WRKY43	NRGTCAAHNN	1726	0.144131	0.863008	0.640814	0.0012862	0.992472	0.0825517	1	0.784087	0.66674	1	0.98375
WRKY	WRKY75	NNGTCAAN	7119	0.00380903	0.99269	0.6379	0.00105142	0.652028	0.464749	0.344427	0.430514	0.988321	0.176017	0.536786
WRKY	WRKY8	NNGTCAAHN	3652	0.0575609	0.966903	0.476524	8.02e-07	0.881517	0.0109938	0.668488	0.546912	0.900708	0.794265	0.898667
WRKY	WRKY18	NNRGTCAANN	3662	0.000213759	0.968836	0.3047	0.000157177	0.144518	0.563391	0.298863	0.269129	0.669831	0.20627	0.796342
WRKY	WRKY21	NNNGTCAAMN	1737	0.0167553	0.945586	0.374151	7.12e-05	0.86713	0.623333	1	0.253963	1	1	0.972553
WRKY	WRKY23	NGTCAAMN	1230	0.0584994	0.778521	0.790233	0.0096954	0.969503	0.788759	1	0.647265	0.543608	1	0.966985
WRKY	WRKY15	NNGTCAANNN	1428	0.0218199	0.978083	0.83666	0.00642972	0.911506	0.554376	1	0.112722	1	0.463666	0.857469
WRKY	WRKY63	NGGTCAAN	1482	0.022728	0.809849	0.118995	0.0519185	0.601212	0.137331	0.363258	0.347476	0.611043	0.1356	0.835859
WRKY	WRKY2	NNGTCARN	2505	0.000721257	0.807593	0.383822	0.1008	0.9716	0.788902	1	0.0982025	0.469074	0.0230306	0.884676
WRKY	WRKY57	NNNGTCAANN	860	0.473494	0.727801	0.297209	0.00265666	0.699947	0.652854	1	0.899636	1	1	0.814974
WRKY	WRKY62	NNGTCAAM	1839	0.0382956	0.784667	0.674436	0.048182	0.589813	0.731862	1	0.12656	1	0.551197	0.48748
WRKY	WRKY25	NNGTCAAM	1628	0.000145438	0.53363	0.609459	0.156044	0.943987	0.71803	1	0.0341883	0.64541	0.157157	0.819544
WRKY	WRKY12	MGTTGACC	273	0.262181	0.985312	0.29375	0.105593	0.0435458	0.0840228	1	0.34973	1	1	0.502328
WRKY	WRKY38	CGTTGACY	177	0.291347	1	1	0.0236369	1	0.559232	1	0.0469687	1	1	0.690794
WRKY	WRKY45	CGTTGACY	173	0.270974	1	1	0.0216801	1	0.543822	1	0.0444142	1	1	0.678764
WRKY	WRKY60	NNGGTCAAMNN	461	0.144004	0.768966	1	0.0620248	0.376205	0.769418	1	0.0594644	1	1	0.172694
WRKY	WRKY30	NGTCAACNNN	572	0.221573	0.893764	1	0.153052	0.482577	0.0931308	1	0.259087	1	1	0.649262
WRKY	ZAP1	TTGACCGAGNH	13	1	1	1	1	1	1	1	1	1	1	1
TF	Motif	Sequence	All	1	2	3	4	5	6	7	8	9	10	11	12
MYB	KAN1	NNNTATTC	9898	0.635131	0.144167	0.779376	0.67386	0.987907	0.850042	0.201038	1.99e-05	0.999992	0.921858	0.854893	0.99989
MYB	MYB24	NNRNTNGGN	2952	0.935998	0.225086	0.88066	0.500319	0.654018	0.122968	0.708854	0.00178108	0.989854	0.628729	0.765005	0.989306
MYB	MYB59	NTTAGGTN	1113	0.372723	0.197364	0.85498	0.742558	0.833153	1	0.707394	0.116534	0.954456	0.646606	0.863952	0.938446
MYB	P0510F09.23	NNMCCTANNN	6052	0.338464	0.996741	0.996584	0.0139302	0.983356	0.0816816	0.999658	0.312359	0.99999	0.976417	0.248246	1
MYB	TRB2	NNMCCTAR	5478	0.404817	0.998315	0.999528	0.027916	0.972805	0.05093	0.998922	0.370103	0.999965	0.889085	0.243213	1
MYB	CCA1	AAATATCT	1280	0.00308432	0.0158163	0.880837	0.134042	0.961414	0.684535	0.732367	0.00312509	0.860236	0.109342	0.666223	0.986039
MYB	KAN4	GAATATTC	502	0.968422	0.829554	0.552535	0.878798	0.838322	0.364721	0.609604	0.49869	0.860342	0.675984	0.594083	0.0995326
MYB	ARR10	AGATNYNN	4922	0.19619	0.511535	1	0.0729561	0.90043	0.431842	0.977644	0.00785654	0.999943	0.096047	0.0504089	1
MYB	MYB111	NKTAGGTR	1082	0.553267	0.524323	0.0122548	0.799935	0.134185	0.253831	0.226907	0.265332	0.810369	0.47001	0.57604	0.934948
MYB	MYB4	NKTNGNTN	2326	0.286743	0.697186	0.0773355	0.601501	0.666695	0.00500577	0.116474	0.0826164	0.00337602	0.178363	0.121078	0.995398
MYB	MYB46	GNTAGGTN	724	0.522554	0.250351	0.05822	0.894175	0.0250393	1	0.0817356	0.432226	0.540749	0.384795	0.371724	0.848338
MYB	ARR14	AGATNCGN	496	0.37594	0.0989158	0.956831	0.292531	0.521714	1	0.79741	0.0308026	0.991655	0.668158	0.589692	0.728064
MYB	ARR1	NNNNNATCTN	1348	0.63366	0.103237	0.769627	0.716017	0.49923	0.121477	0.993573	0.0215368	0.996068	0.819514	0.431019	0.999936
MYB	GT-1	NTTAACCN	1282	0.969657	0.464353	0.490998	0.545001	0.961877	0.685101	0.899608	0.0883731	0.921685	0.993146	0.0808398	0.999966
MYB	ARR11	NAGATWNG	944	0.430524	0.116741	0.45068	0.840064	0.309519	0.573375	0.813937	0.15469	0.979802	0.634613	0.0902652	0.93005
MYB	ARR2	NNNNATCTTN	776	0.439281	0.0207748	0.64283	0.762122	0.551734	0.154938	0.933545	0.337371	0.999436	0.904091	0.75152	0.997685
MYB	myb.Ph3	NAACNGNNW	607	0.249382	0.62924	0.714931	0.150272	0.924187	0.422119	0.643805	0.0793638	0.997134	0.605657	0.663713	0.870763
MYB	MYB3	NGNTAGGTRNN	266	0.429844	0.608711	0.0174717	0.655578	0.37809	1	0.85397	0.85811	0.0151607	0.115115	0.380062	0.712706
MYB	CDC5	NNCTCAGCGNN	16	1	2.35e-05	0.147203	0.184637	1	1	1	1	1	1	1	0.150022
MYB	Gam1	NNYAACSNHC	157	0.725788	0.425368	0.790222	0.864927	0.550069	0.132432	0.475774	0.318774	0.44597	0.665088	1	0.23769
MYB	ARR18	NNNNAGATANRNN	82	0.934472	1	0.557752	0.648617	0.619641	1	0.154566	1	1	1	1	0.873731
MYB	MYB55	ACCNANCG	254	0.361463	1	1	0.105549	0.79869	1	0.721432	0.554811	0.228797	0.258791	0.366557	0.998931
MYB	F3A4.140	NNNNGACRGTTRN	24	1	1	1	1	1	1	0.73653	1	1	1	1	0.277589
MYB	MYB15	CGAGGGTAGGTGG	1	1	1	1	1	1	1	1	1	1	1	1	1
MYB	RAX3	KGGNGGTWGGTGN	5	1	1	1	1	1	1	1	1	1	1	1	1
TF	Motif	Sequence	All	13	14	15	16	17	18	19	20	21	22	23
MYB	KAN1	NNNTATTC	9898	1	0.0702844	0.293223	0.992738	0.149529	0.176234	0.314432	0.999998	0.547904	0.984955	0.029588
MYB	MYB24	NNRNTNGGN	2952	0.99895	0.962859	0.309431	0.555952	0.311248	0.998762	0.591228	0.437404	0.555042	0.133832	0.0654462
MYB	MYB59	NTTAGGTN	1113	0.862154	0.712946	1	0.937001	0.609313	0.918209	1	0.560542	1	0.38498	0.241393
MYB	P0510F09.23	NNMCCTANNN	6052	1	0.871654	0.979993	0.999907	0.901983	0.958647	0.535347	0.94582	0.0791542	0.110801	0.00646065
MYB	TRB2	NNMCCTAR	5478	1	0.795838	0.907012	0.99993	0.965497	0.958723	0.483713	0.913826	0.0528277	0.200611	0.00850716
MYB	CCA1	AAATATCT	1280	0.288723	0.938956	1	0.816801	0.97352	0.99393	1	0.926868	1	0.428057	0.143017
MYB	KAN4	GAATATTC	502	0.778775	0.366087	0.472186	0.989841	0.171766	0.44218	1	0.897076	1	1	0.0200606
MYB	ARR10	AGATNYNN	4922	1	0.110031	0.728202	0.999901	0.703682	0.489122	0.0147613	0.945708	0.189855	0.346984	0.722221
MYB	MYB111	NKTAGGTR	1082	0.897701	0.962275	0.0494624	0.762473	0.810575	0.126098	1	0.00146985	1	1	0.0962238
MYB	MYB4	NKTNGNTN	2326	0.927119	0.268551	0.169428	0.955966	0.476323	0.504583	1	0.0184172	0.181425	0.636378	0.0307343
MYB	MYB46	GNTAGGTN	724	0.891874	0.993276	0.0652788	0.642222	0.872286	0.304059	1	0.00615373	1	1	0.0383146
MYB	ARR14	AGATNCGN	496	0.998759	0.348603	1	0.660339	0.756099	0.197196	1	0.894245	1	1	0.901386
MYB	ARR1	NNNNNATCTN	1348	0.997571	0.61026	1	0.672793	0.183385	0.616275	0.336858	0.261396	0.576543	0.444707	0.269394
MYB	GT-1	NTTAACCN	1282	0.989869	0.744598	1	0.943949	0.488891	0.697035	1	0.126835	1	0.428554	0.357823
MYB	ARR11	NAGATWNG	944	0.985696	0.101585	0.698747	0.971774	0.278674	0.479412	0.250284	0.925934	1	0.338028	0.937414
MYB	ARR2	NNNNATCTTN	776	0.943104	0.629099	1	0.274712	0.376513	0.939661	1	0.679431	0.390827	0.0453572	0.165839
MYB	myb.Ph3	NAACNGNNW	607	0.995675	0.750964	1	0.974333	0.822022	0.933522	1	0.516017	1	1	0.825274
MYB	MYB3	NGNTAGGTRNN	266	0.152009	0.776159	1	0.697676	0.531073	0.275239	1	0.00756571	1	1	0.696552
MYB	CDC5	NNCTCAGCGNN	16	1	0.372611	1	1	1	1	1	1	1	1	0.195415
MYB	Gam1	NNYAACSNHC	157	0.996526	0.831063	1	0.762378	1	0.732519	1	1	1	1	0.881454
MYB	ARR18	NNNNAGATANRNN	82	1	0.419473	1	0.527998	1	0.744034	1	1	1	1	1
MYB	MYB55	ACCNANCG	254	0.545038	0.196199	0.276463	0.407457	0.514791	0.922604	1	0.683827	1	1	0.259155
MYB	F3A4.140	NNNNGACRGTTRN	24	1	0.503049	1	1	1	0.0590043	1	1	1	1	1
MYB	MYB15	CGAGGGTAGGTGG	1	1	1	1	1	1	1	1	0.00452707	1	1	1
MYB	RAX3	KGGNGGTWGGTGN	5	0.165095	1	1	1	1	0.0797546	1	1	1	1	1
TF	Motif	Sequence	All	1	2	3	4	5	6	7	8	9	10	11	12
ERF	RAV1(var.2)	NNCACCTGNNNN	105	0.00938453	0.309675	0.648183	0.384595	0.348685	1	0.339705	1	1	1	1	0.944082
ERF	ERF039	NNGTCGGYNN	624	0.0059085	0.644077	0.418384	0.0564295	0.593002	1	0.357945	0.0894145	0.982818	0.0710966	1	0.95598
ERF	ERF094	NGCCGCCN	628	0.984664	0.378506	0.0238776	0.679591	0.314003	1	0.971129	0.836566	0.396062	0.438359	0.67613	0.604322
ERF	ERF098	NNGCCGHC	975	0.996226	0.257708	0.105699	0.455878	0.582788	1	0.942792	0.564667	0.454412	0.509711	0.825922	0.22397
ERF	ERF6	NNGCCGGCNN	136	0.994577	0.381189	0.741514	0.51522	0.798688	1	0.863576	0.63169	0.37624	0.243531	1	0.702196
ERF	ERF008	CNCCGNCN	578	0.62647	1	0.924677	0.309671	0.667868	1	0.607797	0.608537	0.91538	0.567448	1	0.356422
ERF	ERF018	NCCGWCCN	596	0.216432	1	0.238302	0.626883	0.970298	0.416359	0.207983	0.632276	0.996814	0.0577749	0.0924685	0.49682
ERF	ERF105	NGCCGGCG	130	0.970033	1	0.725624	0.809445	0.450787	1	0.40457	0.615105	1	0.595803	1	0.977772
ERF	SMZ	YSTCGKAC	177	0.224592	1	0.828045	1	0.875795	1	0.487618	0.371568	1	0.347842	1	0.644243
ERF	ERF043	TGTCGGYN	447	0.104254	0.793155	0.818246	0.0019511	0.599337	1	0.129474	0.838221	0.802794	0.0928375	1	0.867626
ERF	PHYPADRAFT_173530	NGTCGGNN	482	0.474336	0.50536	0.85514	1.73e-05	0.976931	1	0.0315606	0.867281	0.841375	0.965073	0.579262	0.761299
ERF	PHYPADRAFT_182268	NNGTCGGTGN	255	0.586991	1	0.718757	0.00562642	0.95042	1	0.0982732	0.55693	0.914793	1	1	0.861752
ERF	PHYPADRAFT_28324	KGTCGGNN	454	0.518344	0.798189	0.656277	0.000275082	0.61291	1	0.197665	0.644589	0.811092	0.208716	1	0.670927
ERF	ERF096	NNGCCGCCNN	365	0.805383	0.367513	0.486748	0.678793	0.618667	1	0.959314	0.746504	0.0642835	0.72011	1	0.706831
ERF	ERF13	NGCCGSCN	571	0.925189	0.596233	0.205903	0.727491	0.65656	1	0.986167	0.920852	0.308829	0.361531	1	0.729058
ERF	ERF1B	MGCCGCCN	327	0.742351	0.684387	0.224076	0.783339	0.737076	1	0.940832	1	0.0399979	0.897408	1	0.546632
ERF	ERF7	NGCCGYNNNN	242	0.988985	0.574172	0.691702	0.366906	0.156096	1	0.845627	0.830799	0.204763	1	1	0.246735
ERF	DREB1G	NNRCCGACAN	117	0.16479	1	0.68776	0.00389122	1	1	0.446391	0.576561	0.310196	0.557496	1	0.74761
ERF	CRF2	NCGCCGCC	221	0.498496	1	1	0.30714	0.732082	1	0.84773	0.480915	0.356666	0.785503	1	0.739655
ERF	CRF4	NCGCCGCC	144	0.229041	1	1	0.111217	1	1	0.985612	0.283865	0.161816	0.633354	1	0.872203
ERF	ERF069	NMGCCGNNN	341	0.948448	1	1	0.626886	0.90908	1	0.664521	0.712239	0.413936	0.906926	1	0.799352
ERF	ERF109	NCGNCGCM	207	0.654587	1	1	0.124069	0.91276	1	0.933741	0.447347	0.320159	0.421142	1	0.7921
ERF	ERF4	NCGCCGCC	204	0.511729	1	0.868518	0.259538	1	1	0.927617	0.439994	0.312329	0.758558	1	0.876738
ERF	RAP2-10	GCGCCGCC	28	1	1	1	1	1	1	1	1	1	1	1	0.118387
ERF	RAP2-3	NCGNCGCM	207	0.654587	1	1	0.124069	0.91276	1	0.933741	0.447347	0.320159	0.421142	1	0.7921
ERF	RAP2-6	NCGCCGCC	144	0.229041	1	1	0.111217	1	1	0.985612	0.283865	0.161816	0.633354	1	0.872203
ERF	DREB2C	CRCCGNCA	361	0.0273202	1	0.692952	0.480979	0.79461	1	0.9876	0.491398	0.969349	0.457197	1	0.691696
ERF	ERF11	NMGCCGNMNN	197	0.979658	1	1	0.713633	0.901859	1	0.911373	0.764613	0.122967	1	1	0.617556
ERF	ERF112	NNMGCCGNNN	113	0.852092	1	1	0.419954	1	1	0.865175	1	0.0958581	0.544993	1	0.540483
ERF	ERF3	CGCCGSCN	244	0.636489	1	1	0.815728	1	1	0.769965	0.833264	0.415893	0.817232	1	0.904198
ERF	Os05g0497200	CGNCGCCN	270	0.906612	1	0.931756	0.258062	1	1	0.491306	1	0.48052	0.847481	1	0.898399
ERF	ERF8	NGCCGNCNNN	152	0.961668	1	1	0.575076	0.263622	1	0.917724	0.672503	0.180617	1	1	0.210778
ERF	RAV1	NNNCAACANNNN	237	0.986878	1	0.905279	0.352653	0.766449	1	0.630688	0.0971876	0.898631	1	0.346917	0.888142
ERF	DREB1A	NNGTCGGNNN	307	0.44996	1	0.189448	0.0432429	0.0711592	1	0.491057	0.894954	1	0.628877	1	0.673878
ERF	DREB1E	ATGTCGRN	251	0.251055	1	0.452121	0.101244	0.338591	1	0.799801	0.113414	0.695534	0.520258	0.363135	0.91824
ERF	abi4	CNSNGCNNNY	107	0.497755	1	0.655112	1	1	1	0.98136	0.544302	1	0.525573	1	0.492059
ERF	PHYPADRAFT_64121	NTGTCGGTNNNNN	71	0.97864	1	0.506614	0.595705	0.0510314	1	0.538739	0.406411	1	0.00155253	1	0.956352
TF	Motif	Sequence	All	13	14	15	16	17	18	19	20	21	22	23
ERF	RAV1(var.2)	NNCACCTGNNNN	105	0.889977	0.953036	1	1	1	0.517874	1	0.378891	1	1	0.759834
ERF	ERF039	NNGTCGGYNN	624	0.927708	0.853389	0.547954	0.818083	0.528398	0.573547	1	0.534411	1	1	0.461641
ERF	ERF094	NGCCGCCN	628	0.0165157	0.713671	0.550244	0.121952	0.832317	0.945471	1	0.0250871	1	1	0.469101
ERF	ERF098	NNGCCGHC	975	0.00596899	0.794634	1	0.389795	0.937276	0.996201	1	0.0762078	0.463308	1	0.331144
ERF	ERF6	NNGCCGGCNN	136	0.863804	0.351694	1	1	1	0.657654	1	0.126546	1	1	0.842347
ERF	ERF008	CNCCGNCN	578	0.308312	0.683752	0.167322	0.896292	0.806755	0.245282	1	0.483759	0.308878	1	0.951925
ERF	ERF018	NCCGWCCN	596	0.705462	0.44021	0.175382	0.789883	0.028415	0.27757	1	0.503907	0.316767	1	0.283675
ERF	ERF105	NGCCGGCG	130	0.679697	0.977319	1	1	1	0.361809	1	0.445445	1	1	0.828966
ERF	SMZ	YSTCGKAC	177	0.9518	0.964002	1	0.479841	0.0908223	0.33341	1	1	1	0.0746245	0.690794
ERF	ERF043	TGTCGGYN	447	0.616332	0.62886	0.43397	0.772689	0.719679	0.858872	1	0.599702	1	1	0.55804
ERF	PHYPADRAFT_173530	NGTCGGNN	482	0.805971	0.814619	1	0.638462	0.746207	0.39606	0.13698	0.370688	1	1	0.471613
ERF	PHYPADRAFT_182268	NNGTCGGTGN	255	0.683123	0.935883	1	0.903024	1	0.605959	1	0.320262	1	1	0.450191
ERF	PHYPADRAFT_28324	KGTCGGNN	454	0.733514	0.649693	0.438984	0.592022	1	0.756927	1	0.336579	1	1	0.41128
ERF	ERF096	NNGCCGCCNN	365	0.021114	0.993234	1	0.645924	1	0.556162	1	0.0849069	1	1	0.870007
ERF	ERF13	NGCCGSCN	571	0.114785	0.755822	0.516483	0.264494	0.802877	0.907579	1	0.0464596	1	1	0.64749
ERF	ERF1B	MGCCGCCN	327	0.121481	0.908433	1	0.346975	1	0.786828	1	0.0621515	1	1	0.643144
ERF	ERF7	NGCCGYNNNN	242	0.0505405	0.970683	1	0.64762	1	0.564923	1	0.0977539	1	1	0.838742
ERF	DREB1G	NNRCCGACAN	117	0.787549	0.655924	1	0.657366	1	0.12836	1	1	1	1	1
ERF	CRF2	NCGCCGCC	221	0.162825	0.761746	1	0.598594	1	0.88025	1	0.632849	1	1	0.799872
ERF	CRF4	NCGCCGCC	144	0.249863	0.920664	1	0.377791	1	0.687987	1	0.479544	1	1	1
ERF	ERF069	NMGCCGNNN	341	0.0359407	0.926805	1	0.375588	1	0.812925	1	0.0701138	1	1	0.944654
ERF	ERF109	NCGNCGCM	207	0.450656	0.383225	1	0.291901	1	0.85646	1	0.608807	1	1	1
ERF	ERF4	NCGCCGCC	204	0.110819	0.933852	1	0.555258	1	0.654548	1	0.603453	1	1	0.937361
ERF	RAP2-10	GCGCCGCC	28	0.075496	1	1	0.226175	1	1	1	0.119296	1	1	1
ERF	RAP2-3	NCGNCGCM	207	0.450656	0.383225	1	0.291901	1	0.85646	1	0.608807	1	1	1
ERF	RAP2-6	NCGCCGCC	144	0.249863	0.920664	1	0.377791	1	0.687987	1	0.479544	1	1	1
ERF	DREB2C	CRCCGNCA	361	0.893423	0.708076	0.36856	0.84093	0.642077	0.708853	1	1	0.206192	1	0.717058
ERF	ERF11	NMGCCGNMNN	197	0.162896	0.977976	1	0.53647	1	1	1	0.0127005	1	1	1
ERF	ERF112	NNMGCCGNNN	113	0.570532	0.962795	1	0.644591	1	1	1	1	1	1	0.784558
ERF	ERF3	CGCCGSCN	244	0.363473	0.702592	1	0.183881	1	0.982622	1	1	1	1	0.842062
ERF	Os05g0497200	CGNCGCCN	270	0.359959	0.888159	1	0.445717	1	0.988711	1	0.705928	1	1	0.879902
ERF	ERF8	NGCCGNCNNN	152	0.451922	0.934317	1	0.751256	1	0.919971	1	0.498079	1	1	0.609262
ERF	RAV1	NNNCAACANNNN	237	0.330761	0.521143	1	0.885677	1	0.197997	1	0.658519	1	1	0.620689
ERF	DREB1A	NNGTCGGNNN	307	0.919352	0.65526	0.323657	0.529893	0.582684	0.744595	1	0.404063	1	1	0.235203
ERF	DREB1E	ATGTCGRN	251	0.978663	0.930844	0.273694	0.400189	0.510632	0.396895	1	0.679502	1	1	0.438355
ERF	abi4	CNSNGCNNNY	107	0.0861317	0.81552	1	0.624531	1	0.527964	1	1	1	1	0.424073
ERF	PHYPADRAFT_64121	NTGTCGGTNNNNN	71	0.721446	0.8736	0.0865381	0.477998	1	1	1	1	1	1	0.248638
TF	Motif	Sequence	All	1	2	3	4	5	6	7	8	9	10	11	12
NAC	NAC043	NTNNCGYAAN	370	0.879544	0.728744	0.303639	0.327377	0.930949	0.284338	0.436285	0.507655	0.690029	0.727012	1	0.629826
NAC	NAC058	NCANGCMA	1401	0.973787	0.0271203	0.999463	0.682266	0.749066	0.131891	0.609971	0.686578	0.00252543	0.919667	0.713243	0.71409
NAC	NAC025	NACGYNAY	728	0.828277	0.0449112	0.84422	0.81172	0.998158	0.481817	0.661542	0.437303	0.396407	0.879503	1	0.74978
NAC	NAC92	NNRCAMGNNANN	662	0.157329	0.0855942	0.636284	0.21913	0.508792	0.120325	0.4297	0.529009	0.878343	0.483211	0.331983	0.9774
NAC	NAC080	DNACGNNA	576	0.545243	0.0539745	0.996724	0.932968	0.802599	1	0.314905	0.7914	0.31637	0.908557	0.644506	0.427233
NAC	NTL9	TTAAGTAAT	251	0.773627	1	0.452121	0.82778	0.793304	1	0.600048	1	1	0.00858502	1	0.85034
NAC	T11I18.17	NYACGCMA	578	0.094051	0.00113234	0.924677	0.854688	0.905895	0.406809	0.801156	0.92406	0.91538	0.76339	0.645778	0.748689
NAC	NAC083	NYACGNAANN	318	0.858246	0.102783	0.822878	0.911668	1	0.249925	0.550068	0.675827	0.0880695	0.890781	0.435324	0.718848
NAC	NAC055	ANACGTAA	283	0.815679	0.0789653	0.77025	0.972866	0.23852	1	0.133845	0.613316	0.934964	0.860671	0.398701	0.862866
TF	Motif	Sequence	All	13	14	15	16	17	18	19	20	21	22	23
NAC	NAC043	NTNNCGYAAN	370	0.977224	0.734388	1	0.850677	0.282739	0.159583	1	1	1	1	0.129734
NAC	NAC058	NCANGCMA	1401	0.869676	0.576013	0.528878	0.204278	0.104033	0.91675	1	0.599725	0.590544	0.457342	0.186263
NAC	NAC025	NACGYNAY	728	0.896822	0.830829	1	0.647391	0.00124737	0.648709	0.199336	0.232969	1	1	0.92584
NAC	NAC92	NNRCAMGNNANN	662	0.89569	0.265655	0.569243	0.394872	0.560082	0.295077	1	0.950053	1	1	0.785899
NAC	NAC080	DNACGNNA	576	0.561285	0.940391	1	0.767663	0.025052	0.473238	1	0.263003	1	1	0.157652
NAC	NTL9	TTAAGTAAT	251	0.978663	0.581644	1	1	0.510632	0.783098	1	0.679502	1	1	0.0551625
NAC	T11I18.17	NYACGCMA	578	0.0882156	0.901014	1	0.603279	0.0834952	0.245282	1	0.0487345	1	1	0.515511
NAC	NAC083	NYACGNAANN	318	0.33682	0.894615	1	0.553505	0.00228974	0.424835	1	0.174903	1	1	0.802758
NAC	NAC055	ANACGTAA	283	0.545785	0.564778	0.302682	0.11794	0.192376	0.685829	1	0.365912	1	1	0.184898
TF	Motif	Sequence	All	1	2	3	4	5	6	7	8	9	10	11	12
bHLH	BEE2	NNCACGTGNN	3879	0.00338725	0.857655	0.935443	0.341918	0.415973	0.446816	0.000228179	0.651713	0.790107	0.875026	0.675013	0.000406889
bHLH	BIM1	NCRCGTGNNN	2183	0.0138777	0.769601	0.963565	0.393405	0.463431	1	0.000147457	0.706515	0.502069	0.729861	0.344635	0.00905304
bHLH	MYC3	NCACGTGN	2478	0.226856	0.859385	0.969008	0.785006	0.641929	0.180094	0.00426665	0.70274	0.932625	0.915075	0.934282	0.000620165
bHLH	PHYPADRAFT_48267	NCACGTGH	1272	0.0525882	0.649658	0.876606	0.726677	0.313596	0.682262	0.0799972	0.704343	0.554131	0.512955	0.662903	0.0206853
bHLH	PHYPADRAFT_72483	NNCACGTGNN	2781	0.0145581	0.746079	0.902284	0.195329	0.382128	0.234638	0.00176752	0.618297	0.766311	0.991542	0.544194	0.047073
bHLH	PIF3	NNNCANGTGN	767	0.409335	0.932852	0.944264	0.0656889	0.286186	1	0.0534457	0.975888	0.994804	0.282189	0.398712	0.0335818
bHLH	PIF4	CACGTGNN	1730	0.0905198	0.940483	0.994689	0.415137	0.444136	0.789209	2.19e-05	0.932504	0.99281	0.952374	0.369167	0.000761063
bHLH	SPT	NNCACGTGN	1417	0.0689182	0.729081	0.73345	0.849097	0.578386	0.362945	0.015553	0.805594	0.922883	0.639749	0.719023	0.0150002
bHLH	UNE10	HCACGTGN	1574	0.00492936	0.912397	0.84411	0.597729	0.216029	0.757623	0.0276836	0.803861	0.732934	0.518788	0.531435	0.0391857
bHLH	PHYPADRAFT_143875	NNCACGTGNN	2607	0.113989	0.798355	0.949456	0.415512	0.599724	0.202813	0.00760455	0.690542	0.497497	0.941879	0.840363	0.000343373
bHLH	BIM2	NNCACGTGNN	1949	0.00794057	0.367832	0.535353	0.107108	0.489683	0.826686	0.071091	0.749003	0.308374	0.917664	0.454707	0.0527501
bHLH	PIF5	NCACNTGN	2004	0.0624467	0.970566	0.583265	0.136029	0.542604	0.26589	0.0026884	0.952516	0.967008	0.616231	0.690985	0.395122
bHLH	OJ1581_H09.2	NBGGGCCCVN	621	0.000134446	1	0.984876	0.525269	0.931815	1	0.10593	0.941219	0.936932	0.803699	0.672043	0.581511
bHLH	BHLH34	NCNCGTGN	1410	0.142798	0.546658	0.727516	0.243689	0.150854	1	0.0782981	0.693612	0.368884	0.996642	0.459477	0.000326191
bHLH	BHLH112	NCMACTTGN	1389	0.764899	0.357312	0.605104	0.575343	0.136532	0.129506	0.533127	0.552023	0.851514	0.00888049	0.235997	0.929403
bHLH	ARALYDRAFT_484486	GNNCCCAC	836	0.278538	1	0.580085	0.175752	0.510327	1	0.0735085	0.94283	0.81044	0.829218	0.189178	0.514559
bHLH	ARALYDRAFT_493022	GGNMCCAC	732	0.0364695	0.727476	0.930098	0.321033	0.239343	1	0.051784	0.780244	0.993018	0.962304	0.731161	0.0254805
bHLH	ARALYDRAFT_495258	GRNCCCAC	836	0.278538	1	0.580085	0.175752	0.510327	1	0.0735085	0.94283	0.81044	0.829218	0.189178	0.514559
bHLH	Glyma19g26560.1	NGGNCCCAC	584	0.292685	1	0.996974	0.125295	0.246302	1	0.412569	0.616554	0.976139	0.912535	0.649566	0.0984198
bHLH	OsI_08196	GGGCCCAC	276	0.486914	1	0.935705	0.272363	0.627882	1	0.525861	0.327857	0.743892	0.853717	1	0.0545293
bHLH	TCP15	GGNCCCAC	474	0.22561	1	0.847337	0.25339	0.478271	1	0.26671	0.672896	0.942195	0.963076	0.573183	0.0868819
bHLH	TCP2	NNGGKNCCNN	425	0.0430265	0.776501	0.923092	0.17344	0.732401	1	0.355379	0.600533	0.98346	0.565156	0.177311	0.15622
bHLH	TCP20	GGNCCCACNN	601	0.0764957	1	0.84406	0.349515	0.553807	1	0.174355	0.445675	0.979239	0.785727	0.292192	0.357845
bHLH	TCP23	GGGCCCAC	276	0.486914	1	0.935705	0.272363	0.627882	1	0.525861	0.327857	0.743892	0.853717	1	0.0545293
bHLH	TCP4	GGGMCCAC	389	0.127411	0.746299	0.979064	0.224717	0.477653	1	0.277271	0.541046	0.888185	0.933339	1	0.0109353
bHLH	BIM3	NNCACGTGNN	1150	0.0234793	0.571752	0.693005	0.283807	0.781553	0.645484	0.0795625	0.456806	0.0893522	0.897745	0.608912	0.0398088
bHLH	TCP16	GTGGNCCCNN	137	0.434721	1	0.744072	1	0.801046	1	0.321881	0.26498	0.733834	0.615037	1	0.138551
bHLH	BHLH13	NCACGTGY	569	0.592881	0.594336	0.331302	0.928992	0.496725	0.401976	0.573279	0.919913	0.463334	0.555178	1	0.19838
bHLH	BHLH3	RCACGTGY	410	0.814449	0.764381	0.577283	0.761909	0.706609	1	0.626092	0.950624	0.357942	0.316827	1	0.081304
bHLH	MYC2	RCACGTGN	410	0.814449	0.764381	0.577283	0.761909	0.706609	1	0.626092	0.950624	0.357942	0.316827	1	0.081304
bHLH	MYC4	NCACGTGC	430	0.411524	0.44641	0.61446	0.995821	0.565285	0.322074	0.544996	0.957353	0.395527	0.347872	1	0.232122
bHLH	HBI1	NNNGCACGTGNN	234	0.173855	1	0.902413	0.569722	0.760313	1	0.49766	0.510931	0.0264492	0.483308	1	0.0476399
bHLH	AIB	GCACGTGC	133	0.402508	0.374605	0.733688	0.816594	0.791446	1	0.58213	1	0.137028	0.235866	1	0.121796
bHLH	BHLH78	GCACGTGC	133	0.402508	0.374605	0.733688	0.816594	0.791446	1	0.58213	1	0.137028	0.235866	1	0.121796
bHLH	ARALYDRAFT_496250	GGGACCAC	113	0.0364254	0.328887	1	0.419954	0.382225	1	0.157928	1	1	1	1	0.0559096
bHLH	ARALYDRAFT_897773	NNGGSMCCNC	168	0.39228	0.447233	0.811952	0.165372	0.861907	1	0.557739	1	0.480714	0.689784	1	0.0306596
bHLH	TCP5	GGGACCAY	270	0.0796693	0.614188	1	0.130054	0.388596	1	0.0368116	0.862212	0.926274	0.5594	0.384499	0.190952
bHLH	TCP19	NNGGNCCCAC	320	0.32745	1	1	0.0526592	0.515813	1	0.746685	1	0.813015	0.892289	1	0.405594
bHLH	PIF1	NNNNNNNCACGTGN	170	0.406525	1	1	0.0661265	0.865122	1	0.0773787	0.713033	0.806461	0.694074	1	0.451137
bHLH	BHLH104	NGCACGTGCN	26	0.755543	0.0877045	0.227981	1	1	1	0.413909	1	1	1	1	0.309939
bHLH	DYT1	AGTGAAACACGTGA	1	1	1	1	1	1	1	1	1	1	1	0.00179755	1
TF	Motif	Sequence	All	13	14	15	16	17	18	19	20	21	22	23
bHLH	BEE2	NNCACGTGNN	3879	0.168527	0.00272109	0.350824	0.997319	0.390151	0.172891	0.690195	0.640245	0.0954184	1	0.460898
bHLH	BIM1	NCRCGTGNNN	2183	0.704531	0.0229824	0.76106	0.99416	0.412943	0.239914	0.484851	0.638486	0.401139	1	0.31204
bHLH	MYC3	NCACGTGN	2478	0.210995	0.0102302	0.20111	0.997131	0.260656	0.238446	1	0.773308	0.463559	1	0.828972
bHLH	PHYPADRAFT_48267	NCACGTGH	1272	0.440817	0.0615762	0.217866	0.941125	0.0711186	0.147647	1	0.675597	0.193484	1	0.345584
bHLH	PHYPADRAFT_72483	NNCACGTGNN	2781	0.541191	0.00876787	0.864325	0.977792	0.659354	0.399171	0.569699	0.579554	0.254479	1	0.444227
bHLH	PIF3	NNNCANGTGN	767	0.0754871	0.00520246	0.622973	0.999093	0.639483	0.198017	1	0.265349	0.0862667	1	0.0978322
bHLH	PIF4	CACGTGNN	1730	0.785578	0.00746413	0.888399	0.999979	0.360051	0.319843	1	0.950792	0.299153	1	0.450761
bHLH	SPT	NNCACGTGN	1417	0.0472402	0.00966142	0.834376	0.97184	0.212743	0.130311	1	0.610542	0.0616408	1	0.200261
bHLH	UNE10	HCACGTGN	1574	0.366731	0.0208835	0.138903	0.758473	0.079566	0.0434662	1	0.40851	0.263064	1	0.160297
bHLH	PHYPADRAFT_143875	NNCACGTGNN	2607	0.123059	0.0238652	0.229395	0.992945	0.307879	0.201052	0.5466	0.819324	0.0246434	1	0.629747
bHLH	BIM2	NNCACGTGNN	1949	0.827804	0.128053	0.444271	0.834742	0.46689	0.299139	0.447154	0.642328	0.126128	1	0.523296
bHLH	PIF5	NCACNTGN	2004	0.469266	0.0343073	0.920955	0.796	0.814302	0.188609	1	0.538502	0.038526	0.582119	0.727016
bHLH	OJ1581_H09.2	NBGGGCCCVN	621	0.436104	0.605685	1	0.815218	0.525831	0.0300178	1	0.770137	1	1	0.920384
bHLH	BHLH34	NCNCGTGN	1410	0.660771	0.400981	1	0.999743	0.759797	0.693915	0.34921	0.757594	0.225109	1	0.42511
bHLH	BHLH112	NCMACTTGN	1389	0.915607	0.554572	0.524311	0.376124	0.200637	0.668631	1	0.94859	1	0.454507	0.057394
bHLH	ARALYDRAFT_484486	GNNCCCAC	836	0.0062004	0.00129295	1	0.87533	0.421573	0.878443	0.225238	0.726518	1	0.306131	0.334565
bHLH	ARALYDRAFT_493022	GGNMCCAC	732	0.512482	0.208602	0.605857	0.34732	0.614349	0.424671	1	0.842378	1	0.273939	0.766569
bHLH	ARALYDRAFT_495258	GRNCCCAC	836	0.0062004	0.00129295	1	0.87533	0.421573	0.878443	0.225238	0.726518	1	0.306131	0.334565
bHLH	Glyma19g26560.1	NGGNCCCAC	584	0.0279351	0.118706	1	0.776764	0.810017	0.490395	1	0.740265	1	1	0.797124
bHLH	OsI_08196	GGGCCCAC	276	0.0679356	0.0294286	1	0.459811	0.544223	0.303393	1	0.713811	1	1	0.510809
bHLH	TCP15	GGNCCCAC	474	0.120205	0.057114	1	0.625553	0.740374	0.662372	1	0.631374	1	0.187368	0.454495
bHLH	TCP2	NNGGKNCCNN	425	0.642274	0.107154	1	0.192805	1	0.0954149	1	0.854199	0.237986	1	0.824262
bHLH	TCP20	GGNCCCACNN	601	0.169794	0.0260924	1	0.464058	0.818966	0.526352	1	0.754383	1	0.231221	0.292088
bHLH	TCP23	GGGCCCAC	276	0.0679356	0.0294286	1	0.459811	0.544223	0.303393	1	0.713811	1	1	0.510809
bHLH	TCP4	GGGMCCAC	389	0.219128	0.0968402	0.390651	0.280977	0.669457	0.31116	1	0.828408	1	1	0.768924
bHLH	BIM3	NNCACGTGNN	1150	0.829282	0.36877	0.179035	0.948034	0.631083	0.695496	0.295785	0.589143	0.16604	1	0.576019
bHLH	TCP16	GTGGNCCCNN	137	0.0553575	0.357373	1	0.13018	1	0.897334	1	0.462765	1	1	0.55293
bHLH	BHLH13	NCACGTGY	569	0.539269	0.365321	0.0364805	0.759462	0.47985	0.717311	1	0.92397	1	1	0.88065
bHLH	BHLH3	RCACGTGY	410	0.482301	0.393839	0.0157845	1	0.324266	0.804618	1	1	1	1	0.914505
bHLH	MYC2	RCACGTGN	410	0.482301	0.393839	0.0157845	1	0.324266	0.804618	1	1	1	1	0.914505
bHLH	MYC4	NCACGTGC	430	0.753137	0.254209	0.0178786	0.549524	0.344804	0.411429	1	0.85746	1	1	0.831004
bHLH	HBI1	NNNGCACGTGNN	234	0.838157	0.50775	1	0.882498	0.486384	0.538531	1	0.285487	1	1	0.824818
bHLH	AIB	GCACGTGC	133	0.853635	0.334686	1	1	1	0.645683	1	1	1	1	0.835793
bHLH	BHLH78	GCACGTGC	133	0.853635	0.334686	1	1	1	0.645683	1	1	1	1	0.835793
bHLH	ARALYDRAFT_496250	GGGACCAC	113	0.912559	0.838489	0.134143	0.275091	1	0.557357	1	1	1	1	1
bHLH	ARALYDRAFT_897773	NNGGSMCCNC	168	0.712798	0.863216	1	1	0.380265	0.524126	1	0.533188	1	1	0.897897
bHLH	TCP5	GGGACCAY	270	0.999353	0.249196	0.291049	0.232597	0.536378	0.457769	1	0.705928	1	1	0.974416
bHLH	TCP19	NNGGNCCCAC	320	0.106245	0.568744	1	1	0.597829	0.606451	1	0.765508	1	1	0.626443
bHLH	PIF1	NNNNNNNCACGTGN	170	0.255968	0.539902	0.194787	0.789021	1	0.532061	1	0.5374	1	1	0.669492
bHLH	BHLH104	NGCACGTGCN	26	1	0.170772	1	1	1	1	1	1	1	1	1
bHLH	DYT1	AGTGAAACACGTGA	1	1	1	1	1	1	1	1	1	1	1	1
