# Supplementary material for: Comparative transcriptomic analysis highlights contrasting levels of resistance of Vitis vinifera and Vitis amurensis to Botrytis cinerea
Source: Hortic Res. 2021 May 1;8:103. doi: 10.1038/s41438-021-00537-8 (PMC8087793; doi:10.1038/s41438-021-00537-8)
Supplement: Supplementary file 19 — Supplemental Table 7: Prediction of WRKY, MYB and ERF regulatory modules associated with functional categories [file 41438_2021_537_MOESM19_ESM.xlsx]

## Sheet: A
Supplemental Table 7: Prediction of WRKY, MYB and ERF regulatory modules associated with functional categories. A. Genes from cluster 3 containing WRKY- and MYB-binding motif(s) in their promoter regions and their functional categories. B. Genes from cluster 5 containing WRKY-binding motif(s) in their promoter region and their functional categories. C. Genes from cluster 13 containing WRKY- and E…
WRKY target genes
Gene	Motif	Functional Category	Gene Annotation
GSVIVG01006972001	WRKY18	Protein metabolic process	Subtilisin-like protease; contains IPR015500 (Peptidase S8, subtilisin-related), IPR023828 (Peptidase S8, subtilisin, Ser-active site)
GSVIVG01006972001	WRKY40
GSVIVG01006972001	WRKY48
GSVIVG01006972001	WRKY8
GSVIVG01009752001	WRKY15	Hormone-mediated signaling pathway; regulation of programmed cell death; jasmonic acid metabolic process	SAMT; contains IPR005299 (SAM dependent carboxyl methyltransferase)
GSVIVG01009752001	WRKY18
GSVIVG01009752001	WRKY2
GSVIVG01009752001	WRKY21
GSVIVG01009752001	WRKY23
GSVIVG01009752001	WRKY25
GSVIVG01009752001	WRKY30
GSVIVG01009752001	WRKY40
GSVIVG01009752001	WRKY48
GSVIVG01009752001	WRKY60
GSVIVG01009752001	WRKY62
GSVIVG01009752001	WRKY63
GSVIVG01009752001	WRKY75
GSVIVG01009752001	WRKY8
GSVIVG01011116001	WRKY2	Protein metabolic process	Xyloglucan-specific endoglucanase inhibitor protein; contains IPR001461 (Peptidase A1), IPR021109 (Aspartic peptidase)
GSVIVG01011116001	WRKY25
GSVIVG01011116001	WRKY40
GSVIVG01011116001	WRKY48
GSVIVG01011116001	WRKY75
GSVIVG01011116001	WRKY8
GSVIVG01021134001	WRKY40	Metabolic process	Orcinol O-methyltransferase-like protein; contains IPR001077 (O-methyltransferase, family 2)
GSVIVG01029186001	WRKY15	Cellular protein modification process	Hypro1; contains IPR002659 (Glycosyl transferase, family 31)
GSVIVG01029186001	WRKY18
GSVIVG01029186001	WRKY2
GSVIVG01029186001	WRKY21
GSVIVG01029186001	WRKY25
GSVIVG01029186001	WRKY30
GSVIVG01029186001	WRKY40
GSVIVG01029186001	WRKY43
GSVIVG01029186001	WRKY48
GSVIVG01029186001	WRKY62
GSVIVG01029186001	WRKY63
GSVIVG01029186001	WRKY75
GSVIVG01029186001	WRKY8
GSVIVG01031882001	WRKY40	Membrane organization	WD-40 repeat family protein; contains IPR015943 (WD40/YVTN repeat-like-containing domain), IPR020472 (G-protein beta WD-40 repeat)
GSVIVG01031882001	WRKY48
GSVIVG01031882001	WRKY62
GSVIVG01031882001	WRKY75
GSVIVG01034093001	WRKY18	DNA metabolic process	Cysteine/histidine-rich C1 domain-containing protein; contains IPR011424 (C1-like)
GSVIVG01034093001	WRKY40
GSVIVG01034093001	WRKY48
GSVIVG01034093001	WRKY75
GSVIVG01034093001	WRKY8
GSVIVG01034406001	WRKY40	Cellular protein modification process; cell recognition	Serine/threonine-protein kinase; contains IPR000742 (Epidermal growth factor-like domain), IPR000858 (S-locus glycoprotein), IPR003609 (Apple-like), IPR011009 (Protein kinase-like domain), IPR013320 (Concanavalin A-like lectin/glucanase, subgroup), IPR021820 (S-locus receptor kinase, C-terminal)
GSVIVG01034406001	WRKY48
GSVIVG01034406001	WRKY75
GSVIVG01035075001	WRKY40	Response to stress	Major allergen Mal d1; contains IPR000916 (Bet v I domain), IPR023393 (START-like domain), IPR024949 (Bet v I type allergen)
GSVIVG01035075001	WRKY48
GSVIVG01035075001	WRKY57
GSVIVG01035075001	WRKY75
GSVIVG01036279001	WRKY18	Response to bacterium; response to fungus	Wound-induced protein WIN1; contains IPR014733 (Barwin-like endoglucanase)
GSVIVG01036279001	WRKY40
GSVIVG01036279001	WRKY48
GSVIVG01036279001	WRKY75
GSVIVG01036279001	WRKY8
GSVIVG01036884001	WRKY15	Cellular protein modification process	Receptor-like kinase; contains IPR011009 (Protein kinase-like domain)
GSVIVG01036884001	WRKY18
GSVIVG01036884001	WRKY2
GSVIVG01036884001	WRKY21
GSVIVG01036884001	WRKY23
GSVIVG01036884001	WRKY25
GSVIVG01036884001	WRKY30
GSVIVG01036884001	WRKY40
GSVIVG01036884001	WRKY43
GSVIVG01036884001	WRKY48
GSVIVG01036884001	WRKY57
GSVIVG01036884001	WRKY63
GSVIVG01036884001	WRKY75
GSVIVG01036884001	WRKY8
GSVIVG01001658001	WRKY12	-	Unknown protein
GSVIVG01001658001	WRKY40
GSVIVG01006872001	WRKY40	Protein phosphorylation	Receptor-like protein kinase; contains IPR002902 (Gnk2-homologous domain), IPR011009 (Protein kinase-like domain), IPR013320 (Concanavalin A-like lectin/glucanase, subgroup)
GSVIVG01009107001	WRKY15	Response to stress; redox reaction; response to hydrogen peroxide	Peroxidase; contains IPR010255 (Haem peroxidase)
GSVIVG01009107001	WRKY18
GSVIVG01009107001	WRKY21
GSVIVG01009107001	WRKY23
GSVIVG01009107001	WRKY40
GSVIVG01009107001	WRKY43
GSVIVG01009107001	WRKY48
GSVIVG01009107001	WRKY57
GSVIVG01009107001	WRKY75
GSVIVG01009107001	WRKY8
GSVIVG01010387001	WRKY40	Innate immune response	Calmodulin-like protein; contains IPR011992 (EF-hand-like domain)
GSVIVG01010387001	WRKY75
GSVIVG01014497001	WRKY18	Cellular protein modification process; cell recognition	Serine/threonine-protein kinase; contains IPR000858 (S-locus glycoprotein), IPR003609 (Apple-like), IPR011009 (Protein kinase-like domain), IPR013320 (Concanavalin A-like lectin/glucanase, subgroup)
GSVIVG01014497001	WRKY21
GSVIVG01014497001	WRKY23
GSVIVG01014497001	WRKY40
GSVIVG01014497001	WRKY43
GSVIVG01014497001	WRKY48
GSVIVG01014497001	WRKY57
GSVIVG01014497001	WRKY75
GSVIVG01014497001	WRKY8
GSVIVG01017796001	WRKY40	Anion transport	CASP-like protein; contains IPR006702 (Uncharacterised protein family UPF0497, trans-membrane plant)
GSVIVG01017796001	WRKY75
GSVIVG01021829001	WRKY2	-	Neurogenic locus notch protein-like
GSVIVG01021829001	WRKY25
GSVIVG01021829001	WRKY40
GSVIVG01021829001	WRKY48
GSVIVG01021829001	WRKY62
GSVIVG01021829001	WRKY75
GSVIVG01021992001	WRKY40	Cell death; response to stress	Copine, putative; contains IPR002035 (von Willebrand factor, type A), IPR008973 (C2 calcium/lipid-binding domain, CaLB), IPR010734 (Copine)
GSVIVG01021992001	WRKY48
GSVIVG01021992001	WRKY62
GSVIVG01021992001	WRKY75
GSVIVG01029775001	WRKY18	Response to stress; redox reaction; response to hydrogen peroxide	Peroxidase; contains IPR010255 (Haem peroxidase)
GSVIVG01029775001	WRKY2
GSVIVG01029775001	WRKY25
GSVIVG01029775001	WRKY40
GSVIVG01029775001	WRKY48
GSVIVG01029775001	WRKY62
GSVIVG01029775001	WRKY75
GSVIVG01029776001	WRKY40	Response to stress; redox reaction; response to hydrogen peroxide	Peroxidase; contains IPR010255 (Haem peroxidase)
GSVIVG01029880001	WRKY2
GSVIVG01029880001	WRKY21
GSVIVG01029880001	WRKY25
GSVIVG01029880001	WRKY40
GSVIVG01029880001	WRKY48
GSVIVG01029880001	WRKY62
GSVIVG01029880001	WRKY75
GSVIVG01029880001	WRKY8	Phosphate-containing compound metabolic process	Acid phosphatase 1, putative; contains IPR005519 (Acid phosphatase (Class B)), IPR023214 (HAD-like domain)
GSVIVG01036966001	WRKY15	Cellular protein modification process	Receptor protein kinase-like protein; contains IPR001611 (Leucine-rich repeat), IPR011009 (Protein kinase-like domain)
GSVIVG01036966001	WRKY18
GSVIVG01036966001	WRKY2
GSVIVG01036966001	WRKY21
GSVIVG01036966001	WRKY23
GSVIVG01036966001	WRKY25
GSVIVG01036966001	WRKY30
GSVIVG01036966001	WRKY40
GSVIVG01036966001	WRKY48
GSVIVG01036966001	WRKY75
GSVIVG01036966001	WRKY8
GSVIVG01037851001	WRKY2	Regulation of gene expression	Putative zinc finger protein; contains IPR015880 (Zinc finger, C2H2-like)
GSVIVG01037851001	WRKY40
GSVIVG01037851001	WRKY48
GSVIVG01037851001	WRKY75
GSVIVG01005030001	WRKY15	Ethylene acid mediated signaling pathway; ethylene acid metabolic process	1-aminocyclopropane-1-carboxylate oxidase, putative; contains IPR002283 (Isopenicillin N synthase), IPR026992 (Non-haem dioxygenase N-terminal domain), IPR027443 (Isopenicillin N synthase-like)
GSVIVG01005030001	WRKY18
GSVIVG01005030001	WRKY2
GSVIVG01005030001	WRKY21
GSVIVG01005030001	WRKY23
GSVIVG01005030001	WRKY25
GSVIVG01005030001	WRKY30
GSVIVG01005030001	WRKY40
GSVIVG01005030001	WRKY48
GSVIVG01005030001	WRKY60
GSVIVG01005030001	WRKY62
GSVIVG01005030001	WRKY63
GSVIVG01005030001	WRKY75
GSVIVG01005030001	WRKY8
GSVIVG01008997001	WRKY15	Pyruvate metabolic process	2,3-bisphosphoglycerate-dependent phosphoglycerate mutase; contains IPR005952 (Phosphoglycerate mutase 1)
GSVIVG01008997001	WRKY18
GSVIVG01008997001	WRKY21
GSVIVG01008997001	WRKY40
GSVIVG01008997001	WRKY48
GSVIVG01008997001	WRKY75
GSVIVG01008997001	WRKY8
GSVIVG01010378001	WRKY15	Salicylic acid metabolic process	Calmodulin-like protein; contains IPR011992 (EF-hand-like domain)
GSVIVG01010378001	WRKY18
GSVIVG01010378001	WRKY2
GSVIVG01010378001	WRKY21
GSVIVG01010378001	WRKY25
GSVIVG01010378001	WRKY40
GSVIVG01010378001	WRKY48
GSVIVG01010378001	WRKY60
GSVIVG01010378001	WRKY62
GSVIVG01010378001	WRKY63
GSVIVG01010378001	WRKY75
GSVIVG01010378001	WRKY8
GSVIVG01011393001	WRKY18	Pyruvate metabolic process; phosphorylation	Putative phosphofructokinase; contains IPR000023 (Phosphofructokinase domain), IPR012004 (Pyrophosphate-dependent phosphofructokinase TP0108), IPR022953 (Phosphofructokinase)
GSVIVG01011393001	WRKY2
GSVIVG01011393001	WRKY21
GSVIVG01011393001	WRKY25
GSVIVG01011393001	WRKY38
GSVIVG01011393001	WRKY40
GSVIVG01011393001	WRKY45
GSVIVG01011393001	WRKY48
GSVIVG01011393001	WRKY60
GSVIVG01011393001	WRKY62
GSVIVG01011393001	WRKY75
GSVIVG01011393001	WRKY8
GSVIVG01011565001	WRKY40	L-ascorbic acid metabolic process; hexose metabolic process; polyamine metabolic process	Glutamate decarboxylase; contains IPR002129 (Pyridoxal phosphate-dependent decarboxylase), IPR015424 (Pyridoxal phosphate-dependent transferase)
GSVIVG01011565001	WRKY63
GSVIVG01011858001	WRKY40	Callose metabolism	Core-2/I-branching beta-1,6-N-acetylglucosaminyltransferase family protein; contains IPR003406 (Glycosyl transferase, family 14)
GSVIVG01011858001	WRKY48
GSVIVG01011858001	WRKY75
GSVIVG01012168001	WRKY40	Defense response	Disease resistance protein; contains IPR000767 (Disease resistance protein), IPR025875 (Leucine rich repeat 4), IPR027417 (P-loop containing nucleoside triphosphate hydrolase)
GSVIVG01012168001	WRKY48
GSVIVG01012168001	WRKY75
GSVIVG01012343001	WRKY40	Lignin metabolic process; Redox reaction	Putative laccase; contains IPR017761 (Laccase)
GSVIVG01012343001	WRKY48
GSVIVG01012343001	WRKY75
GSVIVG01012343001	WRKY8
GSVIVG01014205001	WRKY18	Cellular protein modification process; innate immune response	G-type lectin S-receptor-like serine/threonine-protein kinase; contains IPR001480 (Bulb-type lectin domain), IPR013227 (PAN-2 domain), IPR024179 (S-locus glycoprotein, mannose-binding-type)
GSVIVG01014205001	WRKY2
GSVIVG01014205001	WRKY21
GSVIVG01014205001	WRKY40
GSVIVG01014205001	WRKY48
GSVIVG01014205001	WRKY75
GSVIVG01014205001	WRKY8
GSVIVG01017838001	WRKY40	Nucleoside metabolism	Inosine-uridine preferring nucleoside hydrolase, putative; contains IPR001910 (Inosine/uridine-preferring nucleoside hydrolase domain), IPR023186 (Inosine/uridine-preferring nucleoside hydrolase)
GSVIVG01018306001	WRKY18	Plant-pathogen interaction	Ankyrin repeat-containing protein; contains IPR026961 (PGG domain)
GSVIVG01018306001	WRKY2
GSVIVG01018306001	WRKY25
GSVIVG01018306001	WRKY40
GSVIVG01018306001	WRKY48
GSVIVG01018306001	WRKY63
GSVIVG01018306001	WRKY75
GSVIVG01020585001	WRKY15	Amino acid metabolic process	Aminotransferase family protein; contains IPR021178 (Tyrosine transaminase)
GSVIVG01020585001	WRKY18
GSVIVG01020585001	WRKY23
GSVIVG01020585001	WRKY40
GSVIVG01020585001	WRKY48
GSVIVG01020585001	WRKY62
GSVIVG01020585001	WRKY75
GSVIVG01020585001	WRKY8
GSVIVG01020586001	WRKY18	Amino acid metabolic process	Tyrosine aminotransferase, putative; contains IPR015424 (Pyridoxal phosphate-dependent transferase)
GSVIVG01020586001	WRKY40
GSVIVG01020586001	WRKY48
GSVIVG01020665001	WRKY15	Regulation of gene expression	Ring finger protein, putative; contains IPR013083 (Zinc finger, RING/FYVE/PHD-type)
GSVIVG01020665001	WRKY18
GSVIVG01020665001	WRKY2
GSVIVG01020665001	WRKY21
GSVIVG01020665001	WRKY23
GSVIVG01020665001	WRKY25
GSVIVG01020665001	WRKY40
GSVIVG01020665001	WRKY43
GSVIVG01020665001	WRKY48
GSVIVG01020665001	WRKY75
GSVIVG01020665001	WRKY8
GSVIVG01021995001	WRKY18	Cell death; response to stress	Copine, putative; contains IPR002035 (von Willebrand factor, type A), IPR008973 (C2 calcium/lipid-binding domain, CaLB), IPR010734 (Copine)
GSVIVG01021995001	WRKY21
GSVIVG01021995001	WRKY23
GSVIVG01021995001	WRKY40
GSVIVG01021995001	WRKY43
GSVIVG01021995001	WRKY48
GSVIVG01021995001	WRKY75
GSVIVG01021995001	WRKY8
GSVIVG01022172001	WRKY15	Lignin metabolic process; Redox reaction; defense response, incompatible interaction	Laccase-11; contains IPR017760 (L-ascorbate oxidase, plants)
GSVIVG01022172001	WRKY18
GSVIVG01022172001	WRKY21
GSVIVG01022172001	WRKY23
GSVIVG01022172001	WRKY30
GSVIVG01022172001	WRKY40
GSVIVG01022172001	WRKY43
GSVIVG01022172001	WRKY48
GSVIVG01022172001	WRKY57
GSVIVG01022172001	WRKY75
GSVIVG01022172001	WRKY8
GSVIVG01022181001	WRKY15	Lignin metabolic process; Redox reaction	Laccase-1; contains IPR017760 (L-ascorbate oxidase, plants)
GSVIVG01022181001	WRKY18
GSVIVG01022181001	WRKY21
GSVIVG01022181001	WRKY23
GSVIVG01022181001	WRKY30
GSVIVG01022181001	WRKY40
GSVIVG01022181001	WRKY43
GSVIVG01022181001	WRKY48
GSVIVG01022181001	WRKY57
GSVIVG01022181001	WRKY75
GSVIVG01022181001	WRKY8
GSVIVG01022459001	WRKY18	Redox reaction	Cytochrome P450; contains IPR001128 (Cytochrome P450)
GSVIVG01022459001	WRKY2
GSVIVG01022459001	WRKY25
GSVIVG01022459001	WRKY40
GSVIVG01022459001	WRKY48
GSVIVG01022459001	WRKY62
GSVIVG01022459001	WRKY75
GSVIVG01024653001	WRKY15	Cellular polysaccharide metabolism process	UDP-glycosyltransferase 1; contains IPR002213 (UDP-glucuronosyl/UDP-glucosyltransferase)
GSVIVG01024653001	WRKY18
GSVIVG01024653001	WRKY21
GSVIVG01024653001	WRKY23
GSVIVG01024653001	WRKY40
GSVIVG01024653001	WRKY43
GSVIVG01024653001	WRKY48
GSVIVG01024653001	WRKY57
GSVIVG01024653001	WRKY75
GSVIVG01024653001	WRKY8
GSVIVG01024977001	WRKY18	Response to stimulus	Epsin-2; contains IPR008942 (ENTH/VHS)
GSVIVG01024977001	WRKY2
GSVIVG01024977001	WRKY25
GSVIVG01024977001	WRKY40
GSVIVG01024977001	WRKY48
GSVIVG01024977001	WRKY63
GSVIVG01024977001	WRKY75
GSVIVG01025254001	WRKY23	Intracellular signal transduction; hormone-mediated signaling pathway	At2g31940/F20M17.2
GSVIVG01025254001	WRKY40
GSVIVG01025254001	WRKY48
GSVIVG01025254001	WRKY75
GSVIVG01025254001	WRKY8
GSVIVG01027640001	WRKY15	Pyruvate metabolic process; carbohydrate metabolic process	Lactate dehydrogenase; contains IPR001557 (L-lactate/malate dehydrogenase)
GSVIVG01027640001	WRKY18
GSVIVG01027640001	WRKY21
GSVIVG01027640001	WRKY40
GSVIVG01027640001	WRKY43
GSVIVG01027640001	WRKY48
GSVIVG01027640001	WRKY75
GSVIVG01027640001	WRKY8
GSVIVG01029188001	WRKY40	Cellular protein modification process	Hypro1; contains IPR002659 (Glycosyl transferase, family 31)
GSVIVG01029188001	WRKY48
GSVIVG01029188001	WRKY75
GSVIVG01030245001	WRKY18	Abscisic acid metabolic process	Tasselseed2-like short-chain dehydrogenase/reductase; contains IPR002347 (Glucose/ribitol dehydrogenase)
GSVIVG01030245001	WRKY40
GSVIVG01030245001	WRKY48
GSVIVG01030245001	WRKY63
GSVIVG01033488001	WRKY18	Phosphorylation; cellular protein modification process	Lectin receptor-like kinase; contains IPR008985 (Concanavalin A-like lectin/glucanases superfamily), IPR011009 (Protein kinase-like domain)
GSVIVG01033488001	WRKY40
GSVIVG01033488001	WRKY48
GSVIVG01033488001	WRKY57
GSVIVG01033488001	WRKY75
GSVIVG01033488001	WRKY8
GSVIVG01035061001	WRKY15	Response to stress	Major allergen Mal d 1; contains IPR000916 (Bet v I domain), IPR023393 (START-like domain), IPR024949 (Bet v I type allergen)
GSVIVG01035061001	WRKY18
GSVIVG01035061001	WRKY21
GSVIVG01035061001	WRKY23
GSVIVG01035061001	WRKY40
GSVIVG01035061001	WRKY43
GSVIVG01035061001	WRKY48
GSVIVG01035061001	WRKY57
GSVIVG01035061001	WRKY75
GSVIVG01035061001	WRKY8
GSVIVG01000764001	WRKY15	Redox reaction	Cytochrome P450; contains IPR001128 (Cytochrome P450)
GSVIVG01000764001	WRKY2
GSVIVG01000764001	WRKY40
GSVIVG01000764001	WRKY48
GSVIVG01000764001	WRKY57
GSVIVG01000764001	WRKY75
GSVIVG01000764001	WRKY8
GSVIVG01002482001	WRKY15	Phosphorylation; cellular protein modification process	Cysteine-rich receptor-like protein kinase; contains IPR002902 (Gnk2-homologous domain), IPR011009 (Protein kinase-like domain)
GSVIVG01002482001	WRKY18
GSVIVG01002482001	WRKY2
GSVIVG01002482001	WRKY21
GSVIVG01002482001	WRKY25
GSVIVG01002482001	WRKY30
GSVIVG01002482001	WRKY40
GSVIVG01002482001	WRKY48
GSVIVG01002482001	WRKY60
GSVIVG01002482001	WRKY62
GSVIVG01002482001	WRKY63
GSVIVG01002482001	WRKY75
GSVIVG01002482001	WRKY8
GSVIVG01007754001	WRKY18	DNA metabolism	Poly [ADP-ribose] polymerase 15; contains IPR012317 (Poly(ADP-ribose) polymerase, catalytic domain), IPR022003 (RST domain of plant C-terminal)
GSVIVG01007754001	WRKY2
GSVIVG01007754001	WRKY25
GSVIVG01007754001	WRKY40
GSVIVG01007754001	WRKY48
GSVIVG01007754001	WRKY62
GSVIVG01007754001	WRKY75
GSVIVG01008780001	WRKY18	Phosphorylation; cellular protein modification process	Probable receptor-like protein kinase; contains IPR000742 (Epidermal growth factor-like domain), IPR011009 (Protein kinase-like domain), IPR013320 (Concanavalin A-like lectin/glucanase, subgroup), IPR025287 (Wall-associated receptor kinase galacturonan-binding domain)
GSVIVG01008780001	WRKY40
GSVIVG01008780001	WRKY48
GSVIVG01008780001	WRKY8
GSVIVG01015077001	WRKY18	Cell death; protein phosphorylation; defense response, incompatible interaction; salicylic acid mediated signaling pathway	Putative receptor-like protein kinase; contains IPR011009 (Protein kinase-like domain)
GSVIVG01015077001	WRKY21
GSVIVG01015077001	WRKY23
GSVIVG01015077001	WRKY40
GSVIVG01015077001	WRKY43
GSVIVG01015077001	WRKY48
GSVIVG01015077001	WRKY57
GSVIVG01015077001	WRKY75
GSVIVG01015077001	WRKY8
GSVIVG01015141001	WRKY38	Plant-pathogen interaction	Ankyrin repeat-containing protein, putative; contains IPR020683 (Ankyrin repeat-containing domain), IPR027001 (Caskin/Ankyrin repeat-containing protein)
GSVIVG01015141001	WRKY45
GSVIVG01015178001	WRKY40	Innate immune response	Calmodulin binding protein, putative; contains IPR000048 (IQ motif, EF-hand binding site)
GSVIVG01015178001	WRKY48
GSVIVG01015178001	WRKY62
GSVIVG01015178001	WRKY75
GSVIVG01026621001	WRKY40	Redox reaction	Monooxygenase; contains IPR003042 (Aromatic-ring hydroxylase-like)
GSVIVG01029773001	WRKY40	Response to stress; redox reaction	Peroxidase; contains IPR010255 (Haem peroxidase)
GSVIVG01029773001	WRKY43
GSVIVG01029773001	WRKY48
GSVIVG01029773001	WRKY57
GSVIVG01029773001	WRKY75
GSVIVG01029773001	WRKY8
GSVIVG01038241001	WRKY40	Cellular polysaccharide metabolism process	Polygalacturonase, putative; contains IPR000743 (Glycoside hydrolase, family 28), IPR011050 (Pectin lyase fold/virulence factor)
GSVIVG01008812001	WRKY18	Amino acid transport	Amino-acid permease, putative; contains IPR002293 (Amino acid/polyamine transporter I)
GSVIVG01008812001	WRKY2
GSVIVG01008812001	WRKY21
GSVIVG01008812001	WRKY23
GSVIVG01008812001	WRKY25
GSVIVG01008812001	WRKY40
GSVIVG01008812001	WRKY43
GSVIVG01008812001	WRKY48
GSVIVG01008812001	WRKY62
GSVIVG01008812001	WRKY75
GSVIVG01008812001	WRKY8
GSVIVG01013045001	WRKY2	Response to stress; redox reaction	Cytochrome P450; contains IPR001128 (Cytochrome P450)
GSVIVG01013045001	WRKY40
GSVIVG01013045001	WRKY48
GSVIVG01013045001	WRKY75
GSVIVG01019858001	WRKY18	Drug transport	Multidrug resistance protein MdtK; contains IPR002528 (Multi antimicrobial extrusion protein)
GSVIVG01019858001	WRKY40
GSVIVG01019858001	WRKY48
GSVIVG01019858001	WRKY75
GSVIVG01019858001	WRKY8
GSVIVG01020227001	WRKY40	Hydrogen peroxide metabolic process	Aldehyde dehydrogenase, putative; contains IPR016161 (Aldehyde/histidinol dehydrogenase)
GSVIVG01020227001	WRKY75
GSVIVG01022916001	WRKY18	-	Legumin-like protein; contains IPR006044 (11-S seed storage protein, plant)
GSVIVG01022916001	WRKY40
GSVIVG01022916001	WRKY43
GSVIVG01022916001	WRKY48
GSVIVG01022916001	WRKY62
GSVIVG01022916001	WRKY75
GSVIVG01022916001	WRKY8
GSVIVG01023245001	WRKY18	Negative regulation of peptidase activity; response to stress	Serine-type endopeptidase inhibitor, putative; contains IPR003465 (Proteinase inhibitor I20, Pin2)
GSVIVG01023245001	WRKY40
GSVIVG01031580001	WRKY15	Cellular polysaccharide metabolism process	UDP-glycosyltransferase 1; contains IPR002213 (UDP-glucuronosyl/UDP-glucosyltransferase)
GSVIVG01031580001	WRKY2
GSVIVG01031580001	WRKY21
GSVIVG01031580001	WRKY23
GSVIVG01031580001	WRKY40
GSVIVG01031580001	WRKY48
GSVIVG01031580001	WRKY75
GSVIVG01031580001	WRKY8
GSVIVG01031581001	WRKY12	Cellular polysaccharide metabolism process	UDP-glucosyltransferase, putative; contains IPR002213 (UDP-glucuronosyl/UDP-glucosyltransferase)
GSVIVG01038126001	WRKY15	Response to chitin	Chitinase 7; contains IPR016283 (Glycoside hydrolase, family 19), IPR023346 (Lysozyme-like domain)
GSVIVG01038126001	WRKY18
GSVIVG01038126001	WRKY2
GSVIVG01038126001	WRKY21
GSVIVG01038126001	WRKY25
GSVIVG01038126001	WRKY30
GSVIVG01038126001	WRKY40
GSVIVG01038126001	WRKY43
GSVIVG01038126001	WRKY48
GSVIVG01038126001	WRKY57
GSVIVG01038126001	WRKY62
GSVIVG01038126001	WRKY63
GSVIVG01038126001	WRKY75
GSVIVG01038126001	WRKY8
GSVIVG01010949001	WRKY40	Ion transmembrane transport	Probable potassium transport system protein kup 2; contains IPR003855 (K+ potassium transporter)
GSVIVG01012392001	WRKY40	Redox reaction; phenylpropanoid biosynthetic process	Cinnamoyl CoA reductase-like protein; contains IPR001509 (NAD-dependent epimerase/dehydratase), IPR016040 (NAD(P)-binding domain)
GSVIVG01012392001	WRKY48
GSVIVG01020617001	WRKY2	Response to stress	MLO-like protein; contains IPR004326 (Mlo-related protein)
GSVIVG01020617001	WRKY25
GSVIVG01020617001	WRKY40
GSVIVG01020617001	WRKY48
GSVIVG01020617001	WRKY63
GSVIVG01020617001	WRKY75
GSVIVG01024838001	WRKY40	Copper ion transport	Copper transporter; contains IPR007274 (Ctr copper transporter)
GSVIVG01024838001	WRKY48
GSVIVG01024838001	WRKY62
GSVIVG01024838001	WRKY75
GSVIVG01000401001	WRKY38	Terpenoid metabolism process	(R)-limonene synthase, putative; contains IPR008930 (Terpenoid cyclases/protein prenyltransferase alpha-alpha toroid), IPR008949 (Terpenoid synthase)
GSVIVG01000401001	WRKY45
GSVIVG01002947001	WRKY18	-	Protein PHLOEM PROTEIN 2-LIKE A10
GSVIVG01002947001	WRKY40
GSVIVG01011165001	WRKY40	Ethylene acid mediated signaling pathway; ethylene acid metabolic process; toxin metabolic process	1-aminocyclopropane-1-carboxylate oxidase; contains IPR005123 (Oxoglutarate/iron-dependent dioxygenase), IPR026992 (Non-haem dioxygenase N-terminal domain), IPR027443 (Isopenicillin N synthase-like)
GSVIVG01011165001	WRKY75
GSVIVG01022510001	WRKY40	Carboxylic acid transport	Probable carboxylesterase 15; contains IPR013094 (Alpha/beta hydrolase fold-3)
GSVIVG01022510001	WRKY48
GSVIVG01022510001	WRKY75
GSVIVG01016540001	WRKY18	Response to bacterium; response to osmotic stress; response to hormone	CASP-like protein 12; contains IPR006702 (Uncharacterised protein family UPF0497, trans-membrane plant)
GSVIVG01016540001	WRKY40
GSVIVG01016540001	WRKY75
GSVIVG01016540001	WRKY8
GSVIVG01017954001	WRKY23	Amino acid metabolic process	Amine oxidase; contains IPR000269 (Copper amine oxidase)
GSVIVG01017954001	WRKY40
GSVIVG01017954001	WRKY48
GSVIVG01017954001	WRKY75
GSVIVG01017954001	WRKY8
GSVIVG01027831001	WRKY15	Phosphorylation; cellular protein modification process	Receptor-like protein kinase; contains IPR011009 (Protein kinase-like domain), IPR013320 (Concanavalin A-like lectin/glucanase, subgroup)
GSVIVG01027831001	WRKY18
GSVIVG01027831001	WRKY2
GSVIVG01027831001	WRKY25
GSVIVG01027831001	WRKY40
GSVIVG01027831001	WRKY48
GSVIVG01027831001	WRKY60
GSVIVG01027831001	WRKY62
GSVIVG01027831001	WRKY75
GSVIVG01027831001	WRKY8
GSVIVG01037247001	WRKY40	Regulation of gene expression	F-box family protein
GSVIVG01037247001	WRKY75
GSVIVG01012932001	WRKY2	Negative regulation of peptidase activity; response to stress	Kunitz trypsin inhibitor; contains IPR002160 (Proteinase inhibitor I3, Kunitz legume)
GSVIVG01012932001	WRKY25
GSVIVG01012932001	WRKY40
GSVIVG01012932001	WRKY48
GSVIVG01012932001	WRKY62
GSVIVG01012932001	WRKY75
GSVIVG01015139001	WRKY15	Plant-pathogen interaction	Ankyrin repeat family protein; contains IPR020683 (Ankyrin repeat-containing domain), IPR026961 (PGG domain), IPR027001 (Caskin/Ankyrin repeat-containing protein)
GSVIVG01015139001	WRKY18
GSVIVG01015139001	WRKY2
GSVIVG01015139001	WRKY21
GSVIVG01015139001	WRKY25
GSVIVG01015139001	WRKY40
GSVIVG01015139001	WRKY48
GSVIVG01015139001	WRKY62
GSVIVG01015139001	WRKY63
GSVIVG01015139001	WRKY75
GSVIVG01015139001	WRKY8
GSVIVG01009462001	WRKY40	Callose metabolism process	N-hydroxycinnamoyl/benzoyltransferase 5; contains IPR003480 (Transferase), IPR023213 (Chloramphenicol acetyltransferase-like domain)
GSVIVG01009462001	WRKY43
GSVIVG01009462001	WRKY48
GSVIVG01009462001	WRKY75
GSVIVG01013202001	WRKY18	Regulation of gene expression	AT-hook DNA-binding protein; contains IPR014476 (Predicted AT-hook DNA-binding)
GSVIVG01013202001	WRKY2
GSVIVG01013202001	WRKY21
GSVIVG01013202001	WRKY25
GSVIVG01013202001	WRKY40
GSVIVG01013202001	WRKY48
GSVIVG01013202001	WRKY60
GSVIVG01013202001	WRKY62
GSVIVG01013202001	WRKY63
GSVIVG01013202001	WRKY75
GSVIVG01013202001	WRKY8
GSVIVG01026502001	WRKY12	Amino acid metabolic process	Cysteine desulfurase; contains IPR015424 (Pyridoxal phosphate-dependent transferase)
GSVIVG01030637001	WRKY40	Cell death; response to stress	Cysteine-rich repeat secretory protein; contains IPR002902 (Gnk2-homologous domain)
GSVIVG01030637001	WRKY48
GSVIVG01030637001	WRKY75
GSVIVG01030637001	WRKY8
GSVIVG01005845001	WRKY40	Response to stress	Late embryogenesis abundant-related protein; contains IPR009646 (Root cap)
GSVIVG01005845001	WRKY75
GSVIVG01018622001	WRKY18	Cell wall organization; polysaccharide catabolic process	Pectinesterase; contains IPR011050 (Pectin lyase fold/virulence factor)
GSVIVG01018622001	WRKY21
GSVIVG01018622001	WRKY23
GSVIVG01018622001	WRKY40
GSVIVG01018622001	WRKY43
GSVIVG01018622001	WRKY48
GSVIVG01018622001	WRKY57
GSVIVG01018622001	WRKY62
GSVIVG01018622001	WRKY75
GSVIVG01018622001	WRKY8
GSVIVG01012768001	WRKY2	Protein transport	Coatomer beta subunit, putative; contains IPR015943 (WD40/YVTN repeat-like-containing domain), IPR020472 (G-protein beta WD-40 repeat)
GSVIVG01012768001	WRKY40
GSVIVG01012768001	WRKY48
GSVIVG01012768001	WRKY75
GSVIVG01010589001	WRKY18	Phenylpropanoid biosynthetic process; response to stress	Chalcone synthase; contains IPR011141 (Polyketide synthase, type III), IPR016039 (Thiolase-like)
GSVIVG01010589001	WRKY2
GSVIVG01010589001	WRKY25
GSVIVG01010589001	WRKY40
GSVIVG01010589001	WRKY48
GSVIVG01010589001	WRKY62
GSVIVG01010589001	WRKY75
GSVIVG01028935001	WRKY40	-	PAR-1a protein; contains IPR009489 (PAR1)
GSVIVG01028935001	WRKY75
GSVIVG01009108001	WRKY40	Response to stress; redox reaction; response to hydrogen peroxide	Peroxidase protein; contains IPR010255 (Haem peroxidase)
GSVIVG01000403001	WRKY38	Terpenoid metabolism process	(R)-limonene synthase, putative; contains IPR008930 (Terpenoid cyclases/protein prenyltransferase alpha-alpha toroid)
GSVIVG01000403001	WRKY45
MYB target genes
Gene	Motif	Functional Category	Gene Annotation
GSVIVG01000103001	MYB24	Response to stress	Germin-like protein 4; contains IPR001929 (Germin)
GSVIVG01000401001	MYB111	Terpenoid metabolism process	(R)-limonene synthase, putative; contains IPR008930 (Terpenoid cyclases/protein prenyltransferase alpha-alpha toroid), IPR008949 (Terpenoid synthase)
GSVIVG01000401001	MYB3
GSVIVG01000401001	MYB4
GSVIVG01000401001	MYB46
GSVIVG01000403001	MYB111	Terpenoid metabolism process	(R)-limonene synthase, putative; contains IPR008930 (Terpenoid cyclases/protein prenyltransferase alpha-alpha toroid)
GSVIVG01000403001	MYB4
GSVIVG01000403001	P0510F09.23
GSVIVG01000403001	TRB2
GSVIVG01000764001	KAN1	Response to stress; redox reaction	Cytochrome P450; contains IPR001128 (Cytochrome P450)
GSVIVG01001575001	KAN1	Cellular protein modification process; cell recognition	Receptor-kinase, putative; contains IPR001611 (Leucine-rich repeat)
GSVIVG01001575001	P0510F09.23
GSVIVG01001575001	TRB2
GSVIVG01002482001	ARR1	Phosphate-containing compound metabolic process; cellular protein modification process; cell recognition	Cysteine-rich receptor-like protein kinase; contains IPR002902 (Gnk2-homologous domain), IPR011009 (Protein kinase-like domain)
GSVIVG01002482001	ARR2
GSVIVG01002482001	KAN1
GSVIVG01002482001	MYB111
GSVIVG01002482001	MYB24
GSVIVG01002482001	MYB4
GSVIVG01002482001	MYB46
GSVIVG01005167001	CCA1
GSVIVG01005167001	KAN1	Phosphate-containing compound metabolic process; cellular protein modification process; cell recognition	Cysteine-rich receptor-like protein kinase; contains IPR002902 (Gnk2-homologous domain)
GSVIVG01005845001	MYB4	Response to stress	Late embryogenesis abundant-related protein; contains IPR009646 (Root cap)
GSVIVG01006512001	MYB4	Cellular protein modification process; cell recognition	Receptor-like protein kinase; contains IPR011009 (Protein kinase-like domain)
GSVIVG01006512001	P0510F09.23
GSVIVG01006681001	ARR11	Cellular protein modification process; cell recognition	Serine-threonine protein kinase, plant-type, putative; contains IPR002902 (Gnk2-homologous domain)
GSVIVG01006742001	ARR11	Cellular protein modification process; cell recognition	Putative receptor-like protein kinase 4; contains IPR011009 (Protein kinase-like domain)
GSVIVG01006872001	GT-1	Cellular protein modification process; cell recognition	Receptor-like protein kinase; contains IPR002902 (Gnk2-homologous domain), IPR011009 (Protein kinase-like domain), IPR013320 (Concanavalin A-like lectin/glucanase, subgroup)
GSVIVG01006872001	KAN1
GSVIVG01006972001	ARR10	Protein metabolic process	Subtilisin-like protease; contains IPR015500 (Peptidase S8, subtilisin-related), IPR023828 (Peptidase S8, subtilisin, Ser-active site)
GSVIVG01007119001	ARR1	-	Protein CHUP1
GSVIVG01007119001	ARR10
GSVIVG01007119001	GT-1
GSVIVG01007610001	ARR10	Response to stress; redox reaction	Cytochrome P450, putative; contains IPR001128 (Cytochrome P450)
GSVIVG01008324001	KAN1	Salicylic acid metabolic process; response to bacterium; defense response, incompatible interaction	Calmodulin binding protein-like protein; contains IPR012416 (Calmodulin binding protein-like)
GSVIVG01008780001	GT-1	Cellular protein modification process; cell recognition	Probable receptor-like protein kinase; contains IPR000742 (Epidermal growth factor-like domain), IPR011009 (Protein kinase-like domain), IPR013320 (Concanavalin A-like lectin/glucanase, subgroup), IPR025287 (Wall-associated receptor kinase galacturonan-binding domain)
GSVIVG01008812001	ARR10	Amino acid transport	Amino-acid permease, putative; contains IPR002293 (Amino acid/polyamine transporter I)
GSVIVG01008812001	KAN1
GSVIVG01008997001	KAN1	Pyruvate metabolic process	2,3-bisphosphoglycerate-dependent phosphoglycerate mutase; contains IPR005952 (Phosphoglycerate mutase 1)
GSVIVG01008997001	MYB111
GSVIVG01008997001	MYB24
GSVIVG01008997001	MYB4
GSVIVG01008997001	MYB46
GSVIVG01009595001	CCA1	-	Unknown protein
GSVIVG01009595001	GT-1
GSVIVG01009602001	GT-1	Response to stress; redox reaction	Cytochrome P450; contains IPR001128 (Cytochrome P450)
GSVIVG01009621001	ARR2	-	Putative integral membrane protein; contains IPR005134 (Uncharacterised protein family UPF0114)
GSVIVG01009621001	KAN1
GSVIVG01009752001	ARR1	Hormone-mediated signaling pathway; regulation of programmed cell death; jasmonic acid metabolic process	SAMT; contains IPR005299 (SAM dependent carboxyl methyltransferase)
GSVIVG01009752001	ARR2
GSVIVG01010383001	CCA1	Innate immune response	Calmodulin-like protein; contains IPR011992 (EF-hand-like domain)
GSVIVG01010387001	KAN1	Innate immune response	Calmodulin-like protein; contains IPR011992 (EF-hand-like domain)
GSVIVG01010589001	MYB111	Phenylpropanoid biosynthetic process; response to stress	Chalcone synthase; contains IPR011141 (Polyketide synthase, type III), IPR016039 (Thiolase-like)
GSVIVG01010589001	MYB3
GSVIVG01010589001	MYB4
GSVIVG01010589001	MYB46
GSVIVG01010589001	P0510F09.23
GSVIVG01010589001	TRB2
GSVIVG01010949001	ARR10	Ion transmembrane transport	Probable potassium transport system protein kup 2; contains IPR003855 (K+ potassium transporter)
GSVIVG01010949001	P0510F09.23
GSVIVG01010949001	TRB2
GSVIVG01011116001	MYB4	Protein metabolic process	Xyloglucan-specific endoglucanase inhibitor protein; contains IPR001461 (Peptidase A1), IPR021109 (Aspartic peptidase)
GSVIVG01011144001	P0510F09.23	-	Unknown protein
GSVIVG01011144001	TRB2
GSVIVG01011144001	myb.Ph3
GSVIVG01011165001	ARR10	Ethylene acid mediated signaling pathway; ethylene acid metabolic process; toxin metabolic process	1-aminocyclopropane-1-carboxylate oxidase; contains IPR005123 (Oxoglutarate/iron-dependent dioxygenase), IPR026992 (Non-haem dioxygenase N-terminal domain), IPR027443 (Isopenicillin N synthase-like)
GSVIVG01012033001	CCA1	Peptide transport	Metal transporter protein; contains IPR004813 (Oligopeptide transporter, OPT superfamily)
GSVIVG01012168001	MYB111	Defense response	Disease resistance protein; contains IPR000767 (Disease resistance protein), IPR025875 (Leucine rich repeat 4), IPR027417 (P-loop containing nucleoside triphosphate hydrolase)
GSVIVG01012168001	MYB3
GSVIVG01012168001	MYB4
GSVIVG01012168001	MYB46
GSVIVG01012168001	P0510F09.23
GSVIVG01012168001	TRB2
GSVIVG01012343001	KAN1	Lignin metabolic process; Redox reaction	Putative laccase; contains IPR017761 (Laccase)
GSVIVG01012343001	MYB111
GSVIVG01012343001	MYB4
GSVIVG01012392001	P0510F09.23	-	Cinnamoyl CoA reductase-like protein; contains IPR001509 (NAD-dependent epimerase/dehydratase), IPR016040 (NAD(P)-binding domain)
GSVIVG01012392001	TRB2
GSVIVG01012768001	KAN1	Protein transport	Coatomer beta subunit, putative; contains IPR015943 (WD40/YVTN repeat-like-containing domain), IPR020472 (G-protein beta WD-40 repeat)
GSVIVG01012922001	KAN1	Negative regulation of peptidase activity	Kunitz trypsin inhibitor; contains IPR002160 (Proteinase inhibitor I3, Kunitz legume)
GSVIVG01012932001	KAN1	Negative regulation of peptidase activity	Kunitz trypsin inhibitor; contains IPR002160 (Proteinase inhibitor I3, Kunitz legume)
GSVIVG01012932001	MYB111
GSVIVG01012932001	MYB24
GSVIVG01012932001	MYB46
GSVIVG01012932001	MYB59
GSVIVG01013045001	MYB111	Response to stress; redox reaction	Cytochrome P450; contains IPR001128 (Cytochrome P450)
GSVIVG01013045001	MYB3
GSVIVG01013045001	MYB4
GSVIVG01013045001	MYB46
GSVIVG01013202001	GT-1	-	AT-hook DNA-binding protein; contains IPR014476 (Predicted AT-hook DNA-binding)
GSVIVG01013202001	KAN1
GSVIVG01013202001	TRB2
GSVIVG01013202001	myb.Ph3
GSVIVG01013208001	KAN1	-	Expansin L; contains IPR007118 (Expansin/Lol pI), IPR014733 (Barwin-like endoglucanase)
GSVIVG01013313001	ARR1	Cell death; response to stress	Copine, putative; contains IPR002035 (von Willebrand factor, type A), IPR008973 (C2 calcium/lipid-binding domain, CaLB), IPR010734 (Copine)
GSVIVG01013313001	KAN1
GSVIVG01013355001	MYB4	Response to stress; redox reaction	Cytochrome P450, putative; contains IPR001128 (Cytochrome P450)
GSVIVG01014205001	ARR1	Cellular protein modification process; cell recognition	G-type lectin S-receptor-like serine/threonine-protein kinase; contains IPR001480 (Bulb-type lectin domain), IPR013227 (PAN-2 domain), IPR024179 (S-locus glycoprotein, mannose-binding-type)
GSVIVG01014497001	KAN1	Cellular protein modification process; cell recognition	Serine/threonine-protein kinase; contains IPR000858 (S-locus glycoprotein), IPR003609 (Apple-like), IPR011009 (Protein kinase-like domain), IPR013320 (Concanavalin A-like lectin/glucanase, subgroup)
GSVIVG01015023001	ARR1	Auxin mediated signaling pathway	Auxin-induced protein 6B; contains IPR003676 (Auxin responsive SAUR protein)
GSVIVG01015023001	ARR2
GSVIVG01015023001	KAN1
GSVIVG01015077001	ARR11	Hormone-mediated signaling pathway; regulation of programmed cell death; protein phosphorylation; defense response, incompatible interaction; salicylic acid mediated signaling pathway	Putative receptor-like protein kinase; contains IPR011009 (Protein kinase-like domain)
GSVIVG01015125001	KAN1	Plant-pathogen interaction	Ankyrin repeat-containing protein, putative; contains IPR020683 (Ankyrin repeat-containing domain)
GSVIVG01015125001	myb.Ph3
GSVIVG01015139001	KAN1	Plant-pathogen interaction	Ankyrin repeat family protein; contains IPR020683 (Ankyrin repeat-containing domain), IPR026961 (PGG domain), IPR027001 (Caskin/Ankyrin repeat-containing protein)
GSVIVG01015139001	KAN4
GSVIVG01015178001	ARR10	Innate immune response	Calmodulin binding protein, putative; contains IPR000048 (IQ motif, EF-hand binding site)
GSVIVG01015178001	ARR11
GSVIVG01015178001	ARR14
GSVIVG01015178001	ARR18
GSVIVG01015178001	KAN1
GSVIVG01015178001	P0510F09.23
GSVIVG01015178001	TRB2
GSVIVG01015298001	ARR10	Cellular protein modification process; phosphorylation	Receptor-like protein kinase; contains IPR011009 (Protein kinase-like domain), IPR013210 (Leucine-rich repeat-containing N-terminal, type 2)
GSVIVG01015298001	MYB111
GSVIVG01015298001	MYB24
GSVIVG01015298001	MYB3
GSVIVG01015298001	MYB4
GSVIVG01015298001	MYB46
GSVIVG01015402001	KAN1	-	Unknown protein
GSVIVG01015402001	P0510F09.23
GSVIVG01015402001	TRB2
GSVIVG01015780001	ARR11	Response to organonitrogen compound	Unknown protein
GSVIVG01015788001	ARR11
GSVIVG01015875001	KAN1	-	Unknown protein
GSVIVG01016540001	KAN1	Response to bacterium; response to hormone	CASP-like protein 12; contains IPR006702 (Uncharacterised protein family UPF0497, trans-membrane plant)
GSVIVG01016540001	P0510F09.23
GSVIVG01016540001	TRB2
GSVIVG01017189001	MYB4	Drug transport	Pleiotropic drug resistance ABC transporter family protein; contains IPR013525 (ABC-2 type transporter)
GSVIVG01017223001	GT-1	Boron transport	Boron transporter, putative; contains IPR003020 (Bicarbonate transporter, eukaryotic)
GSVIVG01017223001	P0510F09.23
GSVIVG01017796001	ARR1	Response to bacterium; response to hormone	CASP-like protein; contains IPR006702 (Uncharacterised protein family UPF0497, trans-membrane plant)
GSVIVG01017838001	KAN1	Nucleoside metabolism	Inosine-uridine preferring nucleoside hydrolase, putative; contains IPR001910 (Inosine/uridine-preferring nucleoside hydrolase domain), IPR023186 (Inosine/uridine-preferring nucleoside hydrolase)
GSVIVG01017838001	P0510F09.23
GSVIVG01017937001	ARR10	Hexose transport; amino acid transport	Hexose transporter; contains IPR005828 (General substrate transporter), IPR016196 (Major facilitator superfamily domain, general substrate transporter)
GSVIVG01017937001	KAN1
GSVIVG01017954001	KAN1	Amino acid metabolic process	Amine oxidase; contains IPR000269 (Copper amine oxidase)
GSVIVG01018306001	KAN1
GSVIVG01018306001	P0510F09.23	Plant-pathogen interaction	Ankyrin repeat-containing protein; contains IPR026961 (PGG domain)
GSVIVG01018306001	TRB2
GSVIVG01018323001	KAN1	Response to stress; redox reaction	Cytochrome P450; contains IPR001128 (Cytochrome P450)
GSVIVG01018323001	P0510F09.23
GSVIVG01018323001	TRB2
GSVIVG01018622001	KAN1	Cell wall organization; polysaccharide catabolic process	Pectinesterase; contains IPR011050 (Pectin lyase fold/virulence factor)
GSVIVG01018832001	MYB24	Response to stress; redox reaction	Cytochrome P450; contains IPR001128 (Cytochrome P450)
GSVIVG01018832001	MYB4
GSVIVG01019858001	myb.Ph3	Drug transport	Multidrug resistance protein MdtK; contains IPR002528 (Multi antimicrobial extrusion protein)
GSVIVG01020227001	ARR11	Hydrogen peroxide metabolic process	Aldehyde dehydrogenase, putative; contains IPR016161 (Aldehyde/histidinol dehydrogenase)
GSVIVG01020227001	P0510F09.23
GSVIVG01020227001	TRB2
GSVIVG01020585001	P0510F09.23	Amino acid metabolic process	Aminotransferase family protein; contains IPR021178 (Tyrosine transaminase)
GSVIVG01020585001	TRB2
GSVIVG01020617001	GT-1	Response to stress	MLO-like protein; contains IPR004326 (Mlo-related protein)
GSVIVG01020665001	MYB4	Regulation of gene expression	Ring finger protein, putative; contains IPR013083 (Zinc finger, RING/FYVE/PHD-type)
GSVIVG01021134001	MYB24	Metabolic process	Orcinol O-methyltransferase-like protein; contains IPR001077 (O-methyltransferase, family 2)
GSVIVG01021514001	KAN1	Hormone-mediated signaling pathway; regulation of programmed cell death; jasmonic acid metabolic process	Protein TIFY 5A; contains IPR010399 (Tify), IPR018467 (CO/COL/TOC1, conserved site)
GSVIVG01021516001	KAN1	Hormone-mediated signaling pathway; regulation of programmed cell death; jasmonic acid metabolic process	Protein TIFY 5A; contains IPR010399 (Tify), IPR018467 (CO/COL/TOC1, conserved site)
GSVIVG01021549001	KAN1	-	Unknown protein
GSVIVG01021549001	KAN4
GSVIVG01021797001	ARR10	Innate immune response	Calmodulin, putative; contains IPR011992 (EF-hand-like domain)
GSVIVG01021992001	ARR10	Cell death; response to stress	Copine, putative; contains IPR002035 (von Willebrand factor, type A), IPR008973 (C2 calcium/lipid-binding domain, CaLB), IPR010734 (Copine)
GSVIVG01021995001	MYB24	Cell death; response to stress	Copine, putative; contains IPR002035 (von Willebrand factor, type A), IPR008973 (C2 calcium/lipid-binding domain, CaLB), IPR010734 (Copine)
GSVIVG01021995001	P0510F09.23	Cellular protein modification process; phosphorylation	Serine/threonine-protein kinase 25; contains IPR011009 (Protein kinase-like domain)
GSVIVG01022117001	ARR1
GSVIVG01022117001	KAN1
GSVIVG01022117001	MYB4
GSVIVG01022169001	KAN1	Lignin metabolic process; Redox reaction; defense response, incompatible interaction	Laccase; contains IPR008972 (Cupredoxin)
GSVIVG01022172001	ARR10	Lignin metabolic process; Redox reaction; defense response, incompatible interaction	Laccase-11; contains IPR017760 (L-ascorbate oxidase, plants)
GSVIVG01022172001	KAN1
GSVIVG01022181001	KAN1	Lignin metabolic process; Redox reaction; defense response, incompatible interaction	Laccase-1; contains IPR017760 (L-ascorbate oxidase, plants)
GSVIVG01022510001	ARR10	Carboxylic acid transport	Probable carboxylesterase 15; contains IPR013094 (Alpha/beta hydrolase fold-3)
GSVIVG01022510001	KAN1
GSVIVG01022907001	CDC5	-	Legumin-like protein; contains IPR014710 (RmlC-like jelly roll fold)
GSVIVG01022907001	KAN1
GSVIVG01022913001	ARR1	-	Glutelin type-B; contains IPR014710 (RmlC-like jelly roll fold)
GSVIVG01022913001	ARR2
GSVIVG01022913001	MYB24
GSVIVG01022916001	KAN1	-	Legumin-like protein; contains IPR006044 (11-S seed storage protein, plant)
GSVIVG01023245001	CCA1	Negative regulation of peptidase activity; response to stress	Serine-type endopeptidase inhibitor, putative; contains IPR003465 (Proteinase inhibitor I20, Pin2)
GSVIVG01024600001	MYB24	Response to stress; redox reaction; response to hydrogen peroxide	Putative peroxidase; contains IPR010255 (Haem peroxidase)
GSVIVG01024600001	MYB59
GSVIVG01024600001	P0510F09.23
GSVIVG01024600001	TRB2
GSVIVG01024653001	ARR10	Cellular polysaccharide metabolism process	UDP-glycosyltransferase 1; contains IPR002213 (UDP-glucuronosyl/UDP-glucosyltransferase)
GSVIVG01024653001	ARR11
GSVIVG01024653001	ARR14
GSVIVG01024653001	GT-1
GSVIVG01024653001	MYB111
GSVIVG01024653001	MYB3
GSVIVG01024653001	MYB4
GSVIVG01024653001	MYB46
GSVIVG01024656001	MYB24	Cellular polysaccharide metabolism process	UDP-glycosyltransferase 1; contains IPR002213 (UDP-glucuronosyl/UDP-glucosyltransferase)
GSVIVG01024977001	KAN1	Response to stimulus; ion transport	Epsin-2; contains IPR008942 (ENTH/VHS)
GSVIVG01025254001	CCA1	Intracellular signal transduction; hormone-mediated signaling pathway	At2g31940/F20M17.2
GSVIVG01025396001	KAN1	-	Unknown protein
GSVIVG01025396001	MYB4
GSVIVG01025780001	MYB59	Carboxylic acid transport	Probable carboxylesterase 6; contains IPR013094 (Alpha/beta hydrolase fold-3)
GSVIVG01026187001	MYB111	Phosphate-containing compound metabolic process; cellular protein modification process; cell recognition	Receptor-like kinase; contains IPR001611 (Leucine-rich repeat), IPR011009 (Protein kinase-like domain), IPR025875 (Leucine rich repeat 4)
GSVIVG01026187001	MYB4
GSVIVG01026196001	MYB111	Phosphate-containing compound metabolic process; cellular protein modification process; cell recognition	Receptor protein kinase-like protein; contains IPR001611 (Leucine-rich repeat), IPR011009 (Protein kinase-like domain), IPR013320 (Concanavalin A-like lectin/glucanase, subgroup)
GSVIVG01026196001	MYB4
GSVIVG01026502001	MYB4	Amino acid metabolic process	Cysteine desulfurase; contains IPR015424 (Pyridoxal phosphate-dependent transferase)
GSVIVG01026502001	P0510F09.23
GSVIVG01026502001	TRB2
GSVIVG01026621001	KAN1	Response to stress; redox reaction	Monooxygenase; contains IPR003042 (Aromatic-ring hydroxylase-like)
GSVIVG01026967001	Gam1	Coenzyme biosynthetic process	3-methyl-2-oxobutanoate hydroxymethyltransferase, putative; contains IPR003700 (Ketopantoate hydroxymethyltransferase)
GSVIVG01027512001	P0510F09.23	Response to stress; redox reaction	Cytochrome P450; contains IPR001128 (Cytochrome P450)
GSVIVG01027640001	KAN1	Pyruvate metabolic process; carbohydrate metabolic process	Lactate dehydrogenase; contains IPR001557 (L-lactate/malate dehydrogenase)
GSVIVG01027640001	MYB24
GSVIVG01027640001	MYB59
GSVIVG01028040001	ARR10	Cell wall organization; polysaccharide catabolic process	Pectinesterase; contains IPR006501 (Pectinesterase inhibitor), IPR011050 (Pectin lyase fold/virulence factor)
GSVIVG01028040001	MYB111
GSVIVG01028040001	MYB24
GSVIVG01028040001	MYB4
GSVIVG01028040001	P0510F09.23
GSVIVG01028040001	TRB2
GSVIVG01028060001	CCA1	Response to stress	Major allergen Mal d 1; contains IPR000916 (Bet v I domain), IPR023393 (START-like domain), IPR024949 (Bet v I type allergen)
GSVIVG01028060001	GT-1
GSVIVG01028935001	ARR2	-	PAR-1a protein; contains IPR009489 (PAR1)
GSVIVG01028935001	KAN1
GSVIVG01028935001	KAN4
GSVIVG01029171001	MYB111	External encapsulating structure organization; glucan metabolic process	Xyloglucan endotransglucosylase/hydrolase 9; contains IPR008985 (Concanavalin A-like lectin/glucanases superfamily)
GSVIVG01029171001	MYB24
GSVIVG01029171001	MYB4
GSVIVG01029186001	ARR1	Cellular protein modification process	Hypro1; contains IPR002659 (Glycosyl transferase, family 31)
GSVIVG01029186001	MYB24
GSVIVG01029188001	ARR11	Cellular protein modification process	Hypro1; contains IPR002659 (Glycosyl transferase, family 31)
GSVIVG01029188001	KAN1
GSVIVG01029773001	GT-1	Response to stress	Peroxidase; contains IPR010255 (Haem peroxidase)
GSVIVG01029773001	KAN1
GSVIVG01029773001	P0510F09.23
GSVIVG01029773001	TRB2
GSVIVG01029776001	ARR1	Response to stress	Peroxidase; contains IPR010255 (Haem peroxidase)
GSVIVG01029776001	ARR2
GSVIVG01029776001	KAN1
GSVIVG01029776001	P0510F09.23
GSVIVG01029880001	KAN1	Phosphate-containing compound metabolic process	Acid phosphatase 1, putative; contains IPR005519 (Acid phosphatase (Class B)), IPR023214 (HAD-like domain)
GSVIVG01030245001	ARR10	Abscisic acid metabolic process	Tasselseed2-like short-chain dehydrogenase/reductase; contains IPR002347 (Glucose/ribitol dehydrogenase)
GSVIVG01030245001	MYB24
GSVIVG01030245001	myb.Ph3
GSVIVG01030637001	KAN1	Cell death; response to stress	Cysteine-rich repeat secretory protein; contains IPR002902 (Gnk2-homologous domain)
GSVIVG01031581001	KAN1	Cellular polysaccharide metabolism process	UDP-glucosyltransferase, putative; contains IPR002213 (UDP-glucuronosyl/UDP-glucosyltransferase)
GSVIVG01031882001	KAN1	Membrane organization	WD-40 repeat family protein; contains IPR015943 (WD40/YVTN repeat-like-containing domain), IPR020472 (G-protein beta WD-40 repeat)
GSVIVG01032625001	MYB111	Drug transport	ABC transporter G family member; contains IPR013525 (ABC-2 type transporter), IPR027417 (P-loop containing nucleoside triphosphate hydrolase)
GSVIVG01032625001	MYB24
GSVIVG01032625001	MYB46
GSVIVG01032625001	MYB59
GSVIVG01033488001	P0510F09.23	Phosphorylation; cellular protein modification process	Lectin receptor-like kinase; contains IPR008985 (Concanavalin A-like lectin/glucanases superfamily), IPR011009 (Protein kinase-like domain)
GSVIVG01033488001	TRB2
GSVIVG01034093001	GT-1	DNA metabolic process	Cysteine/histidine-rich C1 domain-containing protein; contains IPR011424 (C1-like)
GSVIVG01034405001	KAN1	Cellular protein modification process; cell recognition	Serine/threonine-protein kinase; contains IPR000858 (S-locus glycoprotein), IPR001480 (Bulb-type lectin domain), IPR003609 (Apple-like)
GSVIVG01035013001	P0510F09.23	Cellular saccharide metabolism process	Beta-1,3-glucanase; contains IPR000490 (Glycoside hydrolase, family 17), IPR017853 (Glycoside hydrolase, superfamily)
GSVIVG01035013001	TRB2
GSVIVG01035059001	KAN1	Response to stress	Major allergen Mal d 1; contains IPR000916 (Bet v I domain), IPR023393 (START-like domain), IPR024949 (Bet v I type allergen)
GSVIVG01035059001	MYB111
GSVIVG01035059001	MYB24
GSVIVG01035059001	MYB3
GSVIVG01035059001	MYB4
GSVIVG01035059001	MYB46
GSVIVG01035059001	MYB59
GSVIVG01035060001	KAN1	Response to stress	Major allergen Mal d 1; contains IPR000916 (Bet v I domain), IPR023393 (START-like domain), IPR024949 (Bet v I type allergen)
GSVIVG01035060001	MYB24
GSVIVG01035060001	MYB59	Response to stress	Major allergen Mal d 1; contains IPR000916 (Bet v I domain), IPR023393 (START-like domain), IPR024949 (Bet v I type allergen)
GSVIVG01035061001	KAN1
GSVIVG01035075001	ARR11	Response to stress	Major allergen Mal d1; contains IPR000916 (Bet v I domain), IPR023393 (START-like domain), IPR024949 (Bet v I type allergen)
GSVIVG01035075001	MYB24
GSVIVG01036750001	MYB111	Polysaccharide metabolic process; external encapsulating structure organization; developmental cell growth; response to stress	Defensin-like protein; contains IPR008176 (Gamma thionin)
GSVIVG01036750001	MYB4
GSVIVG01036878001	KAN1	-	Unknown protein
GSVIVG01037247001	P0510F09.23	Regulation of gene expression	F-box family protein
GSVIVG01037247001	TRB2
GSVIVG01037543001	MYB24	Cellular saccharide metabolism process	Beta-D-glucosidase; contains IPR002772 (Glycoside hydrolase family 3 C-terminal domain), IPR017853 (Glycoside hydrolase, superfamily), IPR026892 (Glycoside hydrolase family 3)
GSVIVG01037543001	MYB59
GSVIVG01037543001	P0510F09.23
GSVIVG01037543001	TRB2
GSVIVG01037758001	CCA1	-	Pirin-like protein; contains IPR012093 (Pirin), IPR014710 (RmlC-like jelly roll fold)
GSVIVG01037851001	CCA1	Regulation of gene expression	Putative zinc finger protein; contains IPR015880 (Zinc finger, C2H2-like)
GSVIVG01037851001	KAN1
GSVIVG01038008001	KAN1	Phosphate-containing compound metabolic process; cellular protein modification process; cell recognition	Cysteine-rich receptor-like protein kinase; contains IPR002902 (Gnk2-homologous domain)
GSVIVG01038126001	P0510F09.23	Response to chitin	Chitinase 7; contains IPR016283 (Glycoside hydrolase, family 19), IPR023346 (Lysozyme-like domain)
GSVIVG01038444001	KAN1	Phosphorylation; cellular protein modification process	Receptor-kinase, putative; contains IPR001611 (Leucine-rich repeat)
GSVIVG01038444001	P0510F09.23
GSVIVG01038444001	TRB2
GSVIVG01038458001	P0510F09.23	Phosphorylation; cellular protein modification process	Receptor-kinase, putative
GSVIVG01038458001	TRB2
GSVIVG01038697001	KAN1	DNA metabolic process	Triacylglycerol lipase, putative; contains IPR002921 (Lipase, class 3)
GSVIVG01038697001	MYB4

## Sheet: B
Supplemental Table 7: Prediction of WRKY, MYB and ERF regulatory modules associated with functional categories. A. Genes from cluster 3 containing WRKY- and MYB-binding motif(s) in their promoter regions and their functional categories. B. Genes from cluster 5 containing WRKY-binding motif(s) in their promoter region and their functional categories. C. Genes from cluster 13 containing WRKY- and E…
WRKY target genes
Gene	Motif	Functional Category	Gene Annotation
GSVIVG01022329001	WRKY15	Amino acid transport	Amino-acid permease, putative; contains IPR002293 (Amino acid/polyamine transporter I)
GSVIVG01022329001	WRKY18
GSVIVG01022329001	WRKY2
GSVIVG01022329001	WRKY21
GSVIVG01022329001	WRKY25
GSVIVG01022329001	WRKY30
GSVIVG01022329001	WRKY40
GSVIVG01022329001	WRKY43
GSVIVG01022329001	WRKY48
GSVIVG01022329001	WRKY57
GSVIVG01022329001	WRKY63
GSVIVG01022329001	WRKY75
GSVIVG01022329001	WRKY8
GSVIVG01022606001	WRKY18	Cellular protein modification process	Calcium-dependent protein kinase; contains IPR011009 (Protein kinase-like domain), IPR011992 (EF-hand-like domain)
GSVIVG01022606001	WRKY40
GSVIVG01022606001	WRKY63
GSVIVG01028256001	WRKY2	Drug transport; phosphate ion transport	Lipid A export ATP-binding/permease protein MsbA; contains IPR011527 (ABC transporter, transmembrane domain, type 1), IPR027417 (P-loop containing nucleoside triphosphate hydrolase)
GSVIVG01028256001	WRKY40
GSVIVG01028256001	WRKY48
GSVIVG01028256001	WRKY75
GSVIVG01037640001	WRKY40	Phospholipid metabolic process	1-acyl-sn-glycerol-3-phosphate acyltransferase, putative; contains IPR002123 (Phospholipid/glycerol acyltransferase)
GSVIVG01037640001	WRKY75
GSVIVG01038622001	WRKY2	Hormone-mediated signaling pathway	Auxin-responsive family protein; contains IPR003676 (Auxin responsive SAUR protein)
GSVIVG01038622001	WRKY40
GSVIVG01038622001	WRKY48
GSVIVG01038622001	WRKY75
GSVIVG01001466001	WRKY18	Calcium ion transport; ion homeostasis; response to bacterium; regulation of programmed cell death	Putative calcium-transporting ATPase; contains IPR001757 (Cation-transporting P-type ATPase), IPR023214 (HAD-like domain), IPR023298 (P-type ATPase, transmembrane domain), IPR024750 (Calcium-transporting P-type ATPase, N-terminal autoinhibitory domain)
GSVIVG01001466001	WRKY2
GSVIVG01001466001	WRKY23
GSVIVG01001466001	WRKY25
GSVIVG01001466001	WRKY40
GSVIVG01001466001	WRKY48
GSVIVG01001466001	WRKY62
GSVIVG01001466001	WRKY63
GSVIVG01001466001	WRKY75
GSVIVG01001466001	WRKY8
GSVIVG01009616001	WRKY18	Salicylic acid mediated signaling pathway; response to fungus; regulation of programmed cell death; hormone-mediated signaling pathway; response to bacterium	Allene oxide synthase; contains IPR001128 (Cytochrome P450)
GSVIVG01009616001	WRKY40
GSVIVG01009616001	WRKY48
GSVIVG01009616001	WRKY63
GSVIVG01009616001	WRKY75
GSVIVG01014490001	WRKY40	Cellular protein modification process; cell recognition	Serine/threonine-protein kinase; contains IPR000858 (S-locus glycoprotein), IPR001480 (Bulb-type lectin domain), IPR003609 (Apple-like), IPR011009 (Protein kinase-like domain), IPR013320 (Concanavalin A-like lectin/glucanase, subgroup)
GSVIVG01016304001	WRKY40
GSVIVG01016304001	WRKY63	Defense response to fungus	MLO-like protein; contains IPR004326 (Mlo-related protein)
GSVIVG01024475001	WRKY40	L-ascorbic acid metabolic process; hexose metabolic process; polyamine metabolic process	Glutamate dehydrogenase; contains IPR006095 (Glutamate/phenylalanine/leucine/valine dehydrogenase), IPR016040 (NAD(P)-binding domain)
GSVIVG01024475001	WRKY48
GSVIVG01024475001	WRKY75
GSVIVG01024481001	WRKY38	L-ascorbic acid metabolic process; hexose metabolic process; polyamine metabolic process	Glutamate dehydrogenase; contains IPR006095 (Glutamate/phenylalanine/leucine/valine dehydrogenase), IPR016040 (NAD(P)-binding domain)
GSVIVG01024481001	WRKY45
GSVIVG01025514001	WRKY40	Jasmonic acid mediated signaling pathway; jasmonic acid metabolic process	Putative jasmonate O-methyltransferase; contains IPR005299 (SAM dependent carboxyl methyltransferase)
GSVIVG01025514001	WRKY48
GSVIVG01025514001	WRKY57
GSVIVG01025514001	WRKY75
GSVIVG01031128001	WRKY40	Programmed cell death	Respiratory burst oxidase, putative; contains IPR000778 (Cytochrome b245, heavy chain), IPR011992 (EF-hand-like domain), IPR013130 (Ferric reductase transmembrane component-like domain), IPR017938 (Riboflavin synthase-like beta-barrel)
GSVIVG01031128001	WRKY75
GSVIVG01032458001	WRKY40	Phenylaprapanoidmetabolic process	Cinnamoyl-CoA reductase, putative; contains IPR016040 (NAD(P)-binding domain)
GSVIVG01032458001	WRKY48
GSVIVG01032458001	WRKY62
GSVIVG01032458001	WRKY75
GSVIVG01000967001	WRKY18	Jasmonic acid mediated signaling pathway; jasmonic acid metabolic process	Jasmonate ZIM domain protein l; contains IPR010399 (Tify), IPR018467 (CO/COL/TOC1, conserved site)
GSVIVG01000967001	WRKY40
GSVIVG01010382001	WRKY40	Salicylic acid metabolic process	Calmodulin-like protein; contains IPR011992 (EF-hand-like domain)
GSVIVG01010382001	WRKY75
GSVIVG01012229001	WRKY15	-	Methylesterase
GSVIVG01012229001	WRKY18
GSVIVG01012229001	WRKY21
GSVIVG01012229001	WRKY40
GSVIVG01012229001	WRKY43
GSVIVG01012229001	WRKY48
GSVIVG01012229001	WRKY62
GSVIVG01012229001	WRKY75
GSVIVG01012229001	WRKY8
GSVIVG01019691001	WRKY18	Flavonoid biosynthetic process; phenylpropanoid biosynthetic process	O-methyltransferase; contains IPR016461 (Caffeate O-methyltransferase (COMT) family)
GSVIVG01019691001	WRKY40
GSVIVG01034731001	WRKY18	Amino acid transport	Proline transporter; contains IPR013057 (Amino acid transporter, transmembrane)
GSVIVG01034731001	WRKY40
GSVIVG01034731001	WRKY43
GSVIVG01034731001	WRKY48
GSVIVG01034731001	WRKY63
GSVIVG01034731001	WRKY75
GSVIVG01034731001	WRKY8
GSVIVG01008985001	WRKY2	Sulfate transport	Sulfate transporter; contains IPR001902 (Sulphate anion transporter)
GSVIVG01008985001	WRKY21
GSVIVG01008985001	WRKY25
GSVIVG01008985001	WRKY40
GSVIVG01008985001	WRKY48
GSVIVG01008985001	WRKY75
GSVIVG01008985001	WRKY8
GSVIVG01010385001	WRKY40	Innate immune response	Calmodulin-like protein; contains IPR011992 (EF-hand-like domain)
GSVIVG01010385001	WRKY43
GSVIVG01010385001	WRKY75
GSVIVG01025504001	WRKY40	Pyruvate metabolic process	Pyruvate kinase; contains IPR001697 (Pyruvate kinase)
GSVIVG01025504001	WRKY43
GSVIVG01025504001	WRKY48
GSVIVG01025504001	WRKY75
GSVIVG01025504001	WRKY8
GSVIVG01000550001	WRKY40	pyridine nucleotide biosynthetic process	Fe-S metabolism associated SufE; contains IPR003808 (Fe-S metabolism associated domain, SufE-like)
GSVIVG01000550001	WRKY75
GSVIVG01026627001	WRKY18	Redox reaction	Monooxygenase FAD-binding protein; contains IPR003042 (Aromatic-ring hydroxylase-like)
GSVIVG01026627001	WRKY2
GSVIVG01026627001	WRKY25
GSVIVG01026627001	WRKY40
GSVIVG01026627001	WRKY48
GSVIVG01026627001	WRKY62
GSVIVG01026627001	WRKY75
GSVIVG01026627001	WRKY8
GSVIVG01033978001	WRKY38	Cellular polysaccharide metabolism process	Lactosylceramide 4-alpha-galactosyltransferase, putative; contains IPR007577 (Glycosyltransferase, DXD sugar-binding motif), IPR007652 (Alpha 1,4-glycosyltransferase domain)
GSVIVG01033978001	WRKY45
GSVIVG01014485001	WRKY18	Cellular protein modification process; cell recognition	Serine/threonine-protein kinase; contains IPR000858 (S-locus glycoprotein), IPR003609 (Apple-like), IPR011009 (Protein kinase-like domain), IPR013320 (Concanavalin A-like lectin/glucanase, subgroup), IPR021820 (S-locus receptor kinase, C-terminal)
GSVIVG01014485001	WRKY40
GSVIVG01014485001	WRKY48
GSVIVG01014485001	WRKY75
GSVIVG01014485001	WRKY8
GSVIVG01005840001	WRKY18	Redox reaction	Putative NADH-dehydrogenase; contains IPR013027 (FAD-dependent pyridine nucleotide-disulphide oxidoreductase), IPR023753 (Pyridine nucleotide-disulphide oxidoreductase, FAD/NAD(P)-binding domain)
GSVIVG01005840001	WRKY2
GSVIVG01005840001	WRKY25
GSVIVG01005840001	WRKY40
GSVIVG01005840001	WRKY48
GSVIVG01005840001	WRKY62
GSVIVG01005840001	WRKY75
GSVIVG01015543001	WRKY40	Cellular lipid metabolic process	Phospholipase D; contains IPR008973 (C2 calcium/lipid-binding domain, CaLB), IPR015679 (Phospholipase D family), IPR024632 (Phospholipase D, C-terminal)
GSVIVG01015543001	WRKY75
GSVIVG01006399001	WRKY18	Terpene biosynthetic process	(R)-limonene synthase, putative; contains IPR008930 (Terpenoid cyclases/protein prenyltransferase alpha-alpha toroid), IPR008949 (Terpenoid synthase)
GSVIVG01006399001	WRKY40
GSVIVG01006399001	WRKY75
GSVIVG01006399001	WRKY8

## Sheet: C
Supplemental Table 7: Prediction of WRKY, MYB and ERF regulatory modules associated with functional categories. A. Genes from cluster 3 containing WRKY- and MYB-binding motif(s) in their promoter regions and their functional categories. B. Genes from cluster 5 containing WRKY-binding motif(s) in their promoter region and their functional categories. C. Genes from cluster 13 containing WRKY- and E…
WRKY target genes
Gene	Motif	Functional Category	Gene Annotation
GSVIVG01032747001	WRKY2	Hormone-mediated signaling pathway	Abscisic acid receptor PYL4; contains IPR023393 (START-like domain)
GSVIVG01032747001	WRKY25
GSVIVG01032747001	WRKY40
GSVIVG01032747001	WRKY48
GSVIVG01032747001	WRKY62
GSVIVG01032747001	WRKY75
GSVIVG01007860001	WRKY21	Defense response	Enhanced disease susceptibility 1; contains IPR002921 (Lipase, class 3)
GSVIVG01007860001	WRKY40
GSVIVG01007860001	WRKY43
GSVIVG01007860001	WRKY48
GSVIVG01007860001	WRKY75
GSVIVG01007860001	WRKY8
GSVIVG01019884001	WRKY18	Senescence	Senescence-inducible chloroplast stay-green protein; contains IPR024438 (Staygreen protein)
GSVIVG01019884001	WRKY23
GSVIVG01019884001	WRKY40
GSVIVG01019884001	WRKY48
GSVIVG01019884001	WRKY62
GSVIVG01019884001	WRKY75
GSVIVG01019884001	WRKY8
GSVIVG01007855001	WRKY18	Defense response	Enhanced disease susceptibility 1 protein
GSVIVG01007855001	WRKY2
GSVIVG01007855001	WRKY23
GSVIVG01007855001	WRKY25
GSVIVG01007855001	WRKY40
GSVIVG01007855001	WRKY43
GSVIVG01007855001	WRKY48
GSVIVG01007855001	WRKY75
GSVIVG01007855001	WRKY8
GSVIVG01011424001	WRKY18	Cellular polysaccharide biosynthetic process	Beta-1,3-galactosyltransferase; contains IPR002659 (Glycosyl transferase, family 31), IPR008985 (Concanavalin A-like lectin/glucanases superfamily)
GSVIVG01011424001	WRKY23
GSVIVG01011424001	WRKY40
GSVIVG01011424001	WRKY48
GSVIVG01011424001	WRKY75
GSVIVG01011424001	WRKY8
GSVIVG01016721001	WRKY18	Hormone-mediated signaling pathway	Jasmonate-zim-domain protein 1; contains IPR010399 (Tify), IPR018467 (CO/COL/TOC1, conserved site)
GSVIVG01016721001	WRKY2
GSVIVG01016721001	WRKY25
GSVIVG01016721001	WRKY40
GSVIVG01016721001	WRKY48
GSVIVG01016721001	WRKY62
GSVIVG01016721001	WRKY75
GSVIVG01026007001	WRKY2	Cellular protein modification process; response to organonitrogen compound; phosphorylation	Receptor kinase-like protein; contains IPR009091 (Regulator of chromosome condensation 1/beta-lactamase-inhibitor protein II), IPR011009 (Protein kinase-like domain), IPR013320 (Concanavalin A-like lectin/glucanase, subgroup)
GSVIVG01026007001	WRKY25
GSVIVG01026007001	WRKY40
GSVIVG01026007001	WRKY48
GSVIVG01026007001	WRKY62
GSVIVG01026007001	WRKY75
GSVIVG01015449001	WRKY15	Hormone-mediated signaling pathway	Auxin-responsive protein; contains IPR003311 (AUX/IAA protein)
GSVIVG01015449001	WRKY18
GSVIVG01015449001	WRKY2
GSVIVG01015449001	WRKY21
GSVIVG01015449001	WRKY25
GSVIVG01015449001	WRKY30
GSVIVG01015449001	WRKY40
GSVIVG01015449001	WRKY48
GSVIVG01015449001	WRKY63
GSVIVG01015449001	WRKY75
GSVIVG01015449001	WRKY8
GSVIVG01006023001	WRKY18	Lipid metabolism process	Adiponectin receptor protein; contains IPR004254 (Hly-III-related)
GSVIVG01006023001	WRKY40
GSVIVG01006023001	WRKY48
GSVIVG01006023001	WRKY75
GSVIVG01006023001	WRKY8
GSVIVG01038236001	WRKY18	DNA metabolic process	Putative quinone oxidoreductase; contains IPR002085 (Alcohol dehydrogenase superfamily, zinc-type), IPR011032 (GroES-like), IPR013149 (Alcohol dehydrogenase, C-terminal), IPR016040 (NAD(P)-binding domain)
GSVIVG01038236001	WRKY2
GSVIVG01038236001	WRKY25
GSVIVG01038236001	WRKY40
GSVIVG01038236001	WRKY48
GSVIVG01038236001	WRKY62
GSVIVG01038236001	WRKY75
GSVIVG01008991001	WRKY40	Fatty acid metabolic process	Acetyl-CoA carboxylase; contains IPR000022 (Carboxyl transferase), IPR000089 (Biotin/lipoyl attachment), IPR011761 (ATP-grasp fold), IPR011764 (Biotin carboxylation domain), IPR013537 (Acetyl-CoA carboxylase, central domain), IPR016185 (Pre-ATP-grasp domain)
GSVIVG01008991001	WRKY48
GSVIVG01008991001	WRKY75
GSVIVG01038233001	WRKY15	DNA metabolic process	Quinone oxidoreductase-like protein; contains IPR002085 (Alcohol dehydrogenase superfamily, zinc-type), IPR011032 (GroES-like), IPR013149 (Alcohol dehydrogenase, C-terminal), IPR016040 (NAD(P)-binding domain)
GSVIVG01038233001	WRKY18
GSVIVG01038233001	WRKY2
GSVIVG01038233001	WRKY21
GSVIVG01038233001	WRKY25
GSVIVG01038233001	WRKY40
GSVIVG01038233001	WRKY48
GSVIVG01038233001	WRKY63
GSVIVG01038233001	WRKY75
GSVIVG01038233001	WRKY8
GSVIVG01006265001	WRKY15	Cellulose metabolic process	Endo-1,4-beta-glucanase, putative; contains IPR001701 (Glycoside hydrolase, family 9), IPR008928 (Six-hairpin glycosidase-like)
GSVIVG01006265001	WRKY18
GSVIVG01006265001	WRKY21
GSVIVG01006265001	WRKY23
GSVIVG01006265001	WRKY30
GSVIVG01006265001	WRKY40
GSVIVG01006265001	WRKY43
GSVIVG01006265001	WRKY48
GSVIVG01006265001	WRKY57
GSVIVG01006265001	WRKY75
GSVIVG01006265001	WRKY8
GSVIVG01017836001	WRKY40	Cation transport	Solute carrier family 2, facilitated glucose transporter member 8; contains IPR005828 (General substrate transporter), IPR016196 (Major facilitator superfamily domain, general substrate transporter)
GSVIVG01017836001	WRKY48
GSVIVG01017836001	WRKY75
GSVIVG01026750001	WRKY18	Defense response	Putative disease resistance protein; contains IPR000767 (Disease resistance protein), IPR027417 (P-loop containing nucleoside triphosphate hydrolase)
GSVIVG01026750001	WRKY40
GSVIVG01026750001	WRKY63
GSVIVG01026750001	WRKY75
ERF target genes
Gene	Motif	Functional Category	Gene Annotation
GSVIVG01026007001	DREB1G	Cellular protein modification process; phosphorylation	Receptor kinase-like protein; contains IPR009091 (Regulator of chromosome condensation 1/beta-lactamase-inhibitor protein II), IPR011009 (Protein kinase-like domain), IPR013320 (Concanavalin A-like lectin/glucanase, subgroup)
GSVIVG01026007001	DREB2C
GSVIVG01026007001	ERF11
GSVIVG01026007001	ERF112
GSVIVG01007855001	ERF039	Defense response	Enhanced disease susceptibility 1 protein
GSVIVG01011424001	ERF018	Cellular polysaccharide biosynthetic process	Beta-1,3-galactosyltransferase; contains IPR002659 (Glycosyl transferase, family 31), IPR008985 (Concanavalin A-like lectin/glucanases superfamily)
GSVIVG01026750001	ERF098	Defense response	Putative disease resistance protein; contains IPR000767 (Disease resistance protein), IPR027417 (P-loop containing nucleoside triphosphate hydrolase)
GSVIVG01028143001	ERF043	Cellular monosaccharide biosynthetic process	Stachyose synthase; contains IPR008811 (Raffinose synthase), IPR013785 (Aldolase-type TIM barrel)
GSVIVG01028143001	PHYPADRAFT_173530
GSVIVG01028143001	PHYPADRAFT_28324
		Functional Category	Gene Annotation
