# Supplementary material for: Comparative transcriptomic analysis highlights contrasting levels of resistance of Vitis vinifera and Vitis amurensis to Botrytis cinerea
Source: Hortic Res. 2021 May 1;8:103. doi: 10.1038/s41438-021-00537-8 (PMC8087793; doi:10.1038/s41438-021-00537-8)
Supplement: Supplementary file 20 — Supplemental Table 8: Biology processes and genes selected from enriched GO terms in the selected modules [file 41438_2021_537_MOESM20_ESM.xlsx]

## Sheet: A
Supplemental Table 8: Biological processes and genes selected from enriched GO terms in the selected modules. A. Biological processes associated with enriched GO terms (q values ≤ 0.05) based on genes in the ‘coral2’, ‘plum1’, ‘darkgreen4’ and ‘lightsteelblue’ modules. B. Genes involved in selected biological processes from the modules described above. C. Several non-DEG WRKY genes displayed high…
Coral2
Processes	GeneRatio (1180)	BgRatio (15076)	q value
protein metabolic process	351	3570	0.000418389
cellular catabolic process	92	712	0.000580608
fatty acid catabolic process	30	154	0.00075875
monocarboxylic acid catabolic process	30	154	0.00075875
cellular lipid catabolic process	30	158	0.001048
lipid catabolic process	30	161	0.00129522
organic acid catabolic process	31	172	0.00139079
carboxylic acid catabolic process	31	172	0.00139079
small molecule catabolic process	31	175	0.00169658
catabolic process	99	832	0.00169658
cellular protein modification process	236	2373	0.00273598
protein modification process	237	2385	0.00273598
response to symbiont	11	35	0.00377091
cellular protein metabolic process	289	3014	0.00377091
single-organism catabolic process	32	195	0.00377091
organic substance catabolic process	92	787	0.00418921
Mismatch repair	14	54	0.0044233
DNA replication	15	63	0.0044233
primary metabolic process	663	7718	0.0131762
protein targeting to peroxisome	18	92	0.0132025
peroxisomal transport	18	92	0.0132025
protein localization to peroxisome	18	92	0.0132025
establishment of protein localization to peroxisome	18	92	0.0132025
peroxisome organization	19	102	0.0166271
gametophyte development	32	228	0.0442845
macromolecule modification	249	2666	0.0442845
aromatic compound catabolic process	26	173	0.0442845
Plum1
Processes	GeneRatio (1127)	BgRatio (15076)	q value
acyl-CoA metabolic process	19	82	0.000728485
alcohol metabolic process	29	212	0.0299994
arginine biosynthetic process via ornithine	3	3	0.0159124
carbohydrate metabolic process	128	1203	0.00168698
carboxylic acid metabolic process	178	1722	0.000415766
cell wall organization	39	265	0.00242409
cellular amino acid biosynthetic process	48	393	0.0177735
cellular component biogenesis	82	768	0.0205266
cellular ketone metabolic process	11	45	0.0146079
cellular lipid metabolic process	103	1021	0.028366
cellular macromolecular complex assembly	43	350	0.0265404
chloroplast organization	20	116	0.0145038
coenzyme metabolic process	55	390	0.000437492
cofactor metabolic process	75	540	6.27302e-05
divalent inorganic cation transport	22	137	0.0177735
divalent metal ion transport	22	137	0.0177735
lipid biosynthetic process	63	533	0.00932798
lipid metabolic process	128	1270	0.0106373
monocarboxylic acid metabolic process	116	1059	0.00126266
nitrogen utilization	3	4	0.0363044
nucleobase-containing small molecule metabolic process	62	570	0.0390895
nucleoside phosphate metabolic process	60	539	0.0309495
organic acid metabolic process	186	1777	0.000143936
organic cyclic compound biosynthetic process	85	817	0.0299027
organonitrogen compound biosynthetic process	87	781	0.00589304
organonitrogen compound metabolic process	138	1453	0.0367187
organophosphate metabolic process	85	824	0.0334764
ornithine metabolic process	3	4	0.0363044
oxoacid metabolic process	185	1776	0.000179237
phytosteroid biosynthetic process	18	81	0.0017023
phytosteroid metabolic process	19	84	0.00096977
plant-type cell wall organization	17	99	0.028366
plastid membrane organization	26	185	0.0334764
plastid organization	40	318	0.0258138
polysaccharide metabolic process	84	728	0.00255006
pyruvate metabolic process	61	418	8.90695e-05
quinone metabolic process	11	44	0.0127355
regulation of meristem development	24	160	0.0258138
single-organism biosynthetic process	156	1472	0.000415766
single-organism membrane organization	28	205	0.0334764
single-organism metabolic process	469	5527	0.00997635
small molecule biosynthetic process	71	624	0.0106373
small molecule metabolic process	252	2356	4.34764e-07
steroid biosynthetic process	28	178	0.00758491
steroid metabolic process	31	198	0.00414362
sulfur amino acid biosynthetic process	34	262	0.0299994
sulfur amino acid metabolic process	35	270	0.028366
sulfur compound biosynthetic process	45	342	0.00758975
sulfur compound metabolic process	67	471	8.25739e-05
thioester metabolic process	19	82	0.000728485
Darkseagreen4
Processes	GeneRatio (174)	BgRatio (15076)	q value
dicarboxylic acid biosynthetic process	4	16	0.0139858
dicarboxylic acid metabolic process	6	57	0.0139858
inorganic ion homeostasis	7	105	0.0283054
cation homeostasis	7	107	0.0283054
transition metal ion homeostasis	5	49	0.0283054
cellular cation homeostasis	5	55	0.040699
regulation of pH	2	4	0.0453119
malate transport	2	4	0.0453119
cellular monovalent inorganic cation homeostasis	2	4	0.0453119
regulation of cellular pH	2	4	0.0453119
Lightsteel blue
Processes	GeneRatio (137)	BgRatio (15076)	q value
glutamate biosynthetic process	3	4	0.00149241
glutamate metabolic process	3	9	0.00860264
polysaccharide localization	2	2	0.00860264
callose localization	2	2	0.00860264
glutamine family amino acid biosynthetic process	3	10	0.00860264
generation of precursor metabolites and energy	10	256	0.00988364
response to radiation	19	817	0.0108336
dicarboxylic acid biosynthetic process	3	16	0.0241075
response to oxidative stress	8	199	0.0266102
response to abiotic stimulus	26	1448	0.0279361
glycolipid biosynthetic process	5	76	0.0295059
response to light stimulus	16	714	0.0325689
glycolipid metabolic process	5	85	0.0360525
liposaccharide metabolic process	5	85	0.0360525
response to reactive oxygen species	7	174	0.0360525

## Sheet: B
Supplemental Table 8: Biological processes and genes selected from enriched GO terms in the selected modules. A. Biological processes associated with enriched GO terms (q values ≤ 0.05) based on genes in the ‘coral2’, ‘plum1’, ‘darkgreen4’ and ‘lightsteelblue’ modules. B. Genes involved in selected biological processes from the modules described above. C. Several non-DEG WRKY genes displayed high…
	Coral2
Processes	Gene ID	annotation	RG4hC	RG4hI	RG8hC	RG8hI	RG12hC	RG12hI	RG18hC	RG18hI	RG24hC	RG24hI	RG36hC	RG36hI	SY4hC	SY4hI	SY8hC	SY8hI	SY12hC	SY12hI	SY18hC	SY18hI	SY24hC	SY24hI	SY36hC	SY36hI
Lipid metabolsim	GSVIVG01029527001	Cycloartenol synthase; contains IPR018333 (Squalene cyclase)	23.57	23.64	26.04	20.58	25.32	23.58	25.42	17.42	25.05	23.86	25.92	22.8	41.79	52.93	44.17	44.36	33.52	45.95	52.88	51.44	100.4	73.46	54.29	59.61
	GSVIVG01029525001	Cycloartenol synthase protein; contains IPR018333 (Squalene cyclase)	8.24	10.73	7.04	7.44	8.07	8.84	6.62	6.63	8.26	8.55	7.18	9.08	14.46	20.62	16.21	18.17	9.96	17.13	20.77	17.2	38.2	27.6	19.72	23.97
	GSVIVG01029524001	Cycloartenol synthase protein; contains IPR018333 (Squalene cyclase)	5.69	6.77	5.13	4.54	6.23	6.19	4.78	4.08	6.38	6.31	5.43	5.37	13.48	18.49	14.34	15.87	9.47	15.81	19.63	16.4	33.37	27.07	16.96	20.94
	GSVIVG01029514001	Cycloartenol synthase protein; contains IPR018333 (Squalene cyclase)	5.07	6.08	5.65	6.58	5.66	6.51	5.3	2.96	4.24	5.38	5.26	4.95	10.37	19.68	11.18	12.18	7.29	13.04	14.92	12.97	27.56	22.6	12.88	20.09
	GSVIVG01029511001	Cycloartenol synthase; contains IPR008930 (Terpenoid cyclases/protein prenyltransferase alpha-alpha toroid)	5.48	5.01	2.8	1.29	5.99	3.57	1.77	1.69	4	3.18	4.28	3.34	9.98	17.03	11.67	15.24	6.72	14.26	20.43	11.99	35.74	21.1	16.27	22
	GSVIVG01029468001	Cycloartenol synthase; contains IPR018333 (Squalene cyclase)	2.2	2.31	2.07	1.21	2.18	2.39	1.69	1.55	2.17	2	1.42	1.37	7.01	6.36	5.55	6.34	5.07	5.69	7.47	5.8	13.7	12.03	6.34	6.66
	GSVIVG01015994001	Cycloartenol synthase; contains IPR018333 (Squalene cyclase)	1.87	2.02	2.09	2.15	2.46	2.27	2.55	1.47	2.12	1.86	2.05	2.09	4.68	6.2	3.52	4.76	3.34	4.84	5.82	5.16	9.25	7.12	5.04	5.81
	GSVIVG01005757001	Lipid A export ATP-binding/permease protein MsbA; contains IPR011527 (ABC transporter, transmembrane domain, type 1), IPR027417 (P-loop containing nucleoside triphosphate hydrolase)	39.61	46.51	38.08	29.33	33.62	41.3	27.32	30.65	40.15	48.98	30.41	53.98	46.37	64.59	44.29	52.63	38.35	49.12	60.24	82.43	128.16	98.83	81.46	121.53
ROS and detoxification	GSVIVG01035240001	Isocitrate dehydrogenase [NADP]; contains IPR004790 (Isocitrate dehydrogenase NADP-dependent), IPR024084 (Isopropylmalate dehydrogenase-like domain)	150.77	153.4	135	153.46	152.02	182.89	123.61	147.69	152.15	183.6	101.02	146.57	312.83	301.21	241.49	249.98	284.86	271.75	258.03	266.32	367.38	366.08	240.98	260.42
	GSVIVG01026655001	Catalase; contains IPR011614 (Catalase core domain), IPR018028 (Catalase, mono-functional, haem-containing), IPR020835 (Catalase-like domain), IPR024708 (Catalase active site)	733.15	639.14	628.18	527.22	709.81	576.31	1654.46	1001.17	1279.74	1234.87	392.86	649.21	2148.52	3054.43	2706.38	2530.6	1596.12	2250.55	3538.17	3349.14	2604.07	3238.87	2731.41	3147.64
	GSVIVG01002362001	Catalase; contains IPR011614 (Catalase core domain), IPR018028 (Catalase, mono-functional, haem-containing), IPR020835 (Catalase-like domain), IPR024708 (Catalase active site)	1463.86	1280.21	1188.61	1078.1	1412.89	1135.13	3028.32	1900.79	2615.8	2446.07	780.88	1227.33	2459.54	3460.66	3049.78	2844.04	1895.38	2497.75	4041.75	3711.2	3116.97	3674.21	3294.22	3724.66
	GSVIVG01016712001	L-lactate dehydrogenase [cytochrome]; contains IPR012133 (Alpha-hydroxy acid dehydrogenase, FMN-dependent), IPR013785 (Aldolase-type TIM barrel)	20.16	20.52	14.05	17.45	19.33	20.8	21.16	20.33	26.03	24.96	11.95	16.07	52.61	48.88	34.91	30.39	47.55	35.15	44.7	42.68	61.76	67.54	41.87	43.21
	GSVIVG01017397001	Quinone oxidoreductase, putative; contains IPR002085 (Alcohol dehydrogenase superfamily, zinc-type), IPR011032 (GroES-like)	6.61	6.41	2.82	3.76	6.88	5.86	3.39	3.07	7.16	7.07	5.2	4.98	53.22	63.32	45.48	54.17	43.26	59.56	52.43	69.12	79.42	70.17	74.77	64.73
	GSVIVG01017392001	Putative quinone oxidoreductase	14.69	22.22	11.99	12.21	15.44	20.36	16.21	17.75	21.52	18.46	14.74	16.6	61.37	45.67	37.23	38.13	73.06	51.28	44.91	58.89	68.94	67.96	60.04	50.12
	GSVIVG01017391001	Quinone oxidoreductase, putative; contains IPR002085 (Alcohol dehydrogenase superfamily, zinc-type), IPR011032 (GroES-like), IPR016040 (NAD(P)-binding domain)	31.93	39.39	28.97	24.22	33.43	37.23	30.25	31.78	37.69	34.68	28.58	33.13	86.66	88.59	64.95	86.62	62.41	91.12	94.35	102.63	109.03	112.88	108.18	92.22
	GSVIVG01025819001	Isoflavone reductase, putative; contains IPR008030 (NmrA-like), IPR016040 (NAD(P)-binding domain)	0.02	0.09	0.06	0.04	0	0.03	0	0.02	0	0	0.04	0	0.42	0.31	0.18	0.05	0.17	0.17	0.55	0.17	0.58	0.75	0.6	0.49
	GSVIVG01015062001	Aldehyde dehydrogenase; contains IPR016161 (Aldehyde/histidinol dehydrogenase)	22.24	18.79	24.44	24.77	29.25	31.51	22.74	25.48	40.77	32.38	44.01	44.21	73.77	81.15	66.5	69.14	71.93	82.96	87.75	98.18	157.09	154.06	113.97	140.85
	GSVIVG01030595001	Mate efflux family protein; contains IPR002528 (Multi antimicrobial extrusion protein)	0.08	0	0	0.03	0.07	0	0	0	0	0.04	0.02	0.04	0.26	0.38	0.6	0.51	0.47	0.6	0.8	0.92	0.65	0.58	0.68	0.89
	Plum1
Processes	Gene ID	annotation	RG4hC	RG4hI	RG8hC	RG8hI	RG12hC	RG12hI	RG18hC	RG18hI	RG24hC	RG24hI	RG36hC	RG36hI	SY4hC	SY4hI	SY8hC	SY8hI	SY12hC	SY12hI	SY18hC	SY18hI	SY24hC	SY24hI	SY36hC	SY36hI
Carbohydrate metabolism	GSVIVG01000944001	Pyruvate dehydrogenase E1 component subunit beta; contains IPR005475 (Transketolase-like, pyrimidine-binding domain), IPR009014 (Transketolase, C-terminal/Pyruvate-ferredoxin oxidoreductase, domain II), IPR027110 (Pyruvate dehydrogenase E1 component subunit beta)	55.24	57.34	50.93	57.21	47.98	54.48	50.57	61.94	48.82	59.98	35.07	50.18	99.72	96.28	73.69	89.44	69.67	73.89	75.29	85.74	86.33	79.08	51.7	66.48
	GSVIVG01013170001	Pyruvate kinase; contains IPR001697 (Pyruvate kinase)	4.64	5	3.21	3.5	4.17	3.82	3.46	2.63	3.64	3.44	3.41	1.94	7.69	7.71	6.86	5.11	5.3	5.65	4.67	4.01	4.37	5.64	5.84	4.17
	GSVIVG01028701001	Pyruvate kinase, putative; contains IPR001697 (Pyruvate kinase)	1.13	1.33	1.02	0.87	1.35	1.51	0.83	0.84	0.42	0.55	0.71	0.22	9.71	9.67	4.85	7.55	6.43	6.67	3.79	4.41	3.06	3.98	4.69	3.15
	GSVIVG01018449001	Fructokinase; contains IPR002139 (Ribokinase)	10.89	15.61	9.62	10.11	10.66	15.52	5.02	9.41	9.29	15.14	5.53	13.93	20.81	24.49	16.34	24.8	18.06	23.82	11.41	18.07	23.25	19.16	10.28	17.94
	GSVIVG01021185001	Malate dehydrogenase; contains IPR001557 (L-lactate/malate dehydrogenase)	95.79	89.75	89.85	87.75	90.75	75.94	78.85	64.76	62.42	56.44	57.37	39.14	144.7	133.46	128.05	113.51	137.54	123.74	105.92	96.04	95.24	92.32	79.18	72.05
	GSVIVG01031017001	Mannose-6-phosphate isomerase; contains IPR001250 (Mannose-6-phosphate isomerase, type I)	75.2	63.22	56.46	45.78	72.73	57.81	50.75	41.45	68.75	42.67	37.64	28.01	116.95	92.23	73.8	62.86	112.54	87.85	74.05	58.24	87.84	69.58	51.18	41.51
	GSVIVG01011513001	Biotin carboxyl carrier protein of acetyl-CoA carboxylase; contains IPR000089 (Biotin/lipoyl attachment), IPR001249 (Acetyl-CoA biotin carboxyl carrier)	3.57	3.76	2.51	1.7	2.69	2.56	0.49	0.66	1.09	0.48	1.78	0.42	7.57	5.57	7.4	5.31	7.18	5.19	3.86	3.17	1.95	1.86	3.77	3.08
	GSVIVG01032005001	Beta-glucosidase; contains IPR001360 (Glycoside hydrolase, family 1), IPR017853 (Glycoside hydrolase, superfamily)	17.5	13.67	8.09	10.4	9.47	10.18	4.27	1.64	5.89	1.42	3.3	0.43	81.79	85.83	170.41	35.95	56.91	61.56	55.6	23.17	36.81	33.4	32.44	15.26
	GSVIVG01032006001	Beta-glucosidase; contains IPR001360 (Glycoside hydrolase, family 1), IPR017853 (Glycoside hydrolase, superfamily)	10.5	11.49	4.46	5.34	6.24	8.31	0.7	0.82	6.69	0.2	2.21	0.09	54.5	47.15	80.16	13.62	45.25	36.26	21.52	8.08	24.11	18.79	16.17	8.8
	GSVIVG01032014001	Beta-glucosidase; contains IPR001360 (Glycoside hydrolase, family 1), IPR017853 (Glycoside hydrolase, superfamily)	23.54	18.98	14.43	13.81	14.4	12	6.95	3.22	8.74	2.23	6.24	0.79	86.12	82.23	144.64	35.55	62.09	65.96	53.87	25.16	35.85	31.51	38.15	16.84
	GSVIVG01032015001	Beta-glucosidase; contains IPR001360 (Glycoside hydrolase, family 1), IPR017853 (Glycoside hydrolase, superfamily)	19.16	14.3	13.08	10.17	10.42	10.01	7.2	2.1	6.27	1.94	5.57	0.91	41.43	41.38	72.14	11.94	31.76	35.72	22.21	9.72	17.1	17.7	18.12	8.33
	GSVIVG01008398001	Beta-glucosidase, putative; contains IPR001360 (Glycoside hydrolase, family 1), IPR017853 (Glycoside hydrolase, superfamily)	98.89	115.31	69.69	77.79	82.33	77.15	75.59	61.85	92.18	62.57	66.4	23.83	226.8	224.74	183.52	140.95	140.86	132.1	100.8	80.97	79.08	73.95	68.64	39.26
	GSVIVG01024086001	Triosephosphate isomerase; contains IPR000652 (Triosephosphate isomerase), IPR013785 (Aldolase-type TIM barrel)	107.96	92.78	90.14	70.36	98.83	82.6	95.74	71.55	102.49	71.07	98.36	54.8	199.79	142.6	189.09	139.58	199.92	139.61	143.17	121.53	138.03	128.39	131.31	88.62
	GSVIVG01035117001	Fumarylacetoacetate hydrolase domain-containing protein 1; contains IPR011234 (Fumarylacetoacetase, C-terminal-related)	24.92	24.66	20.62	23.39	19.29	20.69	14.04	20.34	16.34	18.4	13.92	15.57	44.7	40.01	30.58	33.65	42.47	34.38	27	27.63	33.77	27.84	25.18	25.57
	GSVIVG01000592001	Pectate lyase; contains IPR011050 (Pectin lyase fold/virulence factor), IPR018082 (AmbAllergen)	20.61	19.07	11.55	14.9	13.46	11.92	2.46	1.75	1.12	1.02	10.57	1.2	8.44	11.18	20.55	12.31	40.12	38.31	7.93	5.68	0.7	0.55	3.42	1.51
	GSVIVG01002937001	Mitochondrial pyruvate carrier 2; contains IPR005336 (Uncharacterised protein family UPF0041)	19.76	21.14	19.36	24.02	21.08	23.51	17	26.39	18.24	21.58	17.35	17.3	80.9	68.49	82.61	65.68	72.31	64.99	55.47	60.89	48.73	49.82	53.76	51.22
	GSVIVG01007535001	Nucleoside diphosphate kinase, putative; contains IPR001564 (Nucleoside diphosphate kinase)	48.09	36.65	53.88	51.7	46.64	42.19	68.25	41.33	51.54	30.56	65.86	31.69	101.72	68.95	98.24	73.66	92.86	59.29	92.73	64.61	51.53	43.1	52.37	35.27
	GSVIVG01031936001	ATP-dependent Clp protease proteolytic subunit, putative; contains IPR023562 (Clp protease proteolytic subunit /Translocation-enhancing protein TepA)	29.09	29.81	28.1	25.99	29.88	30.43	20.94	18.6	22.09	16.72	30.75	13.47	46.16	45.05	39.48	32.18	40.14	39.47	29.07	26.35	28.76	33.14	33.24	25.86
	GSVIVG01036674001	NADPH:quinone oxidoreductase, putative; contains IPR005025 (NADPH-dependent FMN reductase)	12.84	10.92	11.69	12.49	13.3	15.1	11.11	10.57	14.22	8.76	20.53	10.5	33.53	26.24	28.55	27.41	37.61	30.61	18.59	18.68	14.37	19.7	32.18	22.67
Lipid metabolism	GSVIVG01006370001	3-hydroxyacyl-[acyl-carrier-protein] dehydratase FabZ	9.02	5.99	5.14	5.03	8.62	6.25	6.23	3.29	6.21	4.22	6.78	1.95	16.66	10.56	8.84	6.68	13.74	7.3	8.68	5.79	7.35	6.99	7.55	4.59
	GSVIVG01034017001	Acetyl-coenzyme A carboxylase carboxyl transferase subunit alpha; contains IPR001095 (Acetyl-CoA carboxylase, alpha subunit), IPR011763 (Acetyl-coenzyme A carboxyltransferase, C-terminal)	17.29	17.07	14.73	13.8	15.83	13.6	9.69	8.49	10.86	9.14	13.62	8.13	31.15	30.97	31.68	24.55	21.86	24.45	23.07	20.9	20.48	22.33	21.98	18.29
	GSVIVG01030112001	3-ketoacyl-CoA thiolase; contains IPR002155 (Thiolase), IPR016039 (Thiolase-like)	38.96	50.78	33.55	41.37	36.65	47.37	28.07	43.35	38.64	48.14	30.2	38.73	74.16	80.31	46.87	49.26	52.51	60.56	44.06	47.26	66.13	69.9	49.1	47.68
	GSVIVG01026944001	Putative aquaporin; contains IPR000425 (Major intrinsic protein), IPR023271 (Aquaporin-like)	54.93	60.36	59.29	72.36	56.37	73.68	51.27	62.38	45.99	45.04	58.3	32.68	109.75	102.29	132.28	92.26	137.61	147.83	141.36	118.14	75.05	89.1	93.39	74.35
	GSVIVG01032155001	24-sterol C-methyltransferase; contains IPR013216 (Methyltransferase type 11), IPR013705 (Sterol methyltransferase C-terminal), IPR025810 (ERGosterol biosynthesis methyltransferase (ERG6) family)	27.9	19.57	18.4	15.11	23.19	15.44	16.42	8.96	14.19	9.12	8.99	3.73	46.39	35.17	33.86	21.36	45.6	38.22	28.69	21.38	20.15	21.57	19.49	14.02
	GSVIVG01003661001	3'(2'),5'-bisphosphate nucleotidase-like protein; contains IPR000760 (Inositol monophosphatase)	1.86	2.37	1.64	1.04	1.87	1.77	1.52	0.95	1.27	1.37	2.54	0.99	4.97	3.94	4.43	2.88	6.26	5.4	4.13	3.08	2.98	3.38	4.14	3.09
	GSVIVG01006518001	Acyl-ACP thioesterase; contains IPR002864 (Acyl-ACP thioesterase)	46.16	50.18	51.08	56.09	41.36	47.15	50.79	45.68	34.17	31.93	45.71	29.67	74.49	58.25	55.31	63.34	64.56	58.27	46.01	46.15	32.27	33.52	35.1	28.84
	GSVIVG01022566001	Phosphatidylglycerol/phosphatidylinositol transfer protein, putative; contains IPR014756 (Immunoglobulin E-set)	109.85	119.45	91.88	90.49	96.61	99.09	69.92	84.75	88.08	96.98	82.4	79.72	134.48	161.97	107.27	108.47	122.82	131.94	93.79	91.78	128.98	125.86	103.97	117.69
	GSVIVG01036558001	Cytochrome P450; contains IPR001128 (Cytochrome P450)	18.78	19.3	21.4	25.57	16.66	22.47	14.23	16.45	11.28	12.22	20.22	11.89	57.21	56.01	50.17	57.46	37.24	35.24	38.77	30.62	19.42	26.49	24.2	24.11
	Darkgreen4
Processes	Gene ID	annotation	RG4hC	RG4hI	RG8hC	RG8hI	RG12hC	RG12hI	RG18hC	RG18hI	RG24hC	RG24hI	RG36hC	RG36hI	SY4hC	SY4hI	SY8hC	SY8hI	SY12hC	SY12hI	SY18hC	SY18hI	SY24hC	SY24hI	SY36hC	SY36hI
Transport	GSVIVG01014629001	ABC transporter C family member; contains IPR011527 (ABC transporter, transmembrane domain, type 1), IPR027417 (P-loop containing nucleoside triphosphate hydrolase)	14.75	27.72	20.42	34.62	15.4	34.28	12.91	41.58	11.66	24.45	8.35	29.65	131.25	188.51	92.23	200.37	60.7	136.88	68.82	91	53.92	54.24	42.25	63.81
	GSVIVG01014632001	ABC transporter C family member; contains IPR011527 (ABC transporter, transmembrane domain, type 1), IPR027417 (P-loop containing nucleoside triphosphate hydrolase)	8.04	15.22	12.26	20.56	8.79	19.33	7.64	25.6	6.53	13.43	5.36	17.23	78.09	117.37	61.64	132.8	36.49	84.69	42.88	56.81	33.99	34.76	26.75	40.06
	GSVIVG01014633001	ABC transporter C family member; contains IPR011527 (ABC transporter, transmembrane domain, type 1), IPR027417 (P-loop containing nucleoside triphosphate hydrolase)	1.63	3.82	1.52	3.17	2.04	5.1	0.72	3.33	1.37	3.02	0.94	2.73	22.87	30.78	16.06	38.38	8.33	25.2	8.67	14.03	7.85	10.03	6	9.09
	GSVIVG01014628001	Multidrug resistance protein ABC transporter family; contains IPR011527 (ABC transporter, transmembrane domain, type 1), IPR027417 (P-loop containing nucleoside triphosphate hydrolase)	3.74	5.67	5.47	8.6	3.56	7.36	3.99	11.23	2.57	5.56	2.59	7.31	22.49	36.78	17.14	38.16	9.29	24.04	12.18	15.59	8.83	8.8	7.97	11.41
	GSVIVG01014631001	Multidrug resistance protein ABC transporter family; contains IPR011527 (ABC transporter, transmembrane domain, type 1), IPR027417 (P-loop containing nucleoside triphosphate hydrolase)	1.69	2.93	1.22	2.84	1.54	4.42	0.72	2.84	1.49	2.61	0.88	2.5	15.58	23.82	7.86	19.11	7.18	16.65	6.33	9.1	6.58	7.31	4.33	6.87
ROS and detoxification	GSVIVG01019987001	Glutathione S-transferase; contains IPR010987 (Glutathione S-transferase, C-terminal-like), IPR012336 (Thioredoxin-like fold)	0.27	0.19	0.21	0.32	0.09	0.22	0.27	0.09	0.24	0.31	0.25	0.66	12.49	18.44	8.61	14.21	6	15.73	8.21	10.94	12.31	11.71	7.51	12.75
	GSVIVG01019988001	Glutathione S-transferase; contains IPR010987 (Glutathione S-transferase, C-terminal-like), IPR012336 (Thioredoxin-like fold)	0	0.02	0	0.04	0	0	0	0.05	0	0	0	0	34.7	47.8	14.84	44.86	18.49	36.1	13.15	26.75	20.67	26.15	8.11	23.1
	GSVIVG01027815001	Glutathione transferase; contains IPR010987 (Glutathione S-transferase, C-terminal-like)	2	6.9	1.4	7.8	0.84	5.11	1.25	7.62	1.47	5.68	0.54	6.57	54.39	65.37	26.75	73.97	31.88	52.81	33.39	39.96	32.92	37.12	17.38	32.08
	GSVIVG01027818001	Glutathione transferase; contains IPR010987 (Glutathione S-transferase, C-terminal-like)	1.99	7.13	2.2	8.53	1.31	6.05	1.78	10.49	2.46	6.57	0.97	7.71	51.54	63.14	28.97	74.21	31	53.23	29.72	36.1	25.19	29.22	17.36	27.19
	GSVIVG01027821001	Glutathione transferase; contains IPR010987 (Glutathione S-transferase, C-terminal-like)	2.26	6.89	2.09	9.88	1.05	6.63	1.96	12.53	2.03	6.68	0.79	9.77	35.75	44.69	21.87	55.52	21.2	38.97	23.12	25.59	16.51	20.7	12.31	20.62
	GSVIVG01030291001	Ferritin; contains IPR001519 (Ferritin), IPR008331 (Ferritin/DPS protein domain), IPR009078 (Ferritin-like superfamily)	4.95	12.11	7.26	7.49	10.35	11.09	9.7	23.71	6.57	35.08	3.31	44.64	72.6	113.22	6.91	133.94	8.46	37.79	21.23	51.48	54.7	55.74	20.57	41.83
	GSVIVG01030293001	Ferritin; contains IPR001519 (Ferritin), IPR008331 (Ferritin/DPS protein domain), IPR009078 (Ferritin-like superfamily)	6.79	16.48	9.6	10.16	12.63	14.24	11.17	32.85	8.39	44.96	3.36	55.54	94.2	139.65	7.47	173.91	10.58	45.74	25.37	64.47	64.78	69.62	24.85	50.25
	GSVIVG01030294001	Ferritin; contains IPR001519 (Ferritin), IPR009078 (Ferritin-like superfamily)	2.85	8.02	5.07	3.47	7.2	6.83	5.15	16.89	4.45	22.99	1.47	25.82	60.68	88.02	4.71	90.56	9.87	28.31	12.04	39.53	42.62	44.84	14.21	28.47
	GSVIVG01027042001	Aldose 1-epimerase, putative; contains IPR008183 (Aldose 1-/Glucose-6-phosphate 1-epimerase), IPR011013 (Galactose mutarotase-like domain)	65.71	98.37	64.14	98.03	53.91	93.97	42.73	97.16	55.24	98.51	48.87	156.93	192.33	219.2	111.28	300.33	123.76	224.64	137.53	252.7	247.41	221.22	121.46	261.18
	GSVIVG01026444001	3-hydroxy-3-methylglutaryl coenzyme a reductase; contains IPR002202 (Hydroxymethylglutaryl-CoA reductase, class I/II), IPR023074 (Hydroxymethylglutaryl-CoA reductase, class I/II, catalytic domain), IPR023282 (Hydroxymethylglutaryl-CoA reductase, N-terminal)	1.8	9.28	1.26	4	1.53	5.57	0.99	5.75	1.78	4.16	1.61	5.97	12.52	25.67	11.83	16.16	7.83	12.6	10.69	15.98	11.97	15.63	9.38	14.52
Carbohydrate metabolism	GSVIVG01015432001	Dihydrofolate reductase; contains IPR005645 (Serine hydrolase FSH)	8.94	19.91	9.26	30.54	6.98	23.79	6.71	29.96	4.24	32.49	4.73	38.5	52.43	100.42	67.99	219.51	41.24	105.03	49.93	140.13	42.19	68.99	30.35	83.27
	GSVIVG01014705001	Cellulose synthase, putative; contains IPR005150 (Cellulose synthase)	12.6	23.44	13.94	22.68	14.85	39.86	14.27	44.01	18.48	50.63	17.23	62.55	52.22	74.53	57.11	56.76	47.82	62.77	38.96	58.01	22.98	46.55	43.23	57.98
	GSVIVG01015745001	UDP-glycosyltransferase 1; contains IPR002213 (UDP-glucuronosyl/UDP-glucosyltransferase)	0.25	1.35	0.3	2.08	0.36	1.52	0.36	4.57	0.64	3.91	0.31	3.56	5.65	11.65	5.73	12.28	2.46	4.99	5.17	9.07	8.45	10.47	3.68	7.55
	GSVIVG01029293001	Glycolipid transfer protein domain-containing protein; contains IPR014830 (Glycolipid transfer protein domain)	15.24	41.46	21.3	49.23	22.17	58.7	24.03	80.28	31.13	75.94	32.15	85.93	210.78	294.17	167.74	271.95	205.61	254.11	119.68	192.63	169.35	181.36	110.71	144.96
	GSVIVG01036477001	Tryptophan synthase beta chain; contains IPR023026 (Tryptophan synthase beta chain/beta chain-like)	5.85	11.08	6.27	15.66	5.69	15.58	5.29	19.81	6.14	18.37	5.38	28	52.14	68.52	60.84	77.81	51.07	64.38	49.36	60.56	44.14	60.62	44.21	60.44
	GSVIVG01033370001	Polygalacturonase-inhibitor protein; contains IPR001611 (Leucine-rich repeat), IPR013210 (Leucine-rich repeat-containing N-terminal, type 2)	6.86	17.44	7.88	22.67	4.38	9.34	3.72	16.36	4.39	9.22	1.14	16.68	198.36	327.67	173.91	581.15	134.47	177.9	165.57	357.36	143.79	263.27	63.95	351.19
	GSVIVG01032044001	Polygalacturonase-inhibitor protein; contains IPR001611 (Leucine-rich repeat), IPR013210 (Leucine-rich repeat-containing N-terminal, type 2), IPR025875 (Leucine rich repeat 4)	4.54	10.36	4.71	11.43	5.52	14.63	6.01	22.2	8.36	14	4.39	15.96	86.54	147.26	74.29	219.29	77.88	122.13	73.32	152.65	108.85	100.64	42.35	118.12
Plant-pathogen interaction	GSVIVG01005660001	Ankyrin repeat-containing protein, putative; contains IPR020683 (Ankyrin repeat-containing domain)	0.12	0	0	0	0	0	0	0	0	0	0	0	4.97	11.43	4.24	11.35	2.24	7.18	3.98	7.32	5.88	5.17	3.25	6.45
	GSVIVG01012264001	Ankyrin repeat-containing protein, putative; contains IPR020683 (Ankyrin repeat-containing domain)	0.05	0	0	0	0	0	0	0	0	0	0	0	3.36	5.77	6.97	16.34	2.43	4.41	5.58	13.79	2.88	4.08	3.75	5.98
	GSVIVG01012263001	Ankyrin repeat-containing protein, putative; contains IPR020683 (Ankyrin repeat-containing domain), IPR026961 (PGG domain)	0	0.03	0	0.03	0.02	0.05	0.06	0.07	0.1	0.06	0.12	0.03	5.01	6.59	3.66	11.22	2.18	6.1	4.54	7.31	5.41	4.87	2.96	4.73
	GSVIVG01012268001	Ankyrin repeat-containing protein, putative; contains IPR020683 (Ankyrin repeat-containing domain), IPR026961 (PGG domain)	1.4	1.25	0.51	0.96	1.16	1.3	0.48	0.66	1.9	1.63	0.69	0.72	18.56	19.87	17.49	28.88	11.46	15.95	16.35	23.43	19	18.63	14.49	16.07
	GSVIVG01012270001	Ankyrin repeat-containing protein, putative; contains IPR020683 (Ankyrin repeat-containing domain), IPR026961 (PGG domain)	0	0.06	0.05	0.06	0.05	0.12	0.1	0.05	0.16	0.05	0.17	0.05	4.83	6.25	3.48	11.5	1.97	5.42	4.71	7.6	4.44	5.39	3.78	5.61
	GSVIVG01015622001	Ankyrin repeat-containing protein, putative; contains IPR020683 (Ankyrin repeat-containing domain), IPR026961 (PGG domain)	0.02	0.04	0	0	0.02	0	0	0	0.04	0.03	0	0.03	9.12	11.51	5.82	21.05	5.42	10.46	8.37	12.73	12.58	8.52	5.76	9.51
	GSVIVG01005521001	Ankyrin repeat-containing protein, putative; contains IPR026961 (PGG domain)	0.15	0.09	0.23	0.03	0.07	0	0.3	0.23	0.25	0.14	0.21	0.05	5.77	8.74	4.45	14.6	2.94	7.94	5.58	10.25	5.94	6.23	4.39	6.17
	GSVIVG01006295001	Ankyrin repeat-containing protein, putative; contains IPR026961 (PGG domain)	0.19	0.12	0.29	0.04	0.09	0	0.37	0.29	0.32	0.18	0.27	0.06	7.28	11.04	5.62	18.43	3.71	10.08	7.07	12.94	7.4	7.87	5.54	7.79
	GSVIVG01015611001	Ankyrin repeat-containing protein, putative; contains IPR026961 (PGG domain)	0.1	0.05	0.12	0.01	0.04	0.01	0.15	0.09	0.18	0.06	0.1	0.02	6.7	8.85	4.58	15.39	4.08	7.66	5.95	9.77	9.09	6.4	4.21	6.96
	GSVIVG01021992001	Copine, putative; contains IPR002035 (von Willebrand factor, type A), IPR008973 (C2 calcium/lipid-binding domain, CaLB), IPR010734 (Copine)	0.04	0.08	0.03	0.52	0.02	0.39	0.12	0.48	0.12	4.48	0.08	3.98	2.33	4.4	1.91	7.4	1.54	8.24	1.14	5.25	3.52	5.65	2.43	10.38
	GSVIVG01021995001	Copine, putative; contains IPR002035 (von Willebrand factor, type A), IPR008973 (C2 calcium/lipid-binding domain, CaLB), IPR010734 (Copine)	0.03	0.17	0.03	0.93	0.02	0.61	0.16	0.77	0.15	6.21	0.11	5.86	2.67	5.65	2.02	11.58	1.81	9.39	1.37	7.44	4.21	6.57	2.92	12.86
	GSVIVG01021997001	Copine, putative; contains IPR002035 (von Willebrand factor, type A), IPR008973 (C2 calcium/lipid-binding domain, CaLB), IPR010734 (Copine)	0.19	0.35	0.18	0.47	0.19	0.45	0.2	0.71	0.37	3.32	0.17	3.35	3.51	5.57	3.87	8.87	2.98	8.61	3.21	7.31	6.34	7.76	3.8	11.11
	Lightsteel blue
Processes	Gene ID	annotation	RG4hC	RG4hI	RG8hC	RG8hI	RG12hC	RG12hI	RG18hC	RG18hI	RG24hC	RG24hI	RG36hC	RG36hI	SY4hC	SY4hI	SY8hC	SY8hI	SY12hC	SY12hI	SY18hC	SY18hI	SY24hC	SY24hI	SY36hC	SY36hI
Amino acid metabolism	GSVIVG01027028001	BAG family molecular chaperone regulator 6; contains IPR000048 (IQ motif, EF-hand binding site), IPR003103 (BAG domain)	0.12	0.14	0.4	0.37	0.14	0.29	0.67	0.1	0.52	0.46	0.63	0.42	6.09	6.55	9.57	5.92	17.64	7.53	9.74	12.1	3.8	5.36	16.96	10.26
	GSVIVG01029723001	Glutamate synthase, putative; contains IPR000583 (Class II glutamine amidotransferase domain)	0.3	0.11	0.61	0.23	0.54	0.89	1.2	0.59	1.67	0.69	1.6	1.38	0.31	1.89	1.65	2.66	1.48	5.02	3.61	5.52	4.95	120.19	157.6	174.37
	GSVIVG01038714001	Glutamate synthase, putative; contains IPR006005 (Glutamate synthase, NADH/NADPH, small subunit 1), IPR009051 (Alpha-helical ferredoxin), IPR016040 (NAD(P)-binding domain), IPR017932 (Glutamine amidotransferase type 2 domain), IPR023753 (Pyridine nucleotide-disulphide oxidoreductase, FAD/NAD(P)-binding domain)	10.07	9.3	12.92	16.13	20.76	28.58	27.93	26.83	44.98	31.98	50.11	43.54	29.48	47.74	41.1	73	61.48	146.21	86.82	138.76	83.5	12.09	42.85	47.32
	GSVIVG01019279001	Glutamate synthase, putative; contains IPR000583 (Class II glutamine amidotransferase domain)	0.32	0.27	0.49	0.5	0.74	0.75	1.41	0.58	1.34	1.14	1.86	1.91	0.5	1.91	1.29	2.13	1.2	5.11	2.89	4.69	1.78	4.77	4.93	5.38
	GSVIVG01008483001	Glutamine synthetase; contains IPR008147 (Glutamine synthetase, beta-Grasp), IPR014746 (Glutamine synthetase/guanido kinase, catalytic domain), IPR027302 (Glutamine synthetase, N-terminal conserved site), IPR027303 (Glutamine synthetase, glycine-rich site)	75.55	89.87	54.23	80.77	70.95	91.91	42.18	74.52	73.82	87.56	138.2	84.41	140.82	133.28	133.8	113.61	182.82	140.03	86.72	89.51	91.75	129.78	250.4	129.14
	GSVIVG01004265001	Aspartic proteinase nepenthesin-2, putative; contains IPR001461 (Peptidase A1), IPR021109 (Aspartic peptidase)	9.38	4.62	12.34	6.83	23.14	16.76	18.15	16.26	22.42	16.05	50.39	24.99	53.11	40.66	89.19	89.7	110.03	57.03	83.73	65.11	55.38	25.94	73.02	49.59
	GSVIVG01006876001	Aspartic proteinase nepenthesin-2, putative; contains IPR001461 (Peptidase A1), IPR021109 (Aspartic peptidase)	4.55	1.93	5.46	2.92	10.61	7.89	7.99	7.01	10.04	7.45	22.23	10.79	17.73	16.5	32.37	31.36	33.15	22.79	30.05	22.4	18.9	25.94	73.02	49.59
Carbohydrate metabolism	GSVIVG01011979001	Phosphoenolpyruvate carboxylase; contains IPR021135 (Phosphoenolpyruvate carboxylase)	4.43	3.05	4.65	4.07	6.95	7.79	3.36	3.7	4.25	3.96	11.36	4.94	24.12	25.42	41.86	37.1	44.93	52.76	37.63	42.02	18.74	29.46	65.6	49.94
	GSVIVG01014837001	Fructose-bisphosphate aldolase; contains IPR000741 (Fructose-bisphosphate aldolase, class-I), IPR013785 (Aldolase-type TIM barrel)	5.42	5.73	10.65	4.26	17.61	14.41	17.29	6.28	14.79	5.62	76.29	10.94	34.62	34.7	70.02	72.54	85.36	63.13	61.5	61.21	34.45	47.02	140.04	65.78
	GSVIVG01016122001	Phosphoglycerate dehydrogenase; contains IPR006236 (D-3-phosphoglycerate dehydrogenase), IPR016040 (NAD(P)-binding domain)	11.62	9.41	7.85	10.81	9.12	10.91	8.12	8.93	11.86	12.55	7.75	7.83	9.98	8.17	7.54	6.41	4.79	6.71	3.41	2.77	2.49	2.94	3.23	1.85
	GSVIVG01035210001	Sucrose synthase; contains IPR012820 (Sucrose synthase, plant/cyanobacteria)	5.34	4.62	6.46	4.84	6.23	7.38	6.22	7.18	6.5	5.11	6.42	6.53	6.2	8.04	9.39	12.34	9.39	13.36	12.85	18.18	11.37	11.19	24.57	22.82
	GSVIVG01029388001	Sucrose synthase; contains IPR012820 (Sucrose synthase, plant/cyanobacteria)	9.71	9.17	12.85	10.88	12.14	12.18	12.12	11.35	9.38	9	9.52	10.81	6.74	9.73	12.94	14.41	11.5	17.95	16.58	20.55	12.17	12.96	21.42	21.84
	GSVIVG01017331001	Glucan endo-1,3-beta-glucosidase; contains IPR000490 (Glycoside hydrolase, family 17), IPR017853 (Glycoside hydrolase, superfamily)	8.37	10.64	11.83	8.66	12.83	13.06	11.06	12.46	12.44	10.48	8.87	9.28	9.97	10.31	10.62	13.76	12.79	17.22	13.5	16.85	15.61	11.56	21.42	19.61

## Sheet: C
Supplemental Table 8: Biological processes and genes selected from enriched GO terms in the selected modules. A. Biological processes associated with enriched GO terms (q values ≤ 0.05) based on genes in the ‘coral2’, ‘plum1’, ‘darkgreen4’ and ‘lightsteelblue’ modules. B. Genes involved in selected biological processes from the modules described above. C. Several non-DEG WRKY genes displayed high…
Several non-DEG WRKYs
Gene ID	RG4hC	RG4hI	RG8hC	RG8hI	RG12hC	RG12hI	RG18hC	RG18hI	RG24hC	RG24hI	RG36hC	RG36hI	SY4hC	SY4hI	SY8hC	SY8hI	SY12hC	SY12hI	SY18hC	SY18hI	SY24hC	SY24hI	SY36hC	SY36hI
GSVIVG01011472001	161.847	160.657	171.81	186.897	164.713	156.517	180.563	199.443	154.023	193.253	130.55	202.067	169.687	189.773	174.553	207.94	118.423	134.017	186.083	175.83	161.447	192.737	166.363	194.24
GSVIVG01024624001	151.447	263.853	176.563	312.327	122.657	207.077	156.337	352.2	122.117	318.073	77.5667	508.713	126.207	220.317	167.883	373.87	116.197	177.317	270.52	313.217	155.55	214.707	202.103	330.95
GSVIVG01028129001	149.32	137.843	144.717	126.89	104.693	88.5267	164.237	162.91	101.817	103.597	57.8533	90.0167	120.743	115.82	102.793	172.12	81.31	79.2733	144.08	141.21	91.1733	101.69	77.92	98.1867
GSVIVG01030174001	82.2867	105.61	103.127	135.083	85.4067	168.453	281.19	339.17	249.32	219.407	220.81	245.267	43.5067	43.3967	59.73	69.7933	60.9767	65.97	61.8067	62.54	72.6567	58.9633	73.0133	79.62
GSVIVG01035885001	72.4033	140.757	68.8233	123.04	49.43	108.733	114.213	241.003	127.167	148.363	55.4067	168.497	76.38	104.42	68.3033	113.51	67.9	92.1667	128.017	118.017	135.55	112.877	85.2633	118.73
GSVIVG01019448001	40.7233	35.6367	47.7067	46.2267	53.4267	51.4967	61.5733	57.7767	75.84	63.68	70.5633	66.27	51.4467	53.49	59.9567	57.9833	54.1267	58.3333	69.3167	62.8133	67.0967	75.1567	80.0633	70.36
GSVIVG01025562001	65.18	67.0567	73.9333	65.09	66.8167	76.9433	63.8733	56.54	60.3733	53.4067	80.31	63.5133	60.5867	54.7867	80.6467	63.47	57.1967	64.6767	70.0067	70.5933	52.68	61.9167	89.7033	79.95
GSVIVG01030046001	51.5733	55.2833	57.9267	67.1267	55.23	60	75.6133	70.0633	67.29	63.4667	74.6433	73.9767	51.3633	54.9033	56.6067	62.0233	54.4167	62.7167	73.9767	81.0133	78.1233	79.0733	91.11	86.0033
Several DEG WRKYs
Gene ID	RG4hC	RG4hI	RG8hC	RG8hI	RG12hC	RG12hI	RG18hC	RG18hI	RG24hC	RG24hI	RG36hC	RG36hI	SY4hC	SY4hI	SY8hC	SY8hI	SY12hC	SY12hI	SY18hC	SY18hI	SY24hC	SY24hI	SY36hC	SY36hI
GSVIVG01001286001	0.0766667	1.05333	0.54	1.17667	0.99	2.23333	0.923333	2.65667	0.756667	1.68333	0.373333	1.64667	0.536667	0.726667	0.243333	1.08	1.02	1.48333	0.573333	1.02333	1.58	1.10333	0.356667	2.38333
GSVIVG01008046001	0.54	3.21333	0.83	5.7	0.583333	3.09333	0.436667	5.48333	0.746667	12.7567	0.223333	19.4967	1.13	2.95667	1.44	6.04	0.33	1.63	0.75	2.72	0.67	3.05	0.77	9.23333
GSVIVG01012682001	25.33	101.587	40.42	163.517	21.7867	89.2633	19.4333	148.59	19.2667	214.507	22.92	380.14	46.0467	123.563	66.3033	277.883	33.6067	100.65	56.0567	149.55	44.5467	92.8	43.2133	193.503
GSVIVG01015952001	28.37	138.047	17.1867	132.077	18.3767	103.4	18.54	123.807	20.53	117.367	7.17333	142.123	55.67	163.767	31.3333	284.573	52.94	152.747	83.82	140.627	60.0167	73.5733	30.51	75.5467
GSVIVG01019419001	2.22333	4.04	2.83	9.93	1.27333	6.55	1.05	9.61	1.44333	26.1767	1.49333	35.7767	2.66667	6.06	2.31	9.28333	0.84	2.63667	1.14667	3.83333	2.15333	4.14	0.69	8.63333
GSVIVG01019511001	7.49	35.9833	13.1567	33.64	7.14333	24.9833	8.63667	35.61	11.0067	33.4867	11.5767	77.6767	10.32	20.35	21.5833	25.2367	9.55667	14.82	10.6567	17.1033	6.1	9.64333	6.31	12.5
GSVIVG01020864001	0.623333	2.55667	1.03333	5.19667	0.616667	4.64	0.68	6.92333	0.803333	6.45667	0.473333	10.1267	1.56333	3.09	2	8.44333	1.27667	3.50333	1.84667	5.06667	1.62333	2.46333	1.32333	4.19
GSVIVG01021397001	4.45	24.0033	3.84333	20.2467	1.81333	14.1	1.47	15.9433	0.766667	17.2767	0.83	20.62	9.10667	26.53	7.53	32.7533	4.02667	14.41	4.99333	18.0067	6.75667	15.1333	3.35667	16.4833
GSVIVG01028718001	0.843333	7.70667	1.23	11.9633	0.936667	7.21333	0.75	8.9	0.843333	12.4267	0.856667	18.8467	0.893333	2.67667	1.81667	4.01	1.25667	2.71333	1.08667	2.69	0.523333	1.53	1.21667	2.41667
GSVIVG01029688001	0.0333333	0.103333	0.0333333	0.353333	0.02	0.296667	0.03	1.11333	0.1	2.96	0.04	4.53	0	0	0.0166667	0.0666667	0	0.0266667	0	0.206667	0.04	0.586667	0.0733333	1.33333
GSVIVG01032662001	0.15	0.96	0.45	3.9	0.236667	2.39667	0.3	3	0.52	7.08333	0.39	6.57667	0.596667	0.853333	0.473333	1.17667	0.76	1.23667	0.73	0.953333	0.27	0.46	0.506667	0.82
GSVIVG01033063001	0.69	5.4	1.13	14.03	0.276667	12.9933	0.21	14.3667	0.403333	28.84	0.103333	36.1467	2.06	10.55	1.75667	20.2767	2.16667	13.7867	2.47333	13.03	5.61333	7.43667	0.813333	10.1467
GSVIVG01033194001	1.24667	13.31	1.36333	14.4333	1.31	17.9333	0.776667	25.82	2.99667	20.0333	0.93	26.43	1.46667	5.69	1.18667	8.92	2.61667	12.4667	1.23	3.92333	2.51667	3.58	1.29333	1.72333
GSVIVG01033195001	1.12	14.0733	1.14	18.7733	0.736667	13.7167	0.136667	18.08	1.13333	25.5567	0.186667	34.9867	0.81	3.70667	0.36	6.63333	1.15333	4.89333	0.323333	4.51333	1.17667	3.16667	0.333333	1.6
GSVIVG01034968001	5.02333	13.0833	4.39	15.27	3.18667	11.3967	3.50667	16.59	2.35	12.2567	2.59333	15.83	5.07	11.7833	4.33	18.8567	2.90333	6.49	3.84	7.85333	2.73333	4.79	2.87667	6.47667
GSVIVG01035426001	2.75	6.46667	2.23667	7.37	3.03333	10.8967	2.78667	11.7	5.46333	8.62	3.04333	8.34667	4.63	5.41667	4.33333	6.89333	6.51	8.2	3.23667	4.89	3.15667	4.56333	2.15	4.08333
GSVIVG01035884001	1.32667	5.47333	1.47333	9.84667	1.47667	12.9667	1.52333	29.38	1.34667	21.86	1.54	34.7767	3.24	10.8433	3.40667	15.6067	3.07333	10.29	3.81	13.2133	6.24667	10.3467	2.51333	12.0733
GSVIVG01037686001	0.386667	1.90667	0.516667	2.74	0.36	2.02	0.223333	4.15	0.4	10.0433	0.246667	14.3133	0.866667	4.00667	1.21667	6.13333	0.863333	2.49	1.19	7.25667	2.12	4.66	0.946667	9.15
